# Supplementary material for: The spread of pESI-mediated extended-spectrum cephalosporin resistance in Salmonella serovars—Infantis, Senftenberg, and Alachua isolated from food animal sources in the United States
Source: PLoS One. 2024 Mar 14;19(3):e0299354. doi: 10.1371/journal.pone.0299354 (PMC10939224; doi:10.1371/journal.pone.0299354)
Supplement: S1 Table — Tab “ESI-CTX-M-65_ PDS000089910.296” includes all isolates of the cluster and the metadata downloaded from NCBI Pathogen Broswer Database; Tab “pESI markers” includes the reference sequences of seven markers used to detect pESI; Tab “snplist Fig 7” shows the snp list generated by CFSAN snp pipeline, with pESI (CP047882.1) as reference and the column C is used to generate the snp map on Fig 7A. (XLSX) [file pone.0299354.s001.xlsx]

## Sheet: ESI-CTX-M-65_PDS000089910.296
#Strain	BioProject	AMR genotypes core	Total	aadA	sul1	tet(A)	aph(3')-Ia	aac(3)-IV	aph(4)-Ia	dfrA	floR	fosA	blaCTX	Collection date	Stress genotypes	Location	Isolation source	Isolation type	BioSample	Assembly accession	SRA accession
71924-2	PRJEB23728	aac(3)-IVa,aadA1,aph(3')-Ia,aph(4)-Ia,blaCTX-M-65,dfrA14,floR,fosA3,gyrA_D87Y=POINT,sul1,tet(A)	10	1	1	1	1	1	1	1	1	1	1	2017	arsR,golS,golT,merC,merP,merR,merT,qacEdelta1	Netherlands	Homo sapiens	clinical	SAMEA104412126		ERR2209370
71924-13	PRJEB23728	aac(3)-IVa,aadA1,aph(3')-Ia,aph(4)-Ia,blaCTX-M-65,dfrA14,fosA3,gyrA_D87Y=POINT,sul1,tet(A)	9	1	1	1	1	1	1	1	0	1	1	2016	arsR,golS,golT,merC,merP,merR,merT,qacEdelta1	Netherlands	Homo sapiens	clinical	SAMEA104412132		ERR2209376
71924-12	PRJEB23728	aac(3)-IVa,aadA1,aph(4)-Ia,blaCTX-M-65,dfrA14,floR,fosA3,gyrA_D87Y=POINT,sul1,tet(A)	9	1	1	1	0	1	1	1	1	1	1	2013	arsR,golS,golT,merC,merP,merR,merT,qacEdelta1	Netherlands	Homo sapiens	clinical	SAMEA104412135		ERR2209379
71924-18	PRJEB23728	aac(3)-IVa,aadA1,aph(4)-Ia,blaCTX-M-65,dfrA14,floR,fosA3,gyrA_D87Y=POINT,sul1,tet(A)	9	1	1	1	0	1	1	1	1	1	1	2014	arsR,golS,golT,merC,merP,merR,merT,qacEdelta1	Netherlands	Homo sapiens	clinical	SAMEA104412137		ERR2209381
71924-21	PRJEB23728	aac(3)-IVa,aadA1,aph(4)-Ia,blaCTX-M-65,dfrA14,floR,fosA3,gyrA_D87Y=POINT,sul1,tet(A)	9	1	1	1	0	1	1	1	1	1	1	2014	arsR,golS,golT,merC,merP,merR,merT,qacEdelta1	Netherlands	Homo sapiens	clinical	SAMEA104412144		ERR2209388
16042038-1	PRJEB23728	aac(3)-IVa,aadA1,aph(3')-Ia,aph(4)-Ia,blaCTX-M-65,dfrA14,floR,gyrA_D87Y=POINT,sul1,tet(A)	9	1	1	1	1	1	1	1	1	0	1	2016	arsR,golS,golT,merC,merP,merR,merT,qacEdelta1	Italy	Homo sapiens	clinical	SAMEA104412225		ERR2209469
17022330-sal	PRJEB23728	aac(3)-IVa,aadA1,aph(3')-Ia,aph(4)-Ia,blaCTX-M-65,floR,fosA3,gyrA_D87Y=POINT,sul1,tet(A)	9	1	1	1	1	1	1	0	1	1	1	2017	arsR,golS,golT,merC,merP,merR,merT,qacEdelta1	Luxembourg	Homo sapiens	clinical	SAMEA104412245		ERR2209489
14040932-sal	PRJEB23728	aac(3)-IVa,aadA1,aph(4)-Ia,blaCTX-M-65,gyrA_D87Y=POINT,sul1,tet(A)	6	1	1	1	0	1	1	0	0	0	1	2014	arsR,golS,golT,merC,merP,merR,merT,qacEdelta1	Luxembourg	Homo sapiens	clinical	SAMEA104412248		ERR2209492
36622	PRJEB23728	aadA1,aph(3')-Ia,dfrA14,gyrA_D87Y=POINT,sul1,tet(A)	5	1	1	1	1	0	0	1	0	0	0	2011	arsR,golS,golT,merC,merP,merR,merT,qacEdelta1	Italy	Homo sapiens	clinical	SAMEA104412438		ERR2209682
	PRJEB10819	aac(3)-IV,aadA1,aph(3')-Ia,aph(4)-Ia,blaCTX-M-65,dfrA14,floR,fosA3,gyrA_D87Y=POINT,sul1,tet(A)	10	1	1	1	1	1	1	1	1	1	1	2014	arsR,asr,golS,golT,merA,merC,merD,merE,merP,merR,merT,qacEdelta1	Italy	Homo sapiens	clinical	SAMEA3539004	GCA_010797855.1	ERR1014119
	PRJEB34620	aadA1,gyrA_D87Y=POINT,sul1,tet(A)	3	1	1	1	0	0	0	0	0	0	0	2015	arsR,asr,golS,golT,merA,merC,merD,merE,merP,merR,merT,qacEdelta1	Italy	Homo sapiens	clinical	SAMEA5978356	GCA_015859125.1	ERR3562263
	PRJEB47910	aadA1,dfrA14,gyrA_D87Y=POINT,sul1,tet(A)	4	1	1	1	0	0	0	1	0	0	0		arsR,golS,golT,merC,merP,merR,merT,qacEdelta1				SAMEA6145321	GCA_917123965.1	NULL
	PRJEB47910	aadA1,aph(3')-Ia,dfrA14,gyrA_D87Y=POINT,sul1,tet(A)	5	1	1	1	1	0	0	1	0	0	0		arsR,golS,golT,qacEdelta1				SAMEA6145325	GCA_917130385.1	NULL
	PRJEB47910	aadA1,aph(3')-Ia,dfrA14,gyrA_D87Y=POINT,sul1,tet(A)	5	1	1	1	1	0	0	1	0	0	0		arsR,golS,golT,qacEdelta1				SAMEA6145350	GCA_917128455.1	NULL
	PRJEB47910	aadA1,aph(3')-Ia,dfrA14,gyrA_D87Y=POINT,sul1,tet(A)	5	1	1	1	1	0	0	1	0	0	0		arsR,golS,golT,qacEdelta1				SAMEA6145360	GCA_917126355.1	NULL
	PRJEB47910	aadA1,aph(3')-Ia,dfrA14,gyrA_D87Y=POINT,sul1,tet(A)	5	1	1	1	1	0	0	1	0	0	0		arsR,golS,golT,qacEdelta1				SAMEA6145361	GCA_917128315.1	NULL
	PRJEB47910	aadA1,aph(3')-Ia,dfrA14,gyrA_D87Y=POINT,sul1,tet(A)	5	1	1	1	1	0	0	1	0	0	0		arsR,golS,golT,qacEdelta1				SAMEA6145362	GCA_917128775.1	NULL
	PRJEB47910	aph(3')-Ia,dfrA14,gyrA_D87Y=POINT,tet(A)	3	0	0	1	1	0	0	1	0	0	0		arsR,golS,golT				SAMEA6145363	GCA_917132155.1	NULL
	PRJEB47910	aadA1,aph(3')-Ia,dfrA14,gyrA_D87Y=POINT,sul1,tet(A)	5	1	1	1	1	0	0	1	0	0	0		arsR,golS,golT,qacEdelta1				SAMEA6145364	GCA_917130245.1	NULL
	PRJEB47910	aadA1,dfrA14,gyrA_D87Y=POINT,sul1,tet(A)	4	1	1	1	0	0	0	1	0	0	0		arsR,golS,golT,qacEdelta1				SAMEA6145399	GCA_917128025.1	NULL
	PRJEB47910	aac(3)-IVa,aadA1,aph(4)-Ia,blaCTX-M-65,floR,fosA3,gyrA_D87Y=POINT,qnrB19,sul1,tet(A)	9	1	1	1	0	1	1	0	1	1	1		arsR,golS,golT,merC,merP,merR,merT,qacEdelta1				SAMEA6145421	GCA_917131805.1	NULL
	PRJEB47910	aac(3)-IVa,aadA1,aph(3')-Ia,aph(4)-Ia,blaCTX-M-65,dfrA14,floR,gyrA_D87Y=POINT,sul1,tet(A)=PARTIAL_END_OF_CONTIG	9	1	1	1	1	1	1	1	1	0	1		arsR,golS,golT,qacEdelta1				SAMEA6145440	GCA_917130305.1	NULL
	PRJEB47910	aac(3)-IVa,aadA1,aph(3')-Ia,aph(4)-Ia,blaCTX-M=PARTIAL_END_OF_CONTIG,dfrA14,floR,fosA3,gyrA_D87Y=POINT,sul1,tet(A)=PARTIAL_END_OF_CONTIG	10	1	1	1	1	1	1	1	1	1	1		arsR,golS,golT,merP,merR,merT,qacEdelta1				SAMEA6145500	GCA_917133915.1	NULL
	PRJEB47910	aac(3)-IVa,aadA1,aph(3')-Ia,aph(4)-Ia,blaCTX-M-65,dfrA14,floR,fosA3,gyrA_D87Y=POINT,sul1,tet(A)	10	1	1	1	1	1	1	1	1	1	1		arsR,golS,golT,qacEdelta1				SAMEA6145551	GCA_917132415.1	NULL
	PRJEB47910	aac(3)-IVa,aadA1,aph(3')-Ia,aph(4)-Ia,blaCTX-M-65,dfrA14,floR,fosA3,gyrA_D87Y=POINT,sul1,tet(A)	10	1	1	1	1	1	1	1	1	1	1		arsR,golS,golT,qacEdelta1				SAMEA6145552	GCA_917127795.1	NULL
	PRJEB47910	aac(3)-IVa,aadA1,aph(3')-Ia,aph(4)-Ia,blaCTX-M-65,dfrA14,floR,fosA3,gyrA_D87Y=POINT,sul1,tet(A)	10	1	1	1	1	1	1	1	1	1	1		arsR,golS,golT,qacEdelta1				SAMEA6145556	GCA_917130955.1	NULL
	PRJEB47910	aac(3)-IVa,aadA1,aph(3')-Ia,aph(4)-Ia,blaCTX-M-65,dfrA14,floR,gyrA_D87Y=POINT,qnrB19,sul1,tet(A)	10	1	1	1	1	1	1	1	1	0	1		arsR,golS,golT,qacEdelta1				SAMEA6145560	GCA_917133995.1	NULL
	PRJEB47910	aac(3)-IVa,aadA1,aph(3')-Ia,aph(4)-Ia,blaCTX-M-65,dfrA14,fosA3,gyrA_D87Y=POINT,sul1	8	1	1	0	1	1	1	1	0	1	1		arsR,golS,golT,qacEdelta1				SAMEA6145564	GCA_917132395.1	NULL
	PRJEB47910	aac(3)-IVa,aadA1,aph(3')-Ia,aph(4)-Ia,blaCTX-M-65,dfrA14,floR,fosA3,gyrA_D87Y=POINT,sul1	9	1	1	0	1	1	1	1	1	1	1		arsR,golS,golT,merC,merP,merR,merT,qacEdelta1				SAMEA6145565	GCA_917131895.1	NULL
	PRJEB47910	aac(3)-IVa,aadA1,aph(3')-Ia,aph(4)-Ia,dfrA14,floR,gyrA_D87Y=POINT,sul1,tet(A)=PARTIAL_END_OF_CONTIG	8	1	1	1	1	1	1	1	1	0	0		arsR,golS,golT,qacEdelta1				SAMEA6145566	GCA_917131745.1	NULL
	PRJEB47910	aac(3)-IVa,aadA1,aph(4)-Ia,gyrA_D87Y=POINT,sul1,tet(A)	5	1	1	1	0	1	1	0	0	0	0		arsR,golS,golT,qacEdelta1				SAMEA6145570	GCA_917133365.1	NULL
	PRJEB47910	aac(3)-IVa,aadA1,aph(3')-Ia,aph(4)-Ia,blaCTX-M-65,dfrA14,fosA3,gyrA_D87Y=POINT,sul1,tet(A)	9	1	1	1	1	1	1	1	0	1	1		arsR,golS,golT,qacEdelta1				SAMEA6145574	GCA_917134305.1	NULL
	PRJEB47910	aac(3)-IVa,aadA1,aph(3')-Ia,aph(4)-Ia,blaCTX-M-65,dfrA14,fosA3,gyrA_D87Y=POINT,sul1,tet(A)=PARTIAL_END_OF_CONTIG	9	1	1	1	1	1	1	1	0	1	1		arsR,golS,golT,merC,merP,merR,merT,qacEdelta1				SAMEA6145576	GCA_917134425.1	NULL
	PRJEB47910	aac(3)-IVa,aadA1,aph(3')-Ia,aph(4)-Ia,blaCTX-M-65,dfrA14,floR,fosA3,gyrA_D87Y=POINT,sul1,tet(A)	10	1	1	1	1	1	1	1	1	1	1		arsR,golS,golT,merC,merP,merR,merT,qacEdelta1				SAMEA6145588	GCA_917133335.1	NULL
	PRJEB47910	aac(3)-IVa,aadA1,aph(3')-Ia,aph(4)-Ia,blaCTX-M-65,dfrA14,floR,fosA3,gyrA_D87Y=POINT,tet(A)	9	1	0	1	1	1	1	1	1	1	1		arsR,golS,golT				SAMEA6145605	GCA_917133205.1	NULL
	PRJEB47910	aac(3)-IVa,aadA1,aph(3')-Ia,aph(4)-Ia,blaCTX-M-65,dfrA14,floR,fosA3,gyrA_D87Y=POINT,sul1,tet(A)	10	1	1	1	1	1	1	1	1	1	1		arsR,golS,golT,qacEdelta1				SAMEA6145892	GCA_917148855.1	NULL
	PRJEB47910	aac(3)-IVa,aadA1,aph(3')-Ia,aph(4)-Ia,blaCTX-M-65,dfrA14,floR,gyrA_D87Y=POINT,sul1	8	1	1	0	1	1	1	1	1	0	1		arsR,golS,golT,merC,merP,merR,merT,qacEdelta1				SAMEA6145893	GCA_917147695.1	NULL
	PRJEB47910	aac(3)-IVa,aadA1,aph(3')-Ia,aph(4)-Ia,blaCTX-M-65,floR,fosA3,gyrA_D87Y=POINT,sul1,tet(A)	9	1	1	1	1	1	1	0	1	1	1		arsR,golS,golT,merC,merP,merR,merT,qacEdelta1				SAMEA6145895	GCA_917150865.1	NULL
	PRJEB47910	aac(3)-IVa,aadA1,aph(3')-Ia,aph(4)-Ia,blaCTX-M-65,dfrA14,floR,fosA3,gyrA_D87Y=POINT,sul1,tet(A)	10	1	1	1	1	1	1	1	1	1	1		arsR,golS,golT,merC,merP,merR,merT,qacEdelta1				SAMEA6145898	GCA_917138095.1	NULL
	PRJEB47910	aac(3)-IVa,aadA1,aph(3')-Ia,aph(4)-Ia,blaCTX-M-65,dfrA14,floR,fosA3,gyrA_D87Y=POINT,sul1,tet(A)	10	1	1	1	1	1	1	1	1	1	1		arsR,golS,golT,merC,merP,merR,merT,qacEdelta1				SAMEA6145902	GCA_917140855.1	NULL
	PRJEB47910	aac(3)-IVa,aadA1,aph(3')-Ia,aph(4)-Ia,blaCTX-M-65,dfrA14,floR,fosA3,gyrA_D87Y=POINT,sul1,tet(A)	10	1	1	1	1	1	1	1	1	1	1		arsR,golS,golT,qacEdelta1				SAMEA6145905	GCA_917150955.1	NULL
	PRJEB47910	aac(3)-IVa,aadA1,aph(3')-Ia,aph(4)-Ia,blaCTX-M-65,dfrA14,floR,fosA3,gyrA_D87Y=POINT,sul1,tet(A)	10	1	1	1	1	1	1	1	1	1	1		arsR,golS,golT,qacEdelta1				SAMEA6145910	GCA_917145225.1	NULL
	PRJEB47910	aac(3)-IVa,aadA1,aph(3')-Ia,aph(4)-Ia,blaCTX-M-65,dfrA14,floR,fosA3,gyrA_D87Y=POINT,sul1,tet(A)	10	1	1	1	1	1	1	1	1	1	1		arsR,golS,golT,merC,merP,merR,merT,qacEdelta1				SAMEA6145912	GCA_917140805.1	NULL
	PRJEB47910	aadA1,aph(3')-Ia,gyrA_D87Y=POINT,sul1	3	1	1	0	1	0	0	0	0	0	0		arsR,golS,golT,qacEdelta1				SAMEA6145915	GCA_917144865.1	NULL
	PRJEB47910	aac(3)-IVa,aadA1,aph(3')-Ia,aph(4)-Ia,blaCTX-M-65,dfrA14,floR,gyrA_D87Y=POINT,sul1,tet(A)	9	1	1	1	1	1	1	1	1	0	1		arsR,golS,golT,qacEdelta1				SAMEA6145926	GCA_917140825.1	NULL
	PRJEB47910	aadA1,blaCTX-M-65,gyrA_D87Y=POINT,sul1,tet(A)	4	1	1	1	0	0	0	0	0	0	1		arsR,golS,golT,qacEdelta1				SAMEA6145928	GCA_917137745.1	NULL
	PRJEB47910	aac(3)-IVa,aadA1,aph(3')-Ia,aph(4)-Ia,blaCTX-M-65,dfrA14,fosA3,gyrA_D87Y=POINT,sul1,tet(A)	9	1	1	1	1	1	1	1	0	1	1		arsR,golS,golT,qacEdelta1				SAMEA6145929	GCA_917137935.1	NULL
	PRJEB47910	aac(3)-IVa,aadA1,aph(3')-Ia,aph(4)-Ia,blaCTX-M-65,dfrA14,floR,gyrA_D87Y=POINT,sul1	8	1	1	0	1	1	1	1	1	0	1		arsR,golS,golT,qacEdelta1				SAMEA6145930	GCA_917138125.1	NULL
	PRJEB47910	aac(3)-IVa,aadA1,aph(3')-Ia,aph(4)-Ia,blaCTX-M-65,dfrA14,floR,fosA3,gyrA_D87Y=POINT,sul1,tet(A)	10	1	1	1	1	1	1	1	1	1	1		arsR,golS,golT,qacEdelta1				SAMEA6145931	GCA_917145275.1	NULL
	PRJEB47910	aac(3)-IVa,aadA1,aph(3')-Ia,aph(4)-Ia,blaCTX-M-65,dfrA14,floR,gyrA_D87Y=POINT,sul1,tet(A)	9	1	1	1	1	1	1	1	1	0	1		arsR,golS,golT,qacEdelta1				SAMEA6145934	GCA_917147235.1	NULL
	PRJEB47910	aac(3)-IVa,aadA1,aph(3')-Ia,aph(4)-Ia,blaCTX-M-65,dfrA14,floR,fosA3,gyrA_D87Y=POINT,sul1,tet(A)	10	1	1	1	1	1	1	1	1	1	1		arsR,golS,golT,merC,merP,merR,merT,qacEdelta1				SAMEA6145936	GCA_917137965.1	NULL
	PRJEB47910	aac(3)-IVa,aadA1,aph(4)-Ia,blaCTX-M-65,dfrA14,floR,gyrA_D87Y=POINT,sul1,tet(A)	8	1	1	1	0	1	1	1	1	0	1		arsR,golS,golT,qacEdelta1				SAMEA6145938	GCA_917148395.1	NULL
	PRJEB47910	aac(3)-IVa,aadA1,aph(3')-Ia,aph(4)-Ia,blaCTX-M-65,dfrA14,floR,fosA3,gyrA_D87Y=POINT,sul1	9	1	1	0	1	1	1	1	1	1	1		arsR,golS,golT,merC,merP,merR,merT,qacEdelta1				SAMEA6145939	GCA_917144805.1	NULL
	PRJEB47910	aac(3)-IVa,aadA1,aph(3')-Ia,aph(4)-Ia,blaCTX-M-65,dfrA14,floR,gyrA_D87Y=POINT,sul1,tet(A)	9	1	1	1	1	1	1	1	1	0	1		arsR,golS,golT,qacEdelta1				SAMEA6145940	GCA_917144755.1	NULL
	PRJEB47910	aac(3)-IVa,aadA1,aph(3')-Ia,aph(4)-Ia,blaCTX-M-65,dfrA14,floR,fosA3,gyrA_D87Y=POINT,sul1,tet(A)	10	1	1	1	1	1	1	1	1	1	1		arsR,golS,golT,qacEdelta1				SAMEA6145941	GCA_917137605.1	NULL
	PRJEB47910	aac(3)-IVa,aadA1,aph(3')-Ia,aph(4)-Ia,blaCTX-M-65,dfrA14,floR=PARTIAL_END_OF_CONTIG,fosA3,gyrA_D87Y=POINT,sul1,tet(A)	10	1	1	1	1	1	1	1	1	1	1		arsR,golS,golT,qacEdelta1				SAMEA6145945	GCA_917137615.1	NULL
	PRJEB47910	aac(3)-IVa,aadA1,aph(4)-Ia,blaCTX-M-65,dfrA14,floR,gyrA_D87Y=POINT,sul1,tet(A)	8	1	1	1	0	1	1	1	1	0	1		arsR,golS,golT,merC,merP,merR,merT,qacEdelta1				SAMEA6145947	GCA_917137535.1	NULL
	PRJEB47910	aac(3)-IVa,aadA1,aph(3')-Ia,aph(4)-Ia,blaCTX-M-65,dfrA14,floR,fosA3,gyrA_D87Y=POINT,sul1,tet(A)	10	1	1	1	1	1	1	1	1	1	1		arsR,golS,golT,qacEdelta1				SAMEA6145948	GCA_917148455.1	NULL
	PRJEB47910	aac(3)-IVa,aadA1,aph(3')-Ia,aph(4)-Ia,blaCTX-M-65,dfrA14,fosA3,gyrA_D87Y=POINT,sul1,tet(A)	9	1	1	1	1	1	1	1	0	1	1		arsR,golS,golT,qacEdelta1				SAMEA6145949	GCA_917147625.1	NULL
	PRJEB47910	aac(3)-IVa,aadA1,aph(3')-Ia,aph(4)-Ia,blaCTX-M-65,dfrA14,floR,gyrA_D87Y=POINT,sul1,tet(A)	9	1	1	1	1	1	1	1	1	0	1		arsR,golS,golT,qacEdelta1				SAMEA6145950	GCA_917137895.1	NULL
	PRJEB47910	aadA1,blaCTX-M-65,dfrA14,floR,gyrA_D87Y=POINT,sul1,tet(A)	6	1	1	1	0	0	0	1	1	0	1		arsR,golS,golT,qacEdelta1				SAMEA6145951	GCA_917148415.1	NULL
	PRJEB47910	aac(3)-IVa,aadA1,aph(3')-Ia,aph(4)-Ia,blaCTX-M-65,dfrA14,floR,fosA3,gyrA_D87Y=POINT,sul1,tet(A)	10	1	1	1	1	1	1	1	1	1	1		arsR,golS,golT,qacEdelta1				SAMEA6145954	GCA_917137585.1	NULL
	PRJEB47910	aac(3)-IVa,aadA1,aph(3')-Ia,aph(4)-Ia,blaCTX-M-65,dfrA14,floR,fosA3,gyrA_D87Y=POINT,sul1,tet(A)	10	1	1	1	1	1	1	1	1	1	1		arsR,golS,golT,qacEdelta1				SAMEA6145956	GCA_917140165.1	NULL
	PRJEB47910	aac(3)-IVa,aadA1,aph(3')-Ia,aph(4)-Ia,blaCTX-M-65,dfrA14,floR,gyrA_D87Y=POINT,sul1,tet(A)	9	1	1	1	1	1	1	1	1	0	1		arsR,golS,golT,qacEdelta1				SAMEA6145957	GCA_917147185.1	NULL
	PRJEB47910	aac(3)-IVa,aadA1,aph(3')-Ia,aph(4)-Ia,blaCTX-M-65,dfrA14,floR,gyrA_D87Y=POINT,sul1	8	1	1	0	1	1	1	1	1	0	1		arsR,golS,golT,merC,merP,merR,merT,qacEdelta1				SAMEA6145958	GCA_917145195.1	NULL
	PRJEB47910	aac(3)-IVa,aadA1,aph(3')-Ia,aph(4)-Ia,blaCTX-M-65,dfrA14,floR,gyrA_D87Y=POINT,sul1,tet(A)	9	1	1	1	1	1	1	1	1	0	1		arsR,golS,golT,qacEdelta1				SAMEA6145959	GCA_917140815.1	NULL
	PRJEB47910	aac(3)-IVa,aadA1,aph(3')-Ia,aph(4)-Ia,blaCTX-M-65,dfrA14,fosA3,gyrA_D87Y=POINT,sul1,tet(A)	9	1	1	1	1	1	1	1	0	1	1		arsR,golS,golT,qacEdelta1				SAMEA6145961	GCA_917144825.1	NULL
	PRJEB47910	aac(3)-IVa,aadA1,aph(4)-Ia,blaCTX-M-65,dfrA14,floR,fosA3,gyrA_D87Y=POINT,sul1,tet(A)	9	1	1	1	0	1	1	1	1	1	1		arsR,golS,golT,qacEdelta1				SAMEA6145962	GCA_917140305.1	NULL
	PRJEB47910	aac(3)-IVa,aadA1,aph(3')-Ia,aph(4)-Ia,blaCTX-M-65,dfrA14,fosA3,gyrA_D87Y=POINT,sul1,tet(A)	9	1	1	1	1	1	1	1	0	1	1		arsR,golS,golT,qacEdelta1				SAMEA6145970	GCA_917139455.1	NULL
	PRJEB47910	aac(3)-IVa,aadA1,aph(4)-Ia,blaCTX-M-65,dfrA14,floR,gyrA_D87Y=POINT,sul1,tet(A)	8	1	1	1	0	1	1	1	1	0	1		arsR,golS,golT,qacEdelta1				SAMEA6145971	GCA_917140695.1	NULL
	PRJEB47910	aac(3)-IVa,aadA1,aph(3')-Ia,aph(4)-Ia,blaCTX-M-65,dfrA14,floR,gyrA_D87Y=POINT,sul1	8	1	1	0	1	1	1	1	1	0	1		arsR,golS,golT,qacEdelta1				SAMEA6145975	GCA_917140655.1	NULL
	PRJEB47910	aac(3)-IVa,aadA1,aph(3')-Ia,aph(4)-Ia,blaCTX-M-65,dfrA14,floR,fosA3,gyrA_D87Y=POINT,sul1,tet(A)	10	1	1	1	1	1	1	1	1	1	1		arsR,golS,golT,qacEdelta1				SAMEA6145977	GCA_917137405.1	NULL
	PRJEB47910	aac(3)-IVa,aadA1,aph(3')-Ia,aph(4)-Ia,blaCTX-M-65,dfrA14,fosA3,gyrA_D87Y=POINT,sul1,tet(A)	9	1	1	1	1	1	1	1	0	1	1		arsR,golS,golT,merC,merP,merR,merT,qacEdelta1				SAMEA6145978	GCA_917147095.1	NULL
	PRJEB47910	aac(3)-IVa,aadA1,aph(4)-Ia,blaCTX-M-65,dfrA14,floR,gyrA_D87Y=POINT,sul1,tet(A)	8	1	1	1	0	1	1	1	1	0	1		arsR,golS,golT,merC,merP,merR,merT,qacEdelta1				SAMEA6145979	GCA_917148765.1	NULL
	PRJEB47910	aac(3)-IVa,aadA1,aph(3')-Ia,aph(4)-Ia,blaCTX-M-65,dfrA14,fosA3,gyrA_D87Y=POINT,sul1	8	1	1	0	1	1	1	1	0	1	1		arsR,golS,golT,merC,merP,merR,merT,qacEdelta1				SAMEA6145981	GCA_917148305.1	NULL
	PRJEB47910	aac(3)-IVa,aadA1,aph(3')-Ia,aph(4)-Ia,blaCTX-M-65,dfrA14,floR,fosA3,gyrA_D87Y=POINT,sul1,tet(A)	10	1	1	1	1	1	1	1	1	1	1		arsR,golS,golT,merC,merP,merR,merT,qacEdelta1				SAMEA6145982	GCA_917140505.1	NULL
	PRJEB47910	aac(3)-IVa,aadA1,aph(3')-Ia,aph(4)-Ia,blaCTX-M-65,dfrA14,floR,fosA3,gyrA_D87Y=POINT,sul1,tet(A)	10	1	1	1	1	1	1	1	1	1	1		arsR,golS,golT,merC,merP,merR,merT,qacEdelta1				SAMEA6145983	GCA_917147085.1	NULL
	PRJEB47910	aac(3)-IVa,aph(3')-Ia,aph(4)-Ia,dfrA14,floR,gyrA_D87Y=POINT,tet(A)	6	0	0	1	1	1	1	1	1	0	0		arsR,golS,golT				SAMEA6145986	GCA_917137205.1	NULL
	PRJEB47910	aac(3)-IVa,aadA1,aph(3')-Ia,aph(4)-Ia,blaCTX-M-65,dfrA14,floR,fosA3,gyrA_D87Y=POINT,sul1,tet(A)	10	1	1	1	1	1	1	1	1	1	1		arsR,golS,golT,merC,merP,merR,merT,qacEdelta1				SAMEA6145987	GCA_917137185.1	NULL
	PRJEB47910	aadA1,dfrA14,gyrA_D87Y=POINT,sul1,tet(A)	4	1	1	1	0	0	0	1	0	0	0		arsR,golS,golT,merC,merP,merR,merT,qacEdelta1				SAMEA6145993	GCA_917140255.1	NULL
	PRJEB47910	aadA1,aph(3')-Ia,dfrA14,gyrA_D87Y=POINT,sul1,tet(A)	5	1	1	1	1	0	0	1	0	0	0		arsR,golS,golT,merC,merP,merR,merT,qacEdelta1				SAMEA6145994	GCA_917148195.1	NULL
	PRJEB47910	aac(3)-IVa,aadA1,aph(3')-Ia,aph(4)-Ia,blaCTX-M-65,dfrA14,floR,gyrA_D87Y=POINT,sul1	8	1	1	0	1	1	1	1	1	0	1		arsR,golS,golT,qacEdelta1				SAMEA6145997	GCA_917137825.1	NULL
	PRJEB47910	aadA1,dfrA14,gyrA_D87Y=POINT,sul1,tet(A)	4	1	1	1	0	0	0	1	0	0	0		arsR,golS,golT,qacEdelta1				SAMEA6145998	GCA_917140365.1	NULL
	PRJEB47910	aadA1,aph(3')-Ia,dfrA14,gyrA_D87Y=POINT,sul1,tet(A)	5	1	1	1	1	0	0	1	0	0	0		arsR,golS,golT,merC,merP,merR,merT,qacEdelta1				SAMEA6146099	GCA_917137045.1	NULL
	PRJEB47910	aadA1,aph(3')-Ia,dfrA14,gyrA_D87Y=POINT,sul1,tet(A)	5	1	1	1	1	0	0	1	0	0	0		arsR,golS,golT,merC,merP,merR,merT,qacEdelta1				SAMEA6146102	GCA_917138625.1	NULL
	PRJEB47910	aadA1,aph(3')-Ia,blaCTX-M-15,dfrA14,gyrA_D87Y=POINT,sul1,tet(A)	6	1	1	1	1	0	0	1	0	0	1		arsR,golS,golT,qacEdelta1				SAMEA6146103	GCA_917136855.1	NULL
	PRJEB47910	aadA1,aph(3')-Ia,dfrA14,gyrA_D87Y=POINT,sul1,tet(A)	5	1	1	1	1	0	0	1	0	0	0		arsR,golS,golT,qacEdelta1				SAMEA6146104	GCA_917143815.1	NULL
	PRJEB47910	aadA1,aph(3')-Ia,dfrA14,gyrA_D87Y=POINT,sul1,tet(A)	5	1	1	1	1	0	0	1	0	0	0		arsR,golS,golT,qacEdelta1				SAMEA6146106	GCA_917143745.1	NULL
	PRJEB47910	aadA1,aph(3')-Ia,dfrA14,gyrA_D87Y=POINT,sul1,tet(A)	5	1	1	1	1	0	0	1	0	0	0		arsR,golS,golT,qacEdelta1				SAMEA6146107	GCA_917138415.1	NULL
	PRJEB47910	aadA1,aph(3')-Ia,dfrA14,gyrA_D87Y=POINT,sul1,tet(A)	5	1	1	1	1	0	0	1	0	0	0		arsR,golS,golT,qacEdelta1				SAMEA6146108	GCA_917138355.1	NULL
	PRJEB47910	aadA1,aph(3')-Ia,dfrA14,gyrA_D87Y=POINT,sul1,tet(A)	5	1	1	1	1	0	0	1	0	0	0		arsR,golS,golT,merC,merP,merR,merT,qacEdelta1				SAMEA6146111	GCA_917138275.1	NULL
	PRJEB47910	aadA1,aph(3')-Ia,dfrA14,gyrA_D87Y=POINT,sul1	4	1	1	0	1	0	0	1	0	0	0		arsR,golS,golT,merC,merP,merR,merT,qacEdelta1				SAMEA6146112	GCA_917147345.1	NULL
	PRJEB47910	aadA1,aph(3')-Ia,dfrA14,gyrA_D87Y=POINT,sul1,tet(A)	5	1	1	1	1	0	0	1	0	0	0		arsR,golS,golT,qacEdelta1				SAMEA6146114	GCA_917147685.1	NULL
	PRJEB47910	aadA1,aph(3')-Ia,dfrA14,gyrA_D87Y=POINT,sul1,tet(A)	5	1	1	1	1	0	0	1	0	0	0		arsR,golS,golT,qacEdelta1				SAMEA6146115	GCA_917145865.1	NULL
	PRJEB47910	aadA1,aph(3')-Ia,dfrA14,gyrA_D87Y=POINT,sul1,tet(A)	5	1	1	1	1	0	0	1	0	0	0		arsR,golS,golT,qacEdelta1				SAMEA6146117	GCA_917148715.1	NULL
	PRJEB47910	aadA1,aph(3')-Ia,dfrA14,gyrA_D87Y=POINT,sul1,tet(A)	5	1	1	1	1	0	0	1	0	0	0		arsR,golS,golT,qacEdelta1				SAMEA6146118	GCA_917154085.1	NULL
	PRJEB47910	aadA1,blaCTX-M-15,gyrA_D87Y=POINT,sul1,tet(A)	4	1	1	1	0	0	0	0	0	0	1		arsR,golS,golT,merC,merP,merR,merT,qacEdelta1				SAMEA6146119	GCA_917148725.1	NULL
	PRJEB47910	aadA1,aph(3')-Ia,blaCTX-M-15,dfrA14,gyrA_D87Y=POINT,sul1,tet(A)	6	1	1	1	1	0	0	1	0	0	1		arsR,golS,golT,merC,merP,merR,merT,qacEdelta1				SAMEA6146120	GCA_917154235.1	NULL
	PRJEB47910	aadA1,aph(3')-Ia,dfrA14,gyrA_D87Y=POINT,sul1,tet(A)	5	1	1	1	1	0	0	1	0	0	0		arsR,golS,golT,merP,merR,merT,qacEdelta1				SAMEA6146121	GCA_917147845.1	NULL
	PRJEB47910	aadA1,aph(3')-Ia,dfrA14,gyrA_D87Y=POINT,sul1,tet(A)	5	1	1	1	1	0	0	1	0	0	0		arsR,golS,golT,qacEdelta1				SAMEA6146124	GCA_917147715.1	NULL
	PRJEB47910	aac(3)-IVa,aadA1,aph(3')-Ia,aph(4)-Ia,blaCTX-M-65,dfrA14,floR,fosA3,gyrA_D87Y=POINT,sul1,tet(A)	10	1	1	1	1	1	1	1	1	1	1		arsR,golS,golT,merC,merP,merR,merT,qacEdelta1				SAMEA6146128	GCA_917150145.1	NULL
	PRJEB47910	aadA1,aph(3')-Ia,blaCTX-M-15,dfrA14,gyrA_D87Y=POINT,sul1,tet(A)	6	1	1	1	1	0	0	1	0	0	1		arsR,golS,golT,merC,merP,merR,merT,qacEdelta1				SAMEA6146130	GCA_917154115.1	NULL
	PRJEB47910	aac(3)-IVa,aadA1,aph(4)-Ia,blaCTX-M-65,dfrA14,floR,fosA3,gyrA_D87Y=POINT,sul1,tet(A)	9	1	1	1	0	1	1	1	1	1	1		arsR,golS,golT,qacEdelta1				SAMEA6147611	GCA_917204185.1	NULL
	PRJEB31347	aadA1,blaCTX-M-65,fosA3,gyrA_D87Y=POINT,sul1,tet(A)	5	1	1	1	0	0	0	0	0	1	1		arsR,golS,golT,merC,merP,merR,merT,qacEdelta1				SAMEA6240497		ERR5234111
	PRJEB31347	aac(3)-IVa,aadA1,aph(3')-Ia,aph(4)-Ia,blaCTX-M-65,floR,gyrA_D87Y=POINT,sul1,tet(A)	8	1	1	1	1	1	1	0	1	0	1		arsR,golS,golT,merC,merP,merR,merT,qacEdelta1				SAMEA6240503		ERR5234118
Se_Q_001	PRJEB37560	aac(3)-IVa,aadA1,aph(4)-Ia,blaCTX-M-65,dfrA14,floR,fosA3,gyrA_D87Y=POINT,sul1,tet(A)	9	1	1	1	0	1	1	1	1	1	1	2018	arsR,asr,golS,golT,merA,merC,merD,merE,merP,merR,merT,qacEdelta1	Ecuador	Homo sapiens	clinical	SAMEA7302378	GCA_019816605.1	ERR4844963
Se_Q_005	PRJEB37560	aac(3)-IVa,aadA1,aph(3')-Ia,aph(4)-Ia,blaCTX-M-65,dfrA14,floR,gyrA_D87Y=POINT,sul1,tet(A)	9	1	1	1	1	1	1	1	1	0	1	2018	arsR,asr,golS,golT,merA,merC,merD,merE,merP,merR,merT,qacEdelta1	Ecuador	Homo sapiens	clinical	SAMEA7302379	GCA_020867825.1	ERR4844964
Se_Q_006	PRJEB37560	aac(3)-IVa,aph(4)-Ia,blaCTX-M-65,dfrA14,floR,gyrA_D87Y=POINT	5	0	0	0	0	1	1	1	1	0	1	2018	arsR,asr,golS,golT	Ecuador	human	clinical	SAMEA7302380	GCA_019813995.1	ERR4844965
Se_Q_009	PRJEB37560	aac(3)-IVa,aadA1,aph(4)-Ia,blaCTX-M-65,dfrA14,floR,gyrA_D87Y=POINT,sul1,tet(A)	8	1	1	1	0	1	1	1	1	0	1	2017	arsR,asr,golS,golT,merA,merC,merD,merE,merP,merR,merT,qacEdelta1	Ecuador	Chicken carcasses		SAMEA7302381	GCA_019814015.1	ERR4844966
Se_Q_010	PRJEB37560	aadA1,blaCTX-M-65,gyrA_D87Y=POINT,sul1,tet(A)	4	1	1	1	0	0	0	0	0	0	1	2017	arsR,asr,golS,golT,merA,merC,merD,merE,merP,merR,merT,qacEdelta1	Ecuador	Chicken carcasses		SAMEA7302382	GCA_020867785.1	ERR4844967
Se_Q_011	PRJEB37560	aac(3)-IVa,aadA1,aph(4)-Ia,blaCTX-M-65,dfrA14,floR,gyrA_D87Y=POINT,sul1,tet(A)	8	1	1	1	0	1	1	1	1	0	1	2017	arsR,asr,golS,golT,merA,merC,merD,merE,merP,merR,merT,qacE,qacEdelta1	Ecuador	Chicken carcasses		SAMEA7302383	GCA_019814625.1	ERR4844968
Se_Q_015	PRJEB37560	aac(3)-IVa,aadA1,aph(4)-Ia,blaCTX-M-65,dfrA14,floR,gyrA_D87Y=POINT,sul1,tet(A)	8	1	1	1	0	1	1	1	1	0	1	2017	arsR,asr,golS,golT,merA,merC,merD,merE,merP,merR,merT,qacEdelta1	Ecuador	Chicken carcasses		SAMEA7302387	GCA_020867765.1	ERR4844972
Se_Q_016	PRJEB37560	aadA1,blaCTX-M-65,gyrA_D87Y=POINT,sul1,tet(A)	4	1	1	1	0	0	0	0	0	0	1	2017	arsR,asr,golS,golT,merA,merC,merD,merE,merP,merR,merT,qacE,qacEdelta1	Ecuador	Chicken carcasses		SAMEA7302388	GCA_020867805.1	ERR4844973
Se_Q_018	PRJEB37560	aac(3)-IVa,aadA1,aph(4)-Ia,blaCTX-M-65,dfrA14,floR,fosA3,gyrA_D87Y=POINT,sul1,tet(A)	9	1	1	1	0	1	1	1	1	1	1	2017	arsR,asr,golS,golT,merA,merC,merD,merE,merP,merR,merT,qacEdelta1	Ecuador	Chicken carcasses		SAMEA7302390	GCA_020868605.1	ERR4844975
Se_Q_019	PRJEB37560	aac(3)-IVa,aadA1,aph(4)-Ia,blaCTX-M-65,dfrA14,floR,gyrA_D87Y=POINT,sul1,tet(A)	8	1	1	1	0	1	1	1	1	0	1	2017	arsR,asr,golS,golT,merA,merC,merD,merE,merP,merR,merT,qacEdelta1	Ecuador	Chicken carcasses		SAMEA7302391	GCA_019813955.1	ERR4844976
Se_Q_022	PRJEB37560	aac(3)-IVa,aadA1,aph(3')-Ia,aph(4)-Ia,blaCTX-M-65,dfrA14,floR,gyrA_D87Y=POINT,sul1,tet(A)	9	1	1	1	1	1	1	1	1	0	1	2017	arsR,asr,golS,golT,merA,merC,merD,merE,merP,merR,merT,qacEdelta1	Ecuador	Chicken carcasses		SAMEA7302392	GCA_020868645.1	ERR4844977
Se_Q_023	PRJEB37560	aac(3)-IVa,aadA1,aph(3')-Ia,aph(4)-Ia,blaCTX-M-65,dfrA14,floR,fosA3,gyrA_D87Y=POINT,sul1,tet(A)	10	1	1	1	1	1	1	1	1	1	1	2017	arsR,asr,golS,golT,merA,merC,merD,merE,merP,merR,merT,qacEdelta1	Ecuador	Chicken carcasses		SAMEA7302393	GCA_019813935.1	ERR4844978
Se_Q_024	PRJEB37560	aac(3)-IVa,aadA1,aph(3')-Ia,aph(4)-Ia,blaCTX-M-65,dfrA14,floR,gyrA_D87Y=POINT,sul1,tet(A)	9	1	1	1	1	1	1	1	1	0	1	2017	arsR,asr,golS,golT,merA,merC,merD,merE,merP,merR,merT,qacEdelta1	Ecuador	Caecal sample		SAMEA7302394	GCA_020867745.1	ERR4844979
Se_Q_025	PRJEB37560	aac(3)-IVa,aadA1,aph(4)-Ia,dfrA14,gyrA_D87Y=POINT,sul1,tet(A)	6	1	1	1	0	1	1	1	0	0	0	2018	arsR,asr,golS,golT,merA,merC,merD,merE,merP,merR,merT,qacEdelta1	Ecuador	Chicken carcasses		SAMEA7302395	GCA_020868625.1	ERR4844980
Se_Q_027	PRJEB37560	aac(3)-IVa,aadA1,aph(4)-Ia,blaCTX-M-65,floR,gyrA_D87Y=POINT,sul1,tet(A)	7	1	1	1	0	1	1	0	1	0	1	2018	arsR,asr,golS,golT,merA,merC,merD,merE,merP,merR,merT,qacEdelta1	Ecuador	Chicken carcasses		SAMEA7302397	GCA_020868585.1	ERR4844982
Se_Q_028	PRJEB37560	aac(3)-IVa,aadA1,aph(3')-Ia,aph(4)-Ia,dfrA14,floR,gyrA_D87Y=POINT,sul1,tet(A)	8	1	1	1	1	1	1	1	1	0	0	2018	arsR,asr,golS,golT,merA,merC,merD,merE,merP,merR,merT,qacEdelta1	Ecuador	Caecal sample		SAMEA7302398	GCA_020868565.1	ERR4844983
Se_Q_029	PRJEB37560	aac(3)-IVa,aadA1,aph(4)-Ia,blaCTX-M-65,floR,gyrA_D87Y=POINT,sul1,tet(A)	7	1	1	1	0	1	1	0	1	0	1	2018	arsR,asr,golS,golT,merA,merC,merD,merE,merP,merR,merT,qacEdelta1	Ecuador	Chicken carcasses		SAMEA7302399	GCA_020867685.1	ERR4844984
Se_Q_030	PRJEB37560	aac(3)-IVa,aadA1,aph(4)-Ia,blaCTX-M-65,dfrA14,floR,fosA3,gyrA_D87Y=POINT,sul1,tet(A)	9	1	1	1	0	1	1	1	1	1	1	2018	arsR,asr,golS,golT,merA,merC,merD,merE,merP,merR,merT,qacEdelta1	Ecuador	Chicken carcasses		SAMEA7302400	GCA_020867665.1	ERR4844985
Se_Q_031	PRJEB37560	aac(3)-IVa,aadA1,aph(3')-Ia,aph(4)-Ia,dfrA14,floR,gyrA_D87Y=POINT,sul1,tet(A)	8	1	1	1	1	1	1	1	1	0	0	2018	arsR,asr,golS,golT,merA,merC,merD,merE,merP,merR,merT,qacEdelta1	Ecuador	Caecal sample		SAMEA7302401	GCA_020867725.1	ERR4844986
Se_Q_032	PRJEB37560	aac(3)-IVa,aadA1,aph(3')-Ia,aph(4)-Ia,dfrA14,floR,gyrA_D87Y=POINT,sul1,tet(A)	8	1	1	1	1	1	1	1	1	0	0	2018	arsR,asr,golS,golT,merA,merC,merD,merE,merP,merR,merT,qacEdelta1	Ecuador	Caecal sample		SAMEA7302402	GCA_019813915.1	ERR4844987
Se_Q_035	PRJEB37560	aac(3)-IVa,aadA1,aph(3')-Ia,aph(4)-Ia,blaCTX-M-65,dfrA14,floR,fosA3,gyrA_D87Y=POINT,sul1,tet(A)	10	1	1	1	1	1	1	1	1	1	1	2018	arsR,asr,golS,golT,merA,merC,merD,merE,merP,merR,merT,qacE,qacEdelta1	Ecuador	Chicken carcasses		SAMEA7302405	GCA_019816485.1	ERR4844990
Se_Q_036	PRJEB37560	aac(3)-IVa,aadA1,aph(4)-Ia,blaCTX-M-65,dfrA14,floR,gyrA_D87Y=POINT,sul1,tet(A)	8	1	1	1	0	1	1	1	1	0	1	2018	arsR,asr,golS,golT,merA,merC,merD,merE,merP,merR,merT,qacEdelta1	Ecuador	Chicken carcasses		SAMEA7302406	GCA_019819225.1	ERR4844991
Se_Q_039	PRJEB37560	aac(3)-IVa,aadA1,aph(3')-Ia,aph(4)-Ia,blaCTX-M-65,dfrA14,fosA3,gyrA_D87Y=POINT,sul1,tet(A)	9	1	1	1	1	1	1	1	0	1	1	2018	arsR,asr,golS,golT,merA,merC,merD,merE,merP,merR,merT,qacEdelta1	Ecuador	Chicken carcasses		SAMEA7302409	GCA_019816525.1	ERR4844993
Se_Q_041	PRJEB37560	aac(3)-IVa,aadA1,aph(4)-Ia,blaCTX-M-65,dfrA14,floR,fosA3,gyrA_D87Y=POINT,sul1,tet(A)	9	1	1	1	0	1	1	1	1	1	1	2018	arsR,asr,golS,golT,merA,merC,merD,merE,merP,merR,merT,merT,qacEdelta1	Ecuador	Caecal sample		SAMEA7302410	GCA_020867705.1	ERR4844994
Se_Q_043	PRJEB37560	aadA1,blaCTX-M-65,gyrA_D87Y=POINT,sul1,tet(A)	4	1	1	1	0	0	0	0	0	0	1	2018	arsR,asr,golS,golT,merA,merC,merD,merE,merP,merR,merT,qacEdelta1	Ecuador	Chicken carcasses		SAMEA7302412	GCA_020867585.1	ERR4844996
Se_Q_045	PRJEB37560	aac(3)-IVa,aadA1,aph(3')-Ia,aph(4)-Ia,blaCTX-M-65,dfrA14,floR,gyrA_D87Y=POINT,sul1,tet(A)	9	1	1	1	1	1	1	1	1	0	1	2018	arsR,asr,golS,golT,merA,merC,merD,merE,merP,merR,merT,qacEdelta1	Ecuador	Chicken carcasses		SAMEA7302414	GCA_019816545.1	ERR4844998
Se_Q_048	PRJEB37560	aac(3)-IVa,aadA1,aph(3')-Ia,aph(4)-Ia,blaCTX-M-65,floR,gyrA_D87Y=POINT,sul1,tet(A)	8	1	1	1	1	1	1	0	1	0	1	2018	arsR,asr,golS,golT,merA,merC,merD,merE,merP,merR,merT,qacEdelta1	Ecuador	Caecal sample		SAMEA7302417	GCA_019816505.1	ERR4845001
Se_Q_050	PRJEB37560	aac(3)-IVa,aadA1,aph(4)-Ia,blaCTX-M-65,floR,fosA,gyrA_D87Y=POINT,sul1,tet(A)	8	1	1	1	0	1	1	0	1	1	1	2018	arsR,asr,golS,golT,merC,merD,merE,merP,merR,merT,qacEdelta1	Ecuador	Chicken carcasses		SAMEA7302420	GCA_020867645.1	ERR4845003
Se_Q_051	PRJEB37560	aac(3)-IVa,aadA1,aph(3')-Ia,aph(4)-Ia,blaCTX-M-65,dfrA14,floR,gyrA_D87Y=POINT,sul1,tet(A)	9	1	1	1	1	1	1	1	1	0	1	2018	arsR,asr,golS,golT,merA,merC,merD,merE,merP,merR,merT,qacEdelta1	Ecuador	Chicken carcasses		SAMEA7302421	GCA_020868545.1	ERR4845004
Se_Q_052	PRJEB37560	aadA1,gyrA_D87Y=POINT,sul1,tet(A)	3	1	1	1	0	0	0	0	0	0	0	2018	arsR,asr,golS,golT,merA,merC,merD,merE,merP,merR,merT,qacEdelta1	Ecuador	Chicken carcasses		SAMEA7302422	GCA_019816465.1	ERR4845005
Se_Q_053	PRJEB37560	aac(3)-IVa,aadA1,aph(4)-Ia,blaCTX-M-65,floR,gyrA_D87Y=POINT,sul1,tet(A)	7	1	1	1	0	1	1	0	1	0	1	2018	arsR,asr,golS,golT,merA,merC,merD,merE,merP,merR,merT,qacEdelta1	Ecuador	Chicken carcasses		SAMEA7302423	GCA_019816445.1	ERR4845006
Se_Q_054	PRJEB37560	aac(3)-IVa,aadA1,aph(4)-Ia,blaCTX-M-65,gyrA_D87Y=POINT,sul1,tet(A)	6	1	1	1	0	1	1	0	0	0	1	2018	arsR,asr,golS,golT,merA,merC,merD,merE,merP,merR,merT,qacEdelta1	Ecuador	Caecal sample		SAMEA7302424	GCA_020868505.1	ERR4845007
Se_Q_055	PRJEB37560	aac(3)-IVa,aadA1,aph(3')-Ia,aph(4)-Ia,blaCTX-M-65,dfrA14,floR,fosA3,gyrA_D87Y=POINT,sul1,tet(A)	10	1	1	1	1	1	1	1	1	1	1	2018	arsR,asr,golS,golT,merA,merC,merD,merE,merP,merR,merT,qacEdelta1	Ecuador	Chicken carcasses		SAMEA7302425	GCA_020867605.1	ERR4845008
Se_Q_056	PRJEB37560	aadA1,dfrA14,gyrA_D87Y=POINT,sul1,tet(A)	4	1	1	1	0	0	0	1	0	0	0	2018	arsR,asr,golS,golT,merA,merC,merD,merE,merP,merR,merT,qacEdelta1	Ecuador	Chicken carcasses		SAMEA7302426	GCA_020868525.1	ERR4845009
Se_Q_057	PRJEB37560	aac(3)-IVa,aadA1,aph(3')-Ia,aph(4)-Ia,blaCTX-M-65,dfrA14,floR,fosA3,gyrA_D87Y=POINT,sul1,tet(A)	10	1	1	1	1	1	1	1	1	1	1	2018	arsR,asr,golS,golT,merA,merC,merD,merE,merP,merR,merT,qacEdelta1	Ecuador	Chicken carcasses		SAMEA7302427	GCA_019830165.1	ERR4845010
Se_Q_058	PRJEB37560	aac(3)-IVa,aadA1,aph(3')-Ia,aph(4)-Ia,blaCTX-M-65,dfrA14,floR,fosA3,gyrA_D87Y=POINT,sul1,tet(A)	10	1	1	1	1	1	1	1	1	1	1	2018	arsR,asr,golS,golT,merA,merC,merD,merE,merP,merR,merT,qacEdelta1	Ecuador	Caecal sample		SAMEA7302428	GCA_019816425.1	ERR4845011
Se_Q_059	PRJEB37560	aac(3)-IVa,aadA1,aph(4)-Ia,blaCTX-M-65,floR,gyrA_D87Y=POINT,sul1,tet(A)	7	1	1	1	0	1	1	0	1	0	1	2018	arsR,asr,golS,golT,merA,merC,merD,merE,merP,merR,merT,qacEdelta1	Ecuador	Caecal sample		SAMEA7302429	GCA_019816405.1	ERR4845012
Se_Q_061	PRJEB37560	aac(3)-IVa,aadA1,aph(3')-Ia,aph(4)-Ia,blaCTX-M-65,dfrA14,floR,fosA3,gyrA_D87Y=POINT,sul1,tet(A)	10	1	1	1	1	1	1	1	1	1	1	2018	arsR,asr,golS,golT,merA,merC,merD,merE,merP,merR,merT,qacEdelta1	Ecuador	Chicken carcasses		SAMEA7302431	GCA_020867625.1	ERR4845014
Se_Q_062	PRJEB37560	aac(3)-IVa,aadA1,aph(3')-Ia,aph(4)-Ia,blaCTX-M-65,dfrA14,floR,fosA3,gyrA_D87Y=POINT,sul1,tet(A)	10	1	1	1	1	1	1	1	1	1	1	2018	arsR,asr,golS,golT,merA,merC,merD,merE,merP,merR,merT,qacEdelta1	Ecuador	Chicken carcasses		SAMEA7302432	GCA_019817945.1	ERR4845015
Se_Q_064	PRJEB37560	aac(3)-IVa,aadA1,aph(3')-Ia,aph(4)-Ia,blaCTX-M-65,dfrA14,floR,fosA3,gyrA_D87Y=POINT,sul1,tet(A)	10	1	1	1	1	1	1	1	1	1	1	2018	arsR,asr,golS,golT,merA,merC,merD,merE,merP,merR,merT,qacEdelta1	Ecuador	Caecal sample		SAMEA7302433	GCA_020867565.1	ERR4845016
Se_Q_065	PRJEB37560	aac(3)-IVa,aadA1,aph(4)-Ia,blaCTX-M-65,dfrA14,floR,gyrA_D87Y=POINT,sul1,tet(A)	8	1	1	1	0	1	1	1	1	0	1	2018	arsR,asr,golS,golT,merA,merC,merD,merE,merP,merR,merT,qacEdelta1	Ecuador	Chicken carcasses		SAMEA7302434	GCA_020868485.1	ERR4845017
Se_Q_066	PRJEB37560	aac(3)-IVa,aadA1,aph(4)-Ia,blaCTX-M-65,dfrA14,floR,fosA3,gyrA_D87Y=POINT,sul1,tet(A)	9	1	1	1	0	1	1	1	1	1	1	2018	arsR,asr,golS,golT,merA,merC,merD,merE,merP,merR,merT,qacEdelta1	Ecuador	Chicken carcasses		SAMEA7302435	GCA_019813895.1	ERR4845018
Se_Q_069	PRJEB37560	aac(3)-IVa,aadA1,aph(3')-Ia,aph(4)-Ia,blaCTX-M-65,dfrA14,floR,fosA3,gyrA_D87Y=POINT,sul1,tet(A)	10	1	1	1	1	1	1	1	1	1	1	2018	arsR,asr,golS,golT,merA,merC,merD,merE,merP,merR,merT,qacE,qacEdelta1	Ecuador	Caecal sample		SAMEA7302438	GCA_019813875.1	ERR4845021
Se_Q_071	PRJEB37560	aac(3)-IVa,aadA1,aph(4)-Ia,blaCTX-M-65,dfrA14,floR,fosA3,gyrA_D87Y=POINT,sul1,tet(A)	9	1	1	1	0	1	1	1	1	1	1	2018	arsR,asr,golS,golT,merA,merC,merD,merE,merP,merR,merT,qacEdelta1	Ecuador	Chicken carcasses		SAMEA7302440	GCA_019816385.1	ERR4845023
Se_Q_072	PRJEB37560	aac(3)-IVa,aadA1,aph(4)-Ia,blaCTX-M-65,floR,gyrA_D87Y=POINT,sul1,tet(A)	7	1	1	1	0	1	1	0	1	0	1	2018	arsR,asr,golS,golT,merA,merC,merD,merE,merP,merR,merT,qacEdelta1	Ecuador	Chicken carcasses		SAMEA7302441	GCA_020867545.1	ERR4845024
Se_Q_075	PRJEB37560	aac(3)-IVa,aadA1,aph(3')-Ia,aph(4)-Ia,blaCTX-M-65,dfrA14,floR,fosA3,gyrA_D87Y=POINT,sul1,tet(A)	10	1	1	1	1	1	1	1	1	1	1	2018	arsR,asr,golS,golT,merA,merC,merD,merE,merP,merR,merT,qacEdelta1	Ecuador	Chicken carcasses		SAMEA7302444	GCA_019813835.1	ERR4845027
Se_Q_076	PRJEB37560	aac(3)-IVa,aadA1,aph(3')-Ia,aph(4)-Ia,blaCTX-M-65,dfrA14,floR,fosA3,gyrA_D87Y=POINT,sul1,tet(A)	10	1	1	1	1	1	1	1	1	1	1	2018	arsR,asr,golS,golT,merA,merC,merD,merE,merP,merR,merT,qacEdelta1	Ecuador	Chicken carcasses		SAMEA7302445	GCA_019814585.1	ERR4845028
Se_Q_078	PRJEB37560	aac(3)-IVa,aadA1,aph(4)-Ia,blaCTX-M-65,dfrA14,floR,fosA3,gyrA_D87Y=POINT,sul1,tet(A)	9	1	1	1	0	1	1	1	1	1	1	2018	arsR,asr,golS,golT,merC,merD,merE,merP,merR,merT,qacEdelta1	Ecuador	Caecal sample		SAMEA7302447	GCA_019813855.1	ERR4845030
Se_Q_079	PRJEB37560	aac(3)-IVa,aadA1,aph(4)-Ia,blaCTX-M-65,dfrA14,floR,fosA3,gyrA_D87Y=POINT,sul1,tet(A)	9	1	1	1	0	1	1	1	1	1	1	2018	arsR,asr,golS,golT,merA,merC,merD,merE,merP,merR,merT,qacEdelta1	Ecuador	Caecal sample		SAMEA7302448	GCA_020867525.1	ERR4845031
Se_Q_080	PRJEB37560	aadA1,blaCTX-M-65,gyrA_D87Y=POINT,sul1,tet(A)	4	1	1	1	0	0	0	0	0	0	1	2018	arsR,asr,golS,golT,merA,merC,merD,merE,merP,merR,merT,qacEdelta1	Ecuador	Chicken carcasses		SAMEA7302449	GCA_020867505.1	ERR4845032
Se_Q_081	PRJEB37560	aac(3)-IVa,aadA1,aph(3')-Ia,aph(4)-Ia,blaCTX-M-65,dfrA14,floR,fosA3,gyrA_D87Y=POINT,sul1,tet(A)	10	1	1	1	1	1	1	1	1	1	1	2018	arsR,asr,golS,golT,merA,merC,merD,merE,merP,merR,merT,qacEdelta1	Ecuador	Chicken carcasses		SAMEA7302450	GCA_019830145.1	ERR4845033
Se_Q_082	PRJEB37560	aac(3)-IVa,aadA1,aph(4)-Ia,blaCTX-M-65,dfrA14,floR,fosA3,gyrA_D87Y=POINT,sul1,tet(A)	9	1	1	1	0	1	1	1	1	1	1	2018	arsR,asr,golS,golT,merA,merC,merD,merE,merP,merR,merT,qacEdelta1	Ecuador	Caecal sample		SAMEA7302451	GCA_020867485.1	ERR4845034
Se_Q_083	PRJEB37560	aac(3)-IVa,aadA1,aph(4)-Ia,blaCTX-M-65,dfrA14,floR,fosA3,gyrA_D87Y=POINT,sul1,tet(A)	9	1	1	1	0	1	1	1	1	1	1	2018	arsR,asr,golS,golT,merA,merC,merD,merE,merP,merR,merT,qacEdelta1	Ecuador	Caecal sample		SAMEA7302452	GCA_020862205.1	ERR4845035
Se_Q_084	PRJEB37560	aac(3)-IVa,aadA1,aph(3')-Ia,aph(4)-Ia,blaCTX-M-65,dfrA14,floR,gyrA_D87Y=POINT,sul1,tet(A)	9	1	1	1	1	1	1	1	1	0	1	2018	arsR,asr,golS,golT,merA,merC,merD,merE,merP,merR,merT,qacEdelta1	Ecuador	Chicken carcasses		SAMEA7302453	GCA_020867465.1	ERR4845036
Se_Q_085	PRJEB37560	aac(3)-IVa,aadA1,aph(3')-Ia,aph(4)-Ia,blaCTX-M-65,dfrA14,floR,fosA3,gyrA_D87Y=POINT,sul1,tet(A)	10	1	1	1	1	1	1	1	1	1	1	2018	arsR,asr,golS,golT,merA,merC,merD,merE,merP,merR,merT,qacEdelta1	Ecuador	Chicken carcasses		SAMEA7302454	GCA_019813795.1	ERR4845037
Se_Q_086	PRJEB37560	aac(3)-IVa,aadA1,aph(3')-Ia,aph(4)-Ia,blaCTX-M-65,dfrA14,floR,gyrA_D87Y=POINT,sul1,tet(A)	9	1	1	1	1	1	1	1	1	0	1	2018	arsR,asr,golS,golT,merA,merC,merD,merE,merP,merR,merT,qacEdelta1	Ecuador	Chicken carcasses		SAMEA7302455	GCA_019816105.1	ERR4845038
Se_Q_087	PRJEB37560	aac(3)-IVa,aadA1,aph(4)-Ia,blaCTX-M-65,dfrA14,floR,gyrA_D87Y=POINT,sul1,tet(A)	8	1	1	1	0	1	1	1	1	0	1	2018	arsR,asr,golS,golT,merA,merC,merD,merE,merP,merR,merT,qacEdelta1	Ecuador	Chicken carcasses		SAMEA7302456	GCA_019817905.1	ERR4845039
Se_Q_089	PRJEB37560	aadA1,dfrA14,gyrA_D87Y=POINT,sul1,tet(A)	4	1	1	1	0	0	0	1	0	0	0	2018	arsR,asr,golS,golT,merA,merC,merD,merE,merP,merR,merT,qacEdelta1	Ecuador	Chicken carcasses		SAMEA7302458	GCA_020862165.1	ERR4845041
Se_Q_090	PRJEB37560	aac(3)-IVa,aadA1,aph(4)-Ia,blaCTX-M-65,dfrA14,floR,fosA3,gyrA_D87Y=POINT,sul1,tet(A)	9	1	1	1	0	1	1	1	1	1	1	2018	arsR,asr,golS,golT,merA,merC,merD,merE,merP,merR,merT,qacEdelta1	Ecuador	Chicken carcasses		SAMEA7302459	GCA_019816045.1	ERR4845042
Se_Q_092	PRJEB37560	aac(3)-IVa,aadA1,aph(3')-Ia,aph(4)-Ia,blaCTX-M-65,dfrA14,floR,gyrA_D87Y=POINT,sul1,tet(A)	9	1	1	1	1	1	1	1	1	0	1	2018	arsR,asr,golS,golT,merA,merC,merD,merE,merP,merR,merT,qacEdelta1	Ecuador	Caecal sample		SAMEA7302461	GCA_019814605.1	ERR4845044
Se_Q_093	PRJEB37560	aac(3)-IVa,aadA1,aph(3')-Ia,aph(4)-Ia,blaCTX-M-65,dfrA14,floR,gyrA_D87Y=POINT,sul1,tet(A)	9	1	1	1	1	1	1	1	1	0	1	2018	arsR,asr,golS,golT,merA,merC,merD,merE,merP,merR,merT,qacEdelta1	Ecuador	Chicken carcasses		SAMEA7302462	GCA_020868325.1	ERR4845045
Se_Q_094	PRJEB37560	aac(3)-IVa,aadA1,aph(4)-Ia,blaCTX-M-65,dfrA14,floR,fosA3,gyrA_D87Y=POINT,sul1,tet(A)	9	1	1	1	0	1	1	1	1	1	1	2018	arsR,asr,golS,golT,merA,merC,merD,merE,merP,merR,merT,qacEdelta1	Ecuador	Chicken carcasses		SAMEA7302463	GCA_019816085.1	ERR4845046
Se_Q_095	PRJEB37560	aac(3)-IVa,aadA1,aph(4)-Ia,dfrA14,floR,fosA3,gyrA_D87Y=POINT,sul1,tet(A)	8	1	1	1	0	1	1	1	1	1	0	2018	arsR,asr,golS,golT,merA,merC,merD,merE,merP,merR,merT,qacEdelta1	Ecuador	Chicken carcasses		SAMEA7302464	GCA_020868305.1	ERR4845047
Se_Q_096	PRJEB37560	aac(3)-IVa,aadA1,aph(3')-Ia,aph(4)-Ia,blaCTX-M-65,floR,gyrA_D87Y=POINT,sul1,tet(A)	8	1	1	1	1	1	1	0	1	0	1	2018	arsR,asr,golS,golT,merA,merC,merD,merE,merP,merR,merT,qacEdelta1	Ecuador	Chicken carcasses		SAMEA7302465	GCA_019817885.1	ERR4845048
Se_Q_097	PRJEB37560	aac(3)-IVa,aadA1,aph(3')-Ia,aph(4)-Ia,blaCTX-M-65,floR,gyrA_D87Y=POINT,sul1,tet(A)	8	1	1	1	1	1	1	0	1	0	1	2018	arsR,asr,golS,golT,merA,merC,merD,merE,merP,merR,merT,qacEdelta1	Ecuador	Chicken carcasses		SAMEA7302466	GCA_019817065.1	ERR4845049
Se_Q_099	PRJEB37560	aac(3)-IVa,aadA1,aph(3')-Ia,aph(4)-Ia,blaCTX-M-65,dfrA14,floR,gyrA_D87Y=POINT,sul1,tet(A)	9	1	1	1	1	1	1	1	1	0	1	2018	arsR,asr,golS,golT,merA,merC,merD,merE,merP,merR,merT,qacEdelta1	Ecuador	Chicken carcasses		SAMEA7302468	GCA_020867445.1	ERR4845051
Se_Q_100	PRJEB37560	aadA1,aph(3')-Ia,blaCTX-M-65,dfrA14,fosA3,gyrA_D87Y=POINT,sul1,tet(A)	7	1	1	1	1	0	0	1	0	1	1	2018	arsR,asr,golS,golT,merA,merC,merD,merE,merP,merR,merT,qacEdelta1	Ecuador	Caecal sample		SAMEA7302469	GCA_020867405.1	ERR4845052
Se_Q_101	PRJEB37560	aac(3)-IVa,aadA1,aph(4)-Ia,blaCTX-M-65,dfrA14,floR,gyrA_D87Y=POINT,sul1,tet(A)	8	1	1	1	0	1	1	1	1	0	1	2018	arsR,asr,golS,golT,merA,merC,merD,merE,merP,merR,merT,qacEdelta1	Ecuador	Caecal sample		SAMEA7302470	GCA_020867425.1	ERR4845053
Se_Q_102	PRJEB37560	aac(3)-IVa,aadA1,aph(4)-Ia,dfrA14,floR,fosA3,gyrA_D87Y=POINT,sul1,tet(A)	8	1	1	1	0	1	1	1	1	1	0	2018	arsR,asr,golS,golT,merA,merC,merD,merE,merP,merR,merT,qacEdelta1	Ecuador	Chicken carcasses		SAMEA7302471	GCA_019816065.1	ERR4845054
Se_Q_103	PRJEB37560	aadA1,dfrA14,gyrA_D87Y=POINT,sul1,tet(A)	4	1	1	1	0	0	0	1	0	0	0	2018	arsR,asr,golS,golT,merA,merC,merD,merE,merP,merR,merT,qacEdelta1	Ecuador	Chicken carcasses		SAMEA7302472	GCA_020867385.1	ERR4845055
Se_Q_105	PRJEB37560	aac(3)-IVa,aadA1,aph(4)-Ia,blaCTX-M-65,dfrA14,floR,gyrA_D87Y=POINT,sul1,tet(A)	8	1	1	1	0	1	1	1	1	0	1	2018	arsR,asr,golS,golT,merA,merC,merD,merE,merP,merR,merT,qacEdelta1	Ecuador	Caecal sample		SAMEA7302474	GCA_019813775.1	ERR4845057
Se_Q_106	PRJEB37560	aac(3)-IVa,aadA1,aph(3')-Ia,aph(4)-Ia,blaCTX-M-65,dfrA14,floR,fosA3,gyrA_D87Y=POINT,sul1,tet(A)	10	1	1	1	1	1	1	1	1	1	1	2018	arsR,asr,golS,golT,merA,merC,merD,merE,merP,merR,merT,qacEdelta1	Ecuador	Chicken carcasses		SAMEA7302475	GCA_019830105.1	ERR4845058
Se_Q_107	PRJEB37560	aac(3)-IVa,aadA1,aph(3')-Ia,aph(4)-Ia,blaCTX-M-65,dfrA14,floR,fosA3,gyrA_D87Y=POINT,sul1,tet(A)	10	1	1	1	1	1	1	1	1	1	1	2018	arsR,asr,golS,golT,merA,merC,merD,merE,merP,merR,merT,qacEdelta1	Ecuador	Caecal sample		SAMEA7302476	GCA_020868465.1	ERR4845059
Se_Q_108	PRJEB37560	aac(3)-IVa,aadA1,aph(4)-Ia,blaCTX-M-65,dfrA14,floR,gyrA_D87Y=POINT,sul1,tet(A)	8	1	1	1	0	1	1	1	1	0	1	2018	arsR,asr,golS,golT,merA,merC,merD,merE,merP,merR,merT,qacEdelta1	Ecuador	Caecal sample		SAMEA7302477	GCA_020867345.1	ERR4845060
Se_Q_109	PRJEB37560	aac(3)-IVa,aadA1,aph(3')-Ia,aph(4)-Ia,blaCTX-M-65,dfrA14,floR,fosA3,gyrA_D87Y=POINT,sul1,tet(A)	10	1	1	1	1	1	1	1	1	1	1	2018	arsR,asr,golS,golT,merA,merC,merD,merE,merP,merR,merT,qacEdelta1	Ecuador	Chicken carcasses		SAMEA7302478	GCA_020868285.1	ERR4845061
Se_Q_110	PRJEB37560	aac(3)-IVa,aadA1,aph(4)-Ia,blaCTX-M-65,dfrA14,floR,fosA3,gyrA_D87Y=POINT,sul1,tet(A)	9	1	1	1	0	1	1	1	1	1	1	2018	arsR,asr,golS,golT,merA,merC,merD,merE,merP,merR,merT,qacEdelta1	Ecuador	Chicken carcasses		SAMEA7302479	GCA_020868425.1	ERR4845062
Se_Q_111	PRJEB37560	aadA1,dfrA14,gyrA_D87Y=POINT,sul1,tet(A)	4	1	1	1	0	0	0	1	0	0	0	2018	arsR,asr,golS,golT,merA,merC,merD,merE,merP,merR,merT,qacEdelta1	Ecuador	Chicken carcasses		SAMEA7302480	GCA_019814565.1	ERR4845063
Se_Q_112	PRJEB37560	aac(3)-IVa,aadA1,aph(4)-Ia,blaCTX-M-65,dfrA14,floR,gyrA_D87Y=POINT,sul1,tet(A)	8	1	1	1	0	1	1	1	1	0	1	2018	arsR,asr,golS,golT,merA,merC,merD,merE,merP,merR,merT,qacEdelta1	Ecuador	Caecal sample		SAMEA7302481	GCA_019813735.1	ERR4845064
Se_Q_113	PRJEB37560	aac(3)-IVa,aadA1,aph(3')-Ia,aph(4)-Ia,blaCTX-M-65,dfrA14,floR,gyrA_D87Y=POINT,sul1,tet(A)	9	1	1	1	1	1	1	1	1	0	1	2018	arsR,asr,golS,golT,merA,merC,merD,merE,merP,merR,merT,qacEdelta1	Ecuador	Chicken carcasses		SAMEA7302482	GCA_020867265.1	ERR4845065
Se_Q_116	PRJEB37560	aac(3)-IVa,aadA1,aph(4)-Ia,blaCTX-M-65,dfrA14,floR,gyrA_D87Y=POINT,sul1,tet(A)	8	1	1	1	0	1	1	1	1	0	1	2018	arsR,asr,golS,golT,merA,merC,merD,merE,merP,merR,merT,qacEdelta1	Ecuador	Chicken carcasses		SAMEA7302484	GCA_020867365.1	ERR4845067
Se_Q_117	PRJEB37560	aac(3)-IVa,aadA1,aph(3')-Ia,aph(4)-Ia,dfrA14,floR,fosA3,gyrA_D87Y=POINT,sul1,tet(A)	9	1	1	1	1	1	1	1	1	1	0	2018	arsR,asr,golS,golT,merA,merC,merD,merE,merP,merR,merT,qacEdelta1	Ecuador	Chicken carcasses		SAMEA7302485	GCA_019813815.1	ERR4845068
Se_Q_118	PRJEB37560	aac(3)-IVa,aadA1,aph(3')-Ia,aph(4)-Ia,blaCTX-M-65,dfrA14,floR,fosA3,gyrA_D87Y=POINT,sul1,tet(A)	10	1	1	1	1	1	1	1	1	1	1	2018	arsR,asr,golS,golT,merA,merA,merC,merD,merE,merP,merR,merT,qacEdelta1	Ecuador	Chicken carcasses		SAMEA7302486	GCA_019820105.1	ERR4845069
Se_Q_119	PRJEB37560	aac(3)-IVa,aadA1,aph(3')-Ia,aph(4)-Ia,blaCTX-M-65,dfrA14,floR,gyrA_D87Y=POINT,sul1,tet(A)	9	1	1	1	1	1	1	1	1	0	1	2018	arsR,asr,golS,golT,merA,merC,merD,merE,merP,merR,merT,qacEdelta1	Ecuador	Caecal sample		SAMEA7302487	GCA_019813755.1	ERR4845070
Se_Q_120	PRJEB37560	aac(3)-IVa,aadA1,aph(3')-Ia,aph(4)-Ia,blaCTX-M-65,dfrA14,floR,gyrA_D87Y=POINT,sul1,tet(A)	9	1	1	1	1	1	1	1	1	0	1	2018	arsR,asr,golS,golT,merA,merC,merD,merE,merP,merR,merT,qacEdelta1	Ecuador	Caecal sample		SAMEA7302488	GCA_020867245.1	ERR4845071
Se_Q_123	PRJEB37560	aac(3)-IVa,aadA1,aph(3')-Ia,aph(4)-Ia,blaCTX-M-65,dfrA14,floR,fosA3,gyrA_D87Y=POINT,sul1,tet(A)	10	1	1	1	1	1	1	1	1	1	1	2018	arsR,asr,golS,golT,merA,merC,merD,merE,merP,merR,merT,qacEdelta1	Ecuador	Chicken carcasses		SAMEA7302490	GCA_019813715.1	ERR4845073
Se_Q_124	PRJEB37560	aac(3)-IVa,aadA1,aph(4)-Ia,blaCTX-M-65,dfrA14,floR,fosA3,gyrA_D87Y=POINT,sul1,tet(A)	9	1	1	1	0	1	1	1	1	1	1	2018	arsR,asr,golS,golT,merA,merC,merD,merE,merP,merR,merT,qacEdelta1	Ecuador	Chicken carcasses		SAMEA7302491	GCA_020867325.1	ERR4845074
Se_Q_126	PRJEB37560	aac(3)-IVa,aadA1,aph(4)-Ia,blaCTX-M-65,dfrA14,floR,fosA3,gyrA_D87Y=POINT,sul1,tet(A)	9	1	1	1	0	1	1	1	1	1	1	2018	arsR,asr,golS,golT,merA,merC,merD,merE,merP,merR,merT,qacEdelta1	Ecuador	Caecal sample		SAMEA7302493	GCA_020867305.1	ERR4845076
Se_Q_131	PRJEB37560	aadA1,blaCTX-M-65,fosA3,gyrA_D87Y=POINT,sul1,tet(A)	5	1	1	1	0	0	0	0	0	1	1	2018	arsR,asr,golS,golT,merA,merA,merC,merD,merE,merP,merR,merT,qacEdelta1	Ecuador	Chicken carcasses		SAMEA7302497	GCA_020867285.1	ERR4845080
Se_Q_132	PRJEB37560	aadA1,dfrA14,gyrA_D87Y=POINT,sul1,tet(A)	4	1	1	1	0	0	0	1	0	0	0	2018	arsR,asr,golS,golT,merA,merC,merD,merE,merP,merR,merT,qacEdelta1	Ecuador	Chicken carcasses		SAMEA7302498	GCA_020867225.1	ERR4845081
Se_Q_133	PRJEB37560	aac(3)-IVa,aadA1,aph(3')-Ia,aph(4)-Ia,blaCTX-M-65,floR,fosA3,gyrA_D87Y=POINT,sul1,tet(A)	9	1	1	1	1	1	1	0	1	1	1	2018	arsR,asr,golS,golT,merA,merC,merD,merE,merP,merR,merT,qacEdelta1	Ecuador	Chicken carcasses		SAMEA7302499	GCA_020868265.1	ERR4845082
Se_Q_135	PRJEB37560	aac(3)-IVa,aadA1,aph(3')-Ia,aph(4)-Ia,dfrA14,floR,gyrA_D87Y=POINT,sul1,tet(A)	8	1	1	1	1	1	1	1	1	0	0	2018	arsR,asr,golS,golT,merA,merC,merD,merE,merP,merR,merT,qacEdelta1	Ecuador	Chicken carcasses		SAMEA7302501	GCA_020868345.1	ERR4845084
Se_Q_136	PRJEB37560	aac(3)-IVa,aadA1,aph(3')-Ia,aph(4)-Ia,blaCTX-M-65,dfrA14,floR,fosA3,gyrA_D87Y=POINT,sul1,tet(A)	10	1	1	1	1	1	1	1	1	1	1	2018	arsR,asr,golS,golT,merA,merC,merD,merE,merP,merR,merT,qacEdelta1	Ecuador	Chicken carcasses		SAMEA7302502	GCA_020867205.1	ERR4845085
Se_Q_138	PRJEB37560	aac(3)-IVa,aph(3')-Ia,aph(4)-Ia,blaCTX-M-65,dfrA14,floR,fosA3,gyrA_D87Y=POINT	7	0	0	0	1	1	1	1	1	1	1	2018	arsR,asr,golS,golT	Ecuador	Chicken carcasses		SAMEA7302503	GCA_020868445.1	ERR4845086
Se_Q_139	PRJEB37560	aac(3)-IVa,aadA1,aph(3')-Ia,aph(4)-Ia,blaCTX-M-65,dfrA14,floR,fosA3,gyrA_D87Y=POINT,sul1,tet(A)	10	1	1	1	1	1	1	1	1	1	1	2018	arsR,asr,golS,golT,merA,merC,merD,merE,merP,merR,merT,qacEdelta1	Ecuador	Chicken carcasses		SAMEA7302504	GCA_020867185.1	ERR4845087
Se_Q_140	PRJEB37560	aac(3)-IVa,aadA1,aph(3')-Ia,aph(4)-Ia,blaCTX-M-65,dfrA14,floR,fosA3,gyrA_D87Y=POINT,sul1,tet(A)	10	1	1	1	1	1	1	1	1	1	1	2018	arsR,asr,golS,golT,merA,merC,merD,merE,merP,merR,merT,qacEdelta1	Ecuador	Chicken carcasses		SAMEA7302505	GCA_019816305.1	ERR4845088
Se_Q_141	PRJEB37560	aac(3)-IVa,aadA1,aph(3')-Ia,aph(4)-Ia,blaCTX-M-65,dfrA14,floR,fosA3,gyrA_D87Y=POINT,sul1,tet(A)	10	1	1	1	1	1	1	1	1	1	1	2018	arsR,asr,golS,golT,merA,merC,merD,merE,merP,merR,merT,qacEdelta1	Ecuador	Chicken carcasses		SAMEA7302506	GCA_019816345.1	ERR4845089
Se_Q_144	PRJEB37560	aac(3)-IVa,aadA1,aph(4)-Ia,blaCTX-M-65,dfrA14,floR,fosA3,gyrA_D87Y=POINT,sul1,tet(A)	9	1	1	1	0	1	1	1	1	1	1	2018	arsR,asr,golS,golT,merA,merC,merD,merE,merP,merR,merT,qacEdelta1	Ecuador	Chicken carcasses		SAMEA7302507	GCA_020867165.1	ERR4845090
Se_Q_145	PRJEB37560	aac(3)-IVa,aadA1,aph(3')-Ia,aph(4)-Ia,blaCTX-M-65,dfrA14,floR,fosA3,gyrA_D87Y=POINT,sul1,tet(A)	10	1	1	1	1	1	1	1	1	1	1	2018	arsR,asr,golS,golT,merA,merC,merD,merE,merP,merR,merT,qacEdelta1	Ecuador	Chicken carcasses		SAMEA7302508	GCA_019813635.1	ERR4845091
Se_Q_147	PRJEB37560	aadA1,dfrA14,gyrA_D87Y=POINT,sul1,tet(A)	4	1	1	1	0	0	0	1	0	0	0	2018	arsR,asr,golS,golT,merA,merC,merD,merE,merP,merR,merT,qacEdelta1	Ecuador	Chicken carcasses		SAMEA7302510	GCA_019813655.1	ERR4845093
Se_Q_148	PRJEB37560	aac(3)-IVa,aadA1,aph(3')-Ia,aph(4)-Ia,blaCTX-M-65,dfrA14,floR,fosA3,gyrA_D87Y=POINT,sul1,tet(A)	10	1	1	1	1	1	1	1	1	1	1	2018	arsR,asr,golS,golT,merA,merC,merD,merE,merP,merR,merT,qacEdelta1	Ecuador	Chicken carcasses		SAMEA7302511	GCA_020867125.1	ERR4845094
Se_Q_149	PRJEB37560	aac(3)-IVa,aadA1,aph(3')-Ia,aph(4)-Ia,blaCTX-M-65,floR,fosA3,gyrA_D87Y=POINT,sul1,tet(A)	9	1	1	1	1	1	1	0	1	1	1	2018	arsR,asr,golS,golT,merA,merC,merD,merE,merP,merR,merT,qacEdelta1	Ecuador	Chicken carcasses		SAMEA7302512	GCA_019816325.1	ERR4845095
Se_Q_150	PRJEB37560	aac(3)-IVa,aadA1,aph(3')-Ia,aph(4)-Ia,blaCTX-M-65,dfrA14,floR,fosA3,gyrA_D87Y=POINT,sul1,tet(A)	10	1	1	1	1	1	1	1	1	1	1	2018	arsR,asr,golS,golT,merA,merC,merD,merE,merP,merR,merT,qacEdelta1	Ecuador	Chicken carcasses		SAMEA7302513	GCA_019816005.1	ERR4845096
Se_Q_151	PRJEB37560	aac(3)-IVa,aadA1,aph(3')-Ia,aph(4)-Ia,blaCTX-M-65,dfrA14,floR,gyrA_D87Y=POINT,sul1,tet(A)	9	1	1	1	1	1	1	1	1	0	1	2018	arsR,asr,golS,golT,merA,merC,merD,merE,merP,merR,merT,qacEdelta1	Ecuador	Caecal sample		SAMEA7302514	GCA_019814545.1	ERR4845097
	PRJEB41165	aac(3)-IVa,aadA1,aph(3')-Ia,aph(4)-Ia,blaCTX-M-65,dfrA14,floR,fosA3,gyrA_D87Y=POINT,sul1,tet(A)	10	1	1	1	1	1	1	1	1	1	1	2017	arsR,asr,golS,golT,merA,merC,merD,merE,merP,merR,merT,qacEdelta1	Germany	Homo sapiens	clinical	SAMEA7540823	GCA_022612275.1	ERR4832814
	PRJEB41165	aac(3)-IVa,aadA1,aph(3')-Ia,aph(4)-Ia,blaCTX-M-65,dfrA14,floR,fosA3,gyrA_D87Y=POINT,sul1,tet(A)	10	1	1	1	1	1	1	1	1	1	1	2018	arsR,asr,golS,golT,merA,merC,merD,merE,merP,merR,merT,qacEdelta1	Germany	Homo sapiens	clinical	SAMEA7540830	GCA_020159945.1	ERR4832820
	PRJEB41165	aac(3)-IVa,aadA1,aph(3')-Ia,aph(4)-Ia,blaCTX-M-65,dfrA14,floR,gyrA_D87Y=POINT,sul1,tet(A)	9	1	1	1	1	1	1	1	1	0	1	2018	arsR,asr,golS,golT,merA,merC,merD,merE,merP,merR,merT,qacEdelta1	Germany	Homo sapiens	clinical	SAMEA7540831	GCA_020142305.1	ERR4832821
	PRJEB41165	aac(3)-IVa,aadA1,aph(3')-Ia,aph(4)-Ia,blaCTX-M-65,dfrA14,floR,fosA3,gyrA_D87Y=POINT,sul1,tet(A)	10	1	1	1	1	1	1	1	1	1	1	2018	arsR,asr,golS,golT,merA,merC,merD,merE,merP,merR,merT,qacEdelta1	Germany	Homo sapiens	clinical	SAMEA7540834	GCA_020159885.1	ERR4832824
	PRJEB41165	aac(3)-IVa,aadA1,aph(3')-Ia,aph(4)-Ia,blaCTX-M-65,dfrA14,floR,fosA3,gyrA_D87Y=POINT,sul1,tet(A)	10	1	1	1	1	1	1	1	1	1	1	2018	arsR,asr,golS,golT,merA,merC,merD,merE,merP,merR,merT,qacEdelta1	Germany	Homo sapiens	clinical	SAMEA7540839	GCA_020159825.1	ERR4832829
	PRJEB41165	aac(3)-IVa,aadA1,aph(4)-Ia,blaCTX-M-65,dfrA14,floR,gyrA_D87Y=POINT,sul1,tet(A)	8	1	1	1	0	1	1	1	1	0	1	2018	arsR,asr,golS,golT,merA,merC,merD,merE,merP,merR,merT,qacEdelta1	Germany	Homo sapiens	clinical	SAMEA7540841	GCA_020142245.1	ERR4832831
	PRJEB41165	aac(3)-IVa,aph(4)-Ia,blaCTX-M-65,dfrA14,floR,gyrA_D87Y=POINT	5	0	0	0	0	1	1	1	1	0	1	2018	arsR,asr,golS,golT	Germany	Homo sapiens	clinical	SAMEA7540843	GCA_020159625.1	ERR4832833
	PRJEB41165	aac(3)-IVa,aadA1,aph(3')-Ia,aph(4)-Ia,blaCTX-M-65,dfrA14,floR,gyrA_D87Y=POINT,sul1,tet(A)	9	1	1	1	1	1	1	1	1	0	1	2018	arsR,asr,golS,golT,merA,merC,merD,merE,merP,merR,merT,qacEdelta1	Germany	Homo sapiens	clinical	SAMEA7540856	GCA_020159565.1	ERR4832846
	PRJEB41165	aac(3)-IVa,aadA1,aph(3')-Ia,aph(4)-Ia,blaCTX-M-65,dfrA14,floR,gyrA_D87Y=POINT,qnrB19,sul1,tet(A)	10	1	1	1	1	1	1	1	1	0	1	2018	arsR,asr,golS,golT,merA,merC,merD,merE,merP,merR,merT,qacEdelta1	Germany	Homo sapiens	clinical	SAMEA7540866	GCA_020159445.1	ERR4832856
	PRJEB41165	aac(3)-IVa,aadA1,aph(4)-Ia,blaCTX-M-65,floR,fosA3,gyrA_D87Y=POINT,sul1,tet(A)	8	1	1	1	0	1	1	0	1	1	1	2018	arsR,asr,golS,golT,merA,merC,merD,merE,merP,merR,merT,qacEdelta1	Germany	Homo sapiens	clinical	SAMEA7540870	GCA_020159425.1	ERR4832860
	PRJEB41165	aac(3)-IVa,aadA1,aph(3')-Ia,aph(4)-Ia,blaCTX-M-65,dfrA14,floR,fosA3,gyrA_D87Y=POINT,sul1,tet(A)	10	1	1	1	1	1	1	1	1	1	1	2018	arsR,asr,golS,golT,merA,merC,merD,merE,merP,merR,merT,qacEdelta1	Germany	Homo sapiens	clinical	SAMEA7540872	GCA_020159725.1	ERR4832862
	PRJEB41165	aac(3)-IVa,aadA1,aph(4)-Ia,blaCTX-M-65,floR,gyrA_D87Y=POINT,sul1,tet(A)	7	1	1	1	0	1	1	0	1	0	1	2018	arsR,asr,golS,golT,merA,merC,merD,merE,merP,merR,merT,qacEdelta1	Germany	Homo sapiens	clinical	SAMEA7540877	GCA_020159325.1	ERR4832867
	PRJEB41165	aac(3)-IVa,aadA1,aph(4)-Ia,blaCTX-M-65,dfrA14,floR,gyrA_D87Y=POINT,sul1,tet(A)	8	1	1	1	0	1	1	1	1	0	1	2019	arsR,asr,golS,golT,merA,merC,merD,merE,merP,merR,merT,qacEdelta1	Germany	Homo sapiens	clinical	SAMEA7540884	GCA_020142985.1	ERR4832874
	PRJEB41165	aac(3)-IVa,aadA1,aph(3')-Ia,aph(4)-Ia,blaCTX-M-65,dfrA14,floR,fosA3,gyrA_D87Y=POINT,sul1,tet(A)	10	1	1	1	1	1	1	1	1	1	1	2019	arsR,asr,golS,golT,merA,merC,merD,merE,merP,merR,merT,qacEdelta1	Germany	Homo sapiens	clinical	SAMEA7540893	GCA_020159065.1	ERR4832883
	PRJEB41165	aac(3)-IVa,aadA1,aph(3')-Ia,aph(4)-Ia,blaCTX-M-65,dfrA14,floR,gyrA_D87Y=POINT,sul1,tet(A)	9	1	1	1	1	1	1	1	1	0	1	2019	arsR,asr,golS,golT,merA,merC,merD,merE,merP,merR,merT,qacEdelta1	Germany	Homo sapiens	clinical	SAMEA7540898	GCA_020159045.1	ERR4832888
	PRJEB41165	aac(3)-IVa,aadA1,aph(3')-Ia,aph(4)-Ia,blaCTX-M-65,dfrA14,floR,gyrA_D87Y=POINT,sul1,tet(A)	9	1	1	1	1	1	1	1	1	0	1	2019	arsR,asr,golS,golT,merA,merC,merD,merE,merP,merR,merT,qacEdelta1	Germany	Homo sapiens	clinical	SAMEA7540906	GCA_020158905.1	ERR4832896
	PRJEB41165	aac(3)-IVa,aadA1,aph(3')-Ia,aph(4)-Ia,blaCTX-M-65,dfrA14,floR,gyrA_D87Y=POINT,sul1,tet(A)	9	1	1	1	1	1	1	1	1	0	1	2019	arsR,asr,golS,golT,merA,merC,merD,merE,merP,merR,merT,qacEdelta1	Germany	Homo sapiens	clinical	SAMEA7540917	GCA_020158705.1	ERR4832907
	PRJEB41165	aac(3)-IVa,aadA1,aph(3')-Ia,aph(4)-Ia,blaCTX-M-65,dfrA14,floR,gyrA_D87Y=POINT,sul1,tet(A)	9	1	1	1	1	1	1	1	1	0	1	2019	arsR,asr,golS,golT,merA,merC,merD,merE,merP,merR,merT,qacEdelta1	Germany	Homo sapiens	clinical	SAMEA7540922	GCA_020158565.1	ERR4832911
	PRJEB41165	aadA1,blaCTX-M-65,gyrA_D87Y=POINT,sul1,tet(A)	4	1	1	1	0	0	0	0	0	0	1	2019	arsR,asr,golS,golT,merA,merC,merD,merE,merP,merR,merT,qacEdelta1	Germany	Homo sapiens	clinical	SAMEA7540925	GCA_020158545.1	ERR4832914
	PRJEB41165	aac(3)-IVa,aadA1,aph(3')-Ia,aph(4)-Ia,blaCTX-M-65,dfrA14,floR,gyrA_D87Y=POINT,sul1,tet(A)	9	1	1	1	1	1	1	1	1	0	1	2019	arsR,asr,golS,golT,merA,merC,merD,merE,merP,merR,merT,qacEdelta1	Germany	Homo sapiens	clinical	SAMEA7540936	GCA_020158335.1	ERR4832925
	PRJEB41165	aac(3)-IVa,aadA1,aph(3')-Ia,aph(4)-Ia,blaCTX-M-65,dfrA14,gyrA_D87Y=POINT,sul1,tet(A)	8	1	1	1	1	1	1	1	0	0	1	2019	arsR,asr,golS,golT,merA,merC,merD,merE,merP,merR,merT,qacEdelta1	Germany	Homo sapiens	clinical	SAMEA7540943	GCA_020158235.1	ERR4832932
	PRJEB31347	aac(3)-IVa,aadA1,aph(3')-Ia,aph(4)-Ia,blaCTX-M-65,dfrA14,floR,fosA3,gyrA_D87Y=POINT,sul1,tet(A)	10	1	1	1	1	1	1	1	1	1	1		arsR,golS,golT,merC,merP,merR,merT,qacE,qacEdelta1				SAMEA7541934		ERR8573968
	PRJEB31347	aac(3)-IVa,aadA1,aph(3')-Ia,aph(4)-Ia,blaCTX-M-65,dfrA14,floR,gyrA_D87Y=POINT,sul1,tet(A)	9	1	1	1	1	1	1	1	1	0	1		arsR,golS,golT,merC,merP,merR,merT,qacEdelta1				SAMEA7541994		ERR8573841
	PRJEB31347	aadA1,blaCTX-M-65,fosA3,gyrA_D87Y=POINT,sul1,tet(A)	5	1	1	1	0	0	0	0	0	1	1		arsR,golS,golT,merC,merP,merR,merT,qacEdelta1				SAMEA7583948		ERR8574016
	PRJEB31347	aac(3)-IVa,aadA1,aph(4)-Ia,floR,gyrA_D87Y=POINT,sul1,tet(A)	6	1	1	1	0	1	1	0	1	0	0		arsR,golS,golT,merC,merP,merR,merT,qacEdelta1				SAMEA7584148		ERR8574060
	PRJEB31347	aac(3)-IVa,aadA1,aph(4)-Ia,floR,gyrA_D87Y=POINT,sul1,tet(A)	6	1	1	1	0	1	1	0	1	0	0		arsR,golS,golT,merC,merP,merR,merT,qacEdelta1				SAMEA7584201		ERR8574285
	PRJEB31347	aac(3)-IVa,aadA1,aph(3')-Ia,aph(4)-Ia,blaCTX-M-65,floR,gyrA_D87Y=POINT,sul1,tet(A)	8	1	1	1	1	1	1	0	1	0	1		arsR,golS,golT,merC,merP,merR,merT,qacEdelta1				SAMEA7584222		ERR8574351
	PRJEB31347	aadA1,gyrA_D87Y=POINT,sul1,tet(A)	3	1	1	1	0	0	0	0	0	0	0		arsR,golS,golT,merC,merP,merR,merT,qacEdelta1				SAMEA7584362		ERR8574528
	PRJEB31347	aac(3)-IVa,aadA1,aph(3')-Ia,aph(4)-Ia,blaCTX-M-65,dfrA14,floR,gyrA_D87Y=POINT,sul1,tet(A)	9	1	1	1	1	1	1	1	1	0	1		arsR,golS,golT,merC,merP,merR,merT,qacEdelta1				SAMEA7817484		ERR9385023
	PRJEB43268	aac(3)-IVa,aadA1,aph(3')-Ia,aph(4)-Ia,dfrA14,floR,gyrA_D87Y=POINT,sul1,tet(A)	8	1	1	1	1	1	1	1	1	0	0		arsR,golS,golT,merC,merP,merR,merT,qacEdelta1	Portugal			SAMEA8124879		ERR5348987
	PRJEB43268	aac(3)-IVa,aadA1,aph(3')-Ia,aph(4)-Ia,blaCTX-M-65,dfrA14,floR,gyrA_D87Y=POINT,sul1,tet(A)	9	1	1	1	1	1	1	1	1	0	1		arsR,asr,golS,golT,merA,merC,merD,merE,merP,merR,merT,qacEdelta1	Portugal			SAMEA8124892	GCA_025845355.1	ERR5349000
	PRJEB43268	aac(3)-IVa,aadA1,aph(4)-Ia,floR,gyrA_D87Y=POINT,sul1,tet(A)	6	1	1	1	0	1	1	0	1	0	0		arsR,asr,golS,golT,merA,merC,merD,merE,merP,merR,merT,qacEdelta1	Portugal			SAMEA8124894	GCA_025846575.1	ERR5349002
	PRJEB31347	aac(3)-IVa,aadA1,aph(3')-Ia,aph(4)-Ia,blaCTX-M-65,dfrA14,floR,gyrA_D87Y=POINT,sul1,tet(A)	9	1	1	1	1	1	1	1	1	0	1		arsR,golS,golT,merC,merP,merR,merT,qacEdelta1				SAMEA7817498		ERR9384971
	PRJEB31347	aac(3)-IVa,aadA1,aph(4)-Ia,blaCTX-M-65,floR,fosA3,gyrA_D87Y=POINT,sul1,tet(A)	8	1	1	1	0	1	1	0	1	1	1		arsR,golS,golT,merC,merP,merR,merT,qacEdelta1				SAMEA8273169		ERR9738163
	PRJEB31347	aadA1,gyrA_D87Y=POINT,sul1,tet(A)	3	1	1	1	0	0	0	0	0	0	0		arsR,golS,golT,merC,merP,merR,merT,qacEdelta1				SAMEA8273173		ERR9738181
	PRJEB31347	aadA1,gyrA_D87Y=POINT,sul1,tet(A)	3	1	1	1	0	0	0	0	0	0	0		arsR,golS,golT,merC,merP,merR,merT,qacEdelta1				SAMEA8570656		ERR9767898
	PRJEB31347	aac(3)-IVa,aph(3')-Ia,aph(4)-Ia,gyrA_D87Y=POINT,sul1,tet(A)	5	0	1	1	1	1	1	0	0	0	0		arsR,golS,golT,merC,merP,merR,merT,qacEdelta1				SAMEA8570676		ERR9767924
	PRJEB31347	aadA1,gyrA_D87Y=POINT,sul1,tet(A)	3	1	1	1	0	0	0	0	0	0	0		arsR,golS,golT,merC,merP,merR,merT,qacEdelta1				SAMEA8570714		ERR9767976
	PRJEB31347	aac(3)-IVa,aadA1,aph(4)-Ia,blaCTX-M-65,fosA3,gyrA_D87Y=POINT,sul1,tet(A)	7	1	1	1	0	1	1	0	0	1	1		arsR,golS,golT,merC,merP,merR,merT,qacEdelta1				SAMEA8571009		ERR9767894
	PRJEB31347	aac(3)-IVa,aadA1,aph(3')-Ia,aph(4)-Ia,blaCTX-M-65,dfrA14,floR,gyrA_D87Y=POINT,sul1,tet(A)	9	1	1	1	1	1	1	1	1	0	1		arsR,golS,golT,merC,merP,merR,merT,merT=PARTIAL_END_OF_CONTIG,qacEdelta1				SAMEA8571057		ERR9767968
	PRJEB31347	aac(3)-IVa,aadA1,aph(3')-Ia,aph(4)-Ia,blaCTX-M-65,dfrA14,floR,gyrA_D87Y=POINT,sul1,tet(A)	9	1	1	1	1	1	1	1	1	0	1		arsR,golS,golT,merC,merP,merR,merT,qacEdelta1				SAMEA8571067		ERR9767988
	PRJEB31347	aac(3)-IVa,aadA1,aph(4)-Ia,floR,gyrA_D87Y=POINT,sul1,tet(A)	6	1	1	1	0	1	1	0	1	0	0		arsR,golS,golT,merC,merP,merR,merT,qacEdelta1				SAMEA8571145		ERR9804583
	PRJEB31347	aac(3)-IVa,aadA1,aph(3')-Ia,aph(4)-Ia,blaCTX-M-65,dfrA14,floR,gyrA_D87Y=POINT,sul1,tet(A)	9	1	1	1	1	1	1	1	1	0	1		arsR,golS,golT,merC,merP,merR,merT,qacEdelta1				SAMEA8571336		ERR9804650
	PRJEB31347	aac(3)-IVa,aadA1,aph(4)-Ia,blaCTX-M-65,dfrA14,floR,fosA3,gyrA_D87Y=POINT,sul1,tet(A)	9	1	1	1	0	1	1	1	1	1	1		arsR,golS,golT,merC,merP,merR,merT,qacEdelta1				SAMEA8571342		ERR9804656
	PRJEB31347	aadA1,blaCTX-M-65,fosA3,gyrA_D87Y=POINT,sul1,tet(A)	5	1	1	1	0	0	0	0	0	1	1		arsR,golS,golT,merC,merP,merR,merT,qacEdelta1				SAMEA8571398		ERR9804782
	PRJEB31347	aadA1,gyrA_D87Y=POINT,sul1,tet(A)	3	1	1	1	0	0	0	0	0	0	0		arsR,golS,golT,merC,merP,merR,merT,qacEdelta1				SAMEA8571490		ERR9804603
	PRJEB31347	aac(3)-IVa,aadA1,aph(3')-Ia,aph(4)-Ia,blaCTX-M-65,dfrA14,floR,gyrA_D87Y=POINT,sul1,tet(A)	9	1	1	1	1	1	1	1	1	0	1		arsR,golS,golT,merC,merP,merR,merT,qacEdelta1				SAMEA9477305		ERR10124352
FSF0091	PRJNA186035	aadA1,aph(3')-Ia,dfrA14,gyrA_D87Y=POINT,sul1,tet(A)	5	1	1	1	1	0	0	1	0	0	0	2011	arsR,asr,golS,golT,merA,merC,merD,merE,merP,merR,merT,qacEdelta1	Peru	cat claw powder herbal product	environmental/other	SAMN02483567	GCA_011626645.1	SRR1157945
CVM 43765	PRJNA242614	aac(3)-IVa,aadA1,aph(3')-Ia,aph(4)-Ia,dfrA14,floR,gyrA_D87Y=POINT,sul1,tet(A)	8	1	1	1	1	1	1	1	1	0	0	2012	arsR,asr,golS,golT,merA,merC,merD,merE,merP,merR,merT,qacEdelta1	USA	Homo sapiens	clinical	SAMN02911934	GCA_001473425.1	NULL
78661	PRJNA248792	aac(3)-IV,aadA1,aph(4)-Ia,blaCTX-M-65,floR,fosA3,gyrA_D87Y=POINT,sul1,tet(A)	8	1	1	1	0	1	1	0	1	1	1	2014	arsR,asr,golS,golT,merA,merC,merD,merE,merP,merR,merT,qacEdelta1	United Kingdom: South of England	Homo sapiens	clinical	SAMN03468933	GCA_010966995.1	SRR1960090
93556	PRJNA248792	aac(3)-IV,aadA1,aph(3')-Ia,aph(4)-Ia,blaCTX-M-65,dfrA14,fosA3,gyrA_D87Y=POINT,sul1,tet(A)	9	1	1	1	1	1	1	1	0	1	1	2015	arsR,asr,golS,golT,merA,merC,merD,merE,merP,merR,merT,qacEdelta1	United Kingdom: North of England	Homo sapiens	clinical	SAMN03476638	GCA_008071765.1	SRR1966556
24990	PRJNA248792	aac(3)-IV,aadA1,aph(3')-Ia,aph(4)-Ia,blaCTX-M-65,dfrA14,floR,gyrA_D87Y=POINT,sul1,tet(A)	9	1	1	1	1	1	1	1	1	0	1	2014	arsR,asr,golS,golT,merA,merC,merD,merP,merR,merT,qacEdelta1	United Kingdom: Midlands and East of England	Homo sapiens	clinical	SAMN03477912	GCA_008098565.1	SRR1967822
N55391	PRJNA292661	aac(3)-IVa,aph(3')-Ia,aph(4)-Ia,blaCTX-M-65,dfrA14,floR,gyrA_D87Y=POINT,sul1,tet(A)	8	0	1	1	1	1	1	1	1	0	1	2014	arsR,asr,golS,golT,merA,merC,merD,merE,merP,merR,merT	USA:TN	chicken breast	environmental/other	SAMN03988471	GCA_001931595.1	NULL
2014AM-2863	PRJNA230403	aac(3)-IV,aadA1,aph(3')-Ia,aph(4)-Ia,blaCTX-M-65,dfrA14,floR,fosA3,gyrA_D87Y=POINT,sul1,tet(A)	10	1	1	1	1	1	1	1	1	1	1		arsR,asr,golS,golT,merA,merC,merD,merE,merP,merR,merT,qacEdelta1	USA	stool	clinical	SAMN04054202	GCA_008469025.1	SRR2353201
2015K-0838	PRJNA230403	aac(3)-IV,aadA1,aph(3')-Ia,aph(4)-Ia,blaCTX-M-65,dfrA14,floR,gyrA_D87Y=POINT,sul1,tet(A)	9	1	1	1	1	1	1	1	1	0	1	2012	arsR,asr,golS,golT,merA,merC,merD,merE,merP,merR,merT,qacEdelta1	USA		clinical	SAMN04101984	GCA_006569885.1	SRR2485278
2015K-0837	PRJNA230403	aac(3)-IV,aadA1,aph(3')-Ia,aph(4)-Ia,blaCTX-M-65,dfrA14,floR,gyrA_D87Y=POINT,sul1,tet(A)	9	1	1	1	1	1	1	1	1	0	1	2012	arsR,asr,golS,golT,merA,merC,merD,merE,merP,merR,merT,qacEdelta1	USA		clinical	SAMN04101986	GCA_006634795.1	SRR2485279
2015K-0820	PRJNA230403	aac(3)-IV,aadA1,aph(3')-Ia,aph(4)-Ia,blaCTX-M-65,dfrA14,floR,fosA3,gyrA_D87Y=POINT,sul1,tet(A)	10	1	1	1	1	1	1	1	1	1	1	2012	arsR,asr,golS,golT,merA,merC,merD,merE,merP,merR,merT,qacE,qacEdelta1	USA		clinical	SAMN04101988	GCA_006570525.1	SRR2485281
2015K-0808	PRJNA230403	aac(3)-IV,aadA1,aph(4)-Ia,blaCTX-M-65,dfrA14,floR,fosA3,gyrA_D87Y=POINT,sul1,tet(A)	9	1	1	1	0	1	1	1	1	1	1	2013	arsR,asr,golS,golT,merA,merC,merD,merE,merP,merR,merT,qacEdelta1	USA		clinical	SAMN04101989	GCA_006570425.1	SRR2485282
2015K-0834	PRJNA230403	aac(3)-IV,aadA1,aph(3')-Ia,aph(4)-Ia,blaCTX-M-65,dfrA14,floR,fosA3,gyrA_D87Y=POINT,sul1,tet(A)	10	1	1	1	1	1	1	1	1	1	1	2013	arsR,asr,golS,golT,merA,merC,merD,merE,merP,merR,merT,qacEdelta1	USA		clinical	SAMN04101990	GCA_006758005.1	SRR2485283
2015K-0833	PRJNA230403	aac(3)-IV,aadA1,aph(3')-Ia,aph(4)-Ia,blaCTX-M-65,dfrA14,floR,fosA3,gyrA_D87Y=POINT,sul1,tet(A)	10	1	1	1	1	1	1	1	1	1	1	2013	arsR,asr,golS,golT,merA,merC,merD,merE,merP,merR,merT,qacEdelta1	USA		clinical	SAMN04101991	GCA_006634885.1	SRR2485284
2015K-0832	PRJNA230403	aac(3)-IV,aadA1,aph(3')-Ia,aph(4)-Ia,blaCTX-M-65,dfrA14,floR,fosA3,gyrA_D87Y=POINT,sul1,tet(A)	10	1	1	1	1	1	1	1	1	1	1	2013	arsR,asr,golS,golT,merA,merC,merD,merE,merP,merR,merT,qacEdelta1	USA		clinical	SAMN04102011	GCA_006090975.1	SRR2485285
2015K-0809	PRJNA230403	aac(3)-IV,aadA1,aph(3')-Ia,aph(4)-Ia,blaCTX-M-65,dfrA14,gyrA_D87Y=POINT,sul1,tet(A)	8	1	1	1	1	1	1	1	0	0	1	2014	arsR,asr,golS,golT,merA,merC,merD,merE,merP,merR,merT,qacE,qacEdelta1	USA		clinical	SAMN04102026	GCA_006091055.1	SRR2485286
2015K-0831	PRJNA230403	aac(3)-IV,aadA1,aph(3')-Ia,aph(4)-Ia,blaCTX-M-65,dfrA14,floR,fosA3,gyrA_D87Y=POINT,sul1,tet(A)	10	1	1	1	1	1	1	1	1	1	1	2014	arsR,asr,golS,golT,merA,merC,merD,merE,merP,merR,merT,qacEdelta1	USA		clinical	SAMN04102036	GCA_006885145.1	SRR2485287
2015K-0878	PRJNA230403	aac(3)-IV,aadA1,aph(4)-Ia,blaCTX-M-65,dfrA14,floR,fosA3,gyrA_D87Y=POINT,sul1,tet(A)	9	1	1	1	0	1	1	1	1	1	1		arsR,asr,golS,golT,merA,merC,merD,merE,merP,merR,merT,qacEdelta1	USA		clinical	SAMN04102046	GCA_006884465.1	SRR2485288
2015K-0899	PRJNA230403	aac(3)-IV,aph(3')-Ia,aph(4)-Ia,blaCTX-M-65,dfrA14,floR,gyrA_D87Y=POINT,sul1,tet(A)	8	0	1	1	1	1	1	1	1	0	1	2014	arsR,asr,golS,golT,merA,merC,merD,merE,merP,merR,merT	USA:SD		environmental/other	SAMN04102048	GCA_006091795.1	SRR2485290
FSIS1504509	PRJNA242847	aac(3)-IV,aadA1,aph(3')-Ia,aph(4)-Ia,blaCTX-M-65,dfrA14,fosA3,gyrA_D87Y=POINT,sul1,tet(A)	9	1	1	1	1	1	1	1	0	1	1	2015	arsR,asr,golS,golT,merA,merC,merD,merE,merP,merR,merT,qacEdelta1	USA:ME	comminuted chicken	environmental/other	SAMN04120341	GCA_008651295.1	SRR2532681
FSIS1504535	PRJNA242847	aac(3)-IV,aadA1,aph(3')-Ia,aph(4)-Ia,blaCTX-M-65,dfrA14,fosA3,gyrA_D87Y=POINT,sul1,tet(A)	9	1	1	1	1	1	1	1	0	1	1	2015	arsR,asr,golS,golT,merA,merC,merD,merE,merP,merR,merT,qacEdelta1	USA:ME	comminuted chicken	environmental/other	SAMN04120342	GCA_008651775.1	SRR2532680
FSIS1502568	PRJNA292666	aac(3)-IVa,aadA1,aph(3')-Ia,aph(4)-Ia,blaCTX-M-65,dfrA14,floR,gyrA_D87Y=POINT,sul1,tet(A)	9	1	1	1	1	1	1	1	1	0	1	2015	arsR,asr,golS,golT,merA,merC,merD,merE,merP,merR,merT,qacEdelta1	USA:VA	comminuted chicken	environmental/other	SAMN04120353	GCA_014435885.1	SRR2537092
FSIS1504603	PRJNA242847	aac(3)-IV,aadA1,aph(3')-Ia,aph(4)-Ia,blaCTX-M-65,dfrA14,fosA3,gyrA_D87Y=POINT,sul1,tet(A)	9	1	1	1	1	1	1	1	0	1	1	2015	arsR,asr,golS,golT,merA,merC,merD,merE,merP,merR,merT,qacEdelta1	USA:ME	comminuted chicken	environmental/other	SAMN04156691	GCA_008644415.1	SRR2587707
FSIS1504604	PRJNA242847	aac(3)-IV,aadA1,aph(3')-Ia,aph(4)-Ia,blaCTX-M-65,dfrA14,fosA3,gyrA_D87Y=POINT,sul1,tet(A)	9	1	1	1	1	1	1	1	0	1	1	2015	arsR,asr,golS,golT,merA,merC,merD,merE,merP,merR,merT,qacE,qacEdelta1	USA:ME	comminuted chicken	environmental/other	SAMN04156692	GCA_008644315.1	SRR2587694
FSIS1504605	PRJNA242847	aac(3)-IV,aadA1,aph(3')-Ia,aph(4)-Ia,blaCTX-M-65,dfrA14,fosA3,gyrA_D87Y=POINT,sul1,tet(A)	9	1	1	1	1	1	1	1	0	1	1	2015	arsR,asr,golS,golT,merA,merC,merD,merE,merP,merR,merT,qacEdelta1	USA:ME	comminuted chicken	environmental/other	SAMN04156693	GCA_008644515.1	SRR2587729
FSIS1504606	PRJNA242847	aac(3)-IV,aadA1,aph(3')-Ia,aph(4)-Ia,blaCTX-M-65,dfrA14,fosA3,gyrA_D87Y=POINT,sul1,tet(A)	9	1	1	1	1	1	1	1	0	1	1	2015	arsR,asr,golS,golT,merA,merC,merD,merE,merP,merR,merT,qacEdelta1	USA:ME	comminuted chicken	environmental/other	SAMN04156694	GCA_008654235.1	SRR2587646
FSIS1504607	PRJNA242847	aac(3)-IV,aadA1,aph(3')-Ia,aph(4)-Ia,blaCTX-M-65,dfrA14,fosA3,gyrA_D87Y=POINT,sul1,tet(A)	9	1	1	1	1	1	1	1	0	1	1	2015	arsR,asr,golS,golT,merA,merC,merD,merE,merP,merR,merT,qacEdelta1	USA:ME	comminuted chicken	environmental/other	SAMN04156695	GCA_008644365.1	SRR2587695
FSIS1504608	PRJNA242847	aac(3)-IV,aadA1,aph(3')-Ia,aph(4)-Ia,blaCTX-M-65,dfrA14,fosA3,gyrA_D87Y=POINT,sul1,tet(A)	9	1	1	1	1	1	1	1	0	1	1	2015	arsR,asr,golS,golT,merA,merC,merD,merE,merP,merR,merT,qacEdelta1	USA:ME	comminuted chicken	environmental/other	SAMN04156696	GCA_008644335.1	SRR2587647
FSIS1504715	PRJNA242847	aac(3)-IV,aadA1,aph(3')-Ia,aph(4)-Ia,blaCTX-M-65,dfrA14,floR,fosA3,gyrA_D87Y=POINT,sul1,tet(A)	10	1	1	1	1	1	1	1	1	1	1	2015	arsR,asr,golS,golT,merA,merC,merD,merE,merP,merR,merT,qacEdelta1	USA:NC	raw intact chicken	environmental/other	SAMN04168580	GCA_010688385.1	SRR2659320
FSIS1502971	PRJNA242847	aac(3)-IV,aadA1,aph(4)-Ia,floR,gyrA_D87Y=POINT,sul1,tet(A)	6	1	1	1	0	1	1	0	1	0	0	2014	arsR,asr,golS,golT,merA,merC,merD,merE,merP,merR,merT,qacEdelta1	USA:NC	NRTE (Not-Ready-to-Eat) Comminuted Poultry Exploratory Sampling - Chickens	environmental/other	SAMN04211867	GCA_008647575.1	SRR2778073
FSIS1504830	PRJNA242847	aac(3)-IV,aadA1,aph(3')-Ia,aph(4)-Ia,dfrA14,floR,fosA3,gyrA_D87Y=POINT,sul1,tet(A)	9	1	1	1	1	1	1	1	1	1	0	2015	arsR,asr,golS,golT,merA,merC,merD,merE,merP,merR,merT,qacEdelta1	USA:ME	comminuted chicken	environmental/other	SAMN04252835	GCA_008649255.1	SRR2920452
FSIS1504831	PRJNA242847	aac(3)-IV,aadA1,aph(3')-Ia,aph(4)-Ia,dfrA14,floR,fosA3,gyrA_D87Y=POINT,sul1,tet(A)	9	1	1	1	1	1	1	1	1	1	0	2015	arsR,asr,golS,golT,merA,merC,merD,merE,merP,merR,merT,qacEdelta1	USA:ME	comminuted chicken	environmental/other	SAMN04252836	GCA_008649415.1	SRR2920458
FSIS1504832	PRJNA242847	aac(3)-IV,aadA1,aph(3')-Ia,aph(4)-Ia,dfrA14,floR,fosA3,gyrA_D87Y=POINT,sul1,tet(A)	9	1	1	1	1	1	1	1	1	1	0	2015	arsR,asr,golS,golT,merA,merC,merD,merE,merP,merR,merT,qacEdelta1	USA:ME	comminuted chicken	environmental/other	SAMN04252837	GCA_008649375.1	SRR2920460
FSIS1504833	PRJNA242847	aac(3)-IV,aadA1,aph(3')-Ia,aph(4)-Ia,dfrA14,floR,fosA3,gyrA_D87Y=POINT,sul1,tet(A)	9	1	1	1	1	1	1	1	1	1	0	2015	arsR,asr,golS,golT,merA,merC,merD,merE,merP,merR,merT,qacEdelta1	USA:ME	comminuted chicken	environmental/other	SAMN04252838	GCA_008649355.1	SRR2920457
FSIS1504834	PRJNA242847	aac(3)-IV,aadA1,aph(3')-Ia,aph(4)-Ia,dfrA14,floR,fosA3,gyrA_D87Y=POINT,sul1,tet(A)	9	1	1	1	1	1	1	1	1	1	0	2015	arsR,asr,golS,golT,merA,merC,merD,merE,merP,merR,merT,qacEdelta1	USA:ME	comminuted chicken	environmental/other	SAMN04252839	GCA_008649435.1	SRR2920459
FSIS1504835	PRJNA242847	aac(3)-IV,aadA1,aph(3')-Ia,aph(4)-Ia,dfrA14,floR,fosA3,gyrA_D87Y=POINT,sul1,tet(A)	9	1	1	1	1	1	1	1	1	1	0	2015	arsR,asr,golS,golT,merA,merC,merC,merD,merE,merP,merR,merT,qacEdelta1	USA:ME	comminuted chicken	environmental/other	SAMN04252840	GCA_008649315.1	SRR2920454
FSIS1504836	PRJNA242847	aac(3)-IV,aadA1,aph(3')-Ia,aph(4)-Ia,dfrA14,floR,fosA3,gyrA_D87Y=POINT,sul1,tet(A)	9	1	1	1	1	1	1	1	1	1	0	2015	arsR,asr,golS,golT,merA,merC,merD,merE,merP,merR,merT,qacEdelta1	USA:ME	comminuted chicken	environmental/other	SAMN04252841	GCA_008649335.1	SRR2920451
FSIS1504837	PRJNA242847	aac(3)-IV,aadA1,aph(3')-Ia,aph(4)-Ia,dfrA14,floR,fosA3,gyrA_D87Y=POINT,sul1,tet(A)	9	1	1	1	1	1	1	1	1	1	0	2015	arsR,asr,golS,golT,merA,merC,merD,merE,merP,merR,merT,qacEdelta1	USA:ME	comminuted chicken	environmental/other	SAMN04252842	GCA_008649295.1	SRR2920456
FSIS1502169	PRJNA292666	aac(3)-IVa,aadA1,aph(3')-Ia,aph(4)-Ia,blaCTX-M-65,dfrA14,floR,fosA3,gyrA_D87Y=POINT,sul1,tet(A)	10	1	1	1	1	1	1	1	1	1	1	2015	arsR,asr,golS,golT,merA,merC,merD,merE,merP,merR,merT,qacEdelta1	USA:NC	chicken	environmental/other	SAMN04285042	GCA_001931555.1	NULL
FSIS1502961	PRJNA242847	aac(3)-IV,aadA1,aph(3')-Ia,aph(4)-Ia,blaCTX-M-65,dfrA14,floR,fosA3,gyrA_D87Y=POINT,sul1,tet(A)	10	1	1	1	1	1	1	1	1	1	1	2014	arsR,asr,golS,golT,merA,merC,merD,merE,merP,merR,merT,qacEdelta1	USA:NC	NRTE (Not-Ready-to-Eat) Comminuted Poultry Exploratory Sampling - Chickens	environmental/other	SAMN04285043	GCA_008649915.1	SRR2939564
FSIS1502962	PRJNA242847	aac(3)-IV,aadA1,aph(3')-Ia,aph(4)-Ia,blaCTX-M-65,dfrA14,floR,fosA3,gyrA_D87Y=POINT,sul1,tet(A)	10	1	1	1	1	1	1	1	1	1	1	2015	arsR,asr,golS,golT,merA,merC,merD,merE,merP,merR,merT,qacEdelta1	USA:NC	NRTE (Not-Ready-to-Eat) Comminuted Poultry Exploratory Sampling - Chickens	environmental/other	SAMN04285044	GCA_008649955.1	SRR2939567
FSIS1502963	PRJNA242847	aac(3)-IV,aadA1,aph(3')-Ia,aph(4)-Ia,blaCTX-M-65,dfrA14,gyrA_D87Y=POINT,sul1,tet(A)	8	1	1	1	1	1	1	1	0	0	1	2015	arsR,asr,golS,golT,merA,merC,merD,merE,merP,merR,merT,qacEdelta1	USA:NC	NRTE (Not-Ready-to-Eat) Comminuted Poultry Exploratory Sampling - Chickens	environmental/other	SAMN04285045	GCA_008649935.1	SRR2939565
FSIS1502964	PRJNA242847	aac(3)-IV,aadA1,aph(3')-Ia,aph(4)-Ia,dfrA14,gyrA_D87Y=POINT,sul1,tet(A)	7	1	1	1	1	1	1	1	0	0	0	2014	arsR,asr,golS,golT,merA,merC,merD,merE,merP,merR,merT,qacEdelta1	USA:NC	NRTE (Not-Ready-to-Eat) Comminuted Poultry Exploratory Sampling - Chickens	environmental/other	SAMN04285046	GCA_008650015.1	SRR2939568
FSIS1502965	PRJNA242847	aac(3)-IV,aadA1,aph(3')-Ia,aph(4)-Ia,blaCTX-M-65,dfrA14,floR,fosA3,gyrA_D87Y=POINT,sul1,tet(A)	10	1	1	1	1	1	1	1	1	1	1	2014	arsR,asr,golS,golT,merA,merC,merD,merE,merP,merR,merT,qacEdelta1	USA:NC	NRTE (Not-Ready-to-Eat) Comminuted Poultry Exploratory Sampling - Chickens	environmental/other	SAMN04285047	GCA_008649875.1	SRR2939559
FSIS1502966	PRJNA242847	aac(3)-IV,aadA1,aph(3')-Ia,aph(4)-Ia,blaCTX-M-65,dfrA14,floR,fosA3,gyrA_D87Y=POINT,sul1,tet(A)	10	1	1	1	1	1	1	1	1	1	1	2014	arsR,asr,golS,golT,merA,merC,merD,merE,merP,merR,merT,qacEdelta1	USA:NC	NRTE (Not-Ready-to-Eat) Comminuted Poultry Exploratory Sampling - Chickens	environmental/other	SAMN04285048	GCA_008649835.1	SRR2939558
FSIS1502967	PRJNA242847	aac(3)-IV,aadA1,aph(3')-Ia,aph(4)-Ia,blaCTX-M-65,dfrA14,floR,fosA3,gyrA_D87Y=POINT,sul1,tet(A)	10	1	1	1	1	1	1	1	1	1	1	2014	arsR,asr,golS,golT,merA,merC,merD,merE,merP,merR,merT,qacEdelta1	USA:NC	NRTE (Not-Ready-to-Eat) Comminuted Poultry Exploratory Sampling - Chickens	environmental/other	SAMN04285049	GCA_008650055.1	SRR2939570
FSIS1502968	PRJNA242847	aac(3)-IV,aadA1,aph(3')-Ia,aph(4)-Ia,blaCTX-M-65,dfrA14,floR,fosA3,gyrA_D87Y=POINT,sul1,tet(A)	10	1	1	1	1	1	1	1	1	1	1	2015	arsR,asr,golS,golT,merA,merC,merD,merE,merP,merR,merT,qacEdelta1	USA:NC	NRTE (Not-Ready-to-Eat) Comminuted Poultry Exploratory Sampling - Chickens	environmental/other	SAMN04285050	GCA_008649855.1	SRR2939560
FSIS1502969	PRJNA242847	aac(3)-IV,aadA1,aph(3')-Ia,aph(4)-Ia,blaCTX-M-65,dfrA14,floR,fosA3,gyrA_D87Y=POINT,sul1,tet(A)	10	1	1	1	1	1	1	1	1	1	1	2014	arsR,asr,golS,golT,merA,merC,merD,merE,merP,merR,merT,qacEdelta1	USA:NC	NRTE (Not-Ready-to-Eat) Comminuted Poultry Exploratory Sampling - Chickens	environmental/other	SAMN04285051	GCA_008649975.1	SRR2939566
FSIS1502970	PRJNA242847	aac(3)-IV,aadA1,aph(3')-Ia,aph(4)-Ia,blaCTX-M-65,dfrA14,floR,fosA3,gyrA_D87Y=POINT,sul1,tet(A)	10	1	1	1	1	1	1	1	1	1	1	2015	arsR,asr,golS,golT,merA,merC,merD,merE,merP,merR,merT,qacEdelta1	USA:NC	NRTE (Not-Ready-to-Eat) Comminuted Poultry Exploratory Sampling - Chickens	environmental/other	SAMN04285052	GCA_008649895.1	SRR2939563
FSIS1502972	PRJNA242847	aac(3)-IV,aadA1,aph(3')-Ia,aph(4)-Ia,blaCTX-M-65,dfrA14,floR,fosA3,gyrA_D87Y=POINT,sul1,tet(A)	10	1	1	1	1	1	1	1	1	1	1	2014	arsR,asr,golS,golT,merA,merC,merD,merE,merP,merR,merT,qacEdelta1	USA:NC	NRTE (Not-Ready-to-Eat) Comminuted Poultry Exploratory Sampling - Chickens	environmental/other	SAMN04285053	GCA_008650035.1	SRR2939569
FSIS1502973	PRJNA292666	aac(3)-IV,aadA1,aph(4)-Ia,floR,gyrA_D87Y=POINT,sul1,tet(A)	6	1	1	1	0	1	1	0	1	0	0	2015	arsR,asr,golS,golT,merA,merC,merD,merE,merP,merR,merT,qacEdelta1	USA:CA	animal-cattle-dairy cow	environmental/other	SAMN04285054	GCA_008649995.1	SRR2939561
FSIS1503281	PRJNA292666	aac(3)-IV,aadA1,aph(3')-Ia,aph(4)-Ia,dfrA14,floR,fosA3,gyrA_D87Y=POINT,sul1,tet(A)	9	1	1	1	1	1	1	1	1	1	0	2015	arsR,asr,golS,golT,merA,merC,merD,merE,merP,merR,merT,qacEdelta1	USA:NC	animal-chicken-young chicken	environmental/other	SAMN04331723	GCA_010425165.1	SRR2989205
53016	PRJNA248792	aac(3)-IV,aadA1,aph(4)-Ia,blaCTX-M-65,dfrA14,floR,gyrA_D87Y=POINT,sul1,tet(A)	8	1	1	1	0	1	1	1	1	0	1		arsR,asr,golS,golT,merA,merC,merD,merE,merP,merR,merT,qacEdelta1	United Kingdom: None	human	clinical	SAMN04363346	GCA_008752555.1	SRR3049109
43931	PRJNA248792	aac(3)-IV,aadA1,aph(3')-Ia,aph(4)-Ia,blaCTX-M-65,dfrA14,floR,gyrA_D87Y=POINT,sul1,tet(A)	9	1	1	1	1	1	1	1	1	0	1		arsR,asr,golS,golT,merA,merC,merD,merE,merP,merR,merT,qacEdelta1	United Kingdom: None	human	clinical	SAMN04363560	GCA_008739615.1	SRR3049270
FSIS1502916	PRJNA292666	aac(3)-IVa,aadA1,aph(3')-Ia,aph(4)-Ia,blaCTX-M-65,dfrA14,floR,fosA3,gyrA_D87Y=POINT,sul1,tet(A)	10	1	1	1	1	1	1	1	1	1	1	2015	arsR,asr,golS,golT,merA,merC,merD,merE,merP,merR,merT,qacEdelta1	USA:NJ	comminuted chicken	environmental/other	SAMN04364590	GCA_001931575.1	NULL
FSIS1505230	PRJNA242847	aac(3)-IV,aadA1,aph(3')-Ia,aph(4)-Ia,blaCTX-M-65,dfrA14,floR,gyrA_D87Y=POINT,sul1,tet(A)	9	1	1	1	1	1	1	1	1	0	1	2015	arsR,asr,golS,golT,merA,merC,merD,merE,merP,merR,merT,qacEdelta1	USA:ME	comminuted chicken	environmental/other	SAMN04376174	GCA_008764865.1	SRR3062397
FSIS1505210	PRJNA292666	aac(3)-IV,aadA1,aph(3')-Ia,aph(4)-Ia,blaCTX-M-65,dfrA14,floR,fosA3,gyrA_D87Y=POINT,sul1,tet(A)	10	1	1	1	1	1	1	1	1	1	1	2015	arsR,asr,golS,golT,merA,merC,merD,merE,merP,merR,merT,qacEdelta1	USA:NC	animal-chicken-young chicken	environmental/other	SAMN04384227	GCA_008770075.1	SRR3085533
FSIS1505305	PRJNA242847	aac(3)-IV,aadA1,aph(3')-Ia,aph(4)-Ia,blaCTX-M-65,dfrA14,floR,fosA3,gyrA_D87Y=POINT,sul1,tet(A)	10	1	1	1	1	1	1	1	1	1	1	2015	arsR,asr,golS,golT,merA,merC,merD,merE,merP,merR,merT,qacEdelta1	USA:ME	comminuted chicken	environmental/other	SAMN04384228	GCA_008767295.1	SRR3085538
FSIS1505306	PRJNA242847	aac(3)-IV,aadA1,aph(3')-Ia,aph(4)-Ia,blaCTX-M-65,dfrA14,floR,fosA3,gyrA_D87Y=POINT,sul1,tet(A)	10	1	1	1	1	1	1	1	1	1	1	2015	arsR,asr,golS,golT,merA,merC,merD,merD,merE,merP,merR,merT,qacEdelta1	USA:ME	comminuted chicken	environmental/other	SAMN04384229	GCA_008769875.1	SRR3085529
FSIS1505307	PRJNA242847	aac(3)-IV,aadA1,aph(3')-Ia,aph(4)-Ia,blaCTX-M-65,dfrA14,floR,fosA3,gyrA_D87Y=POINT,sul1,tet(A)	10	1	1	1	1	1	1	1	1	1	1	2015	arsR,asr,golS,golT,merA,merC,merD,merE,merP,merR,merT,qacEdelta1	USA:ME	comminuted chicken	environmental/other	SAMN04384230	GCA_008764795.1	SRR3085536
FSIS1505308	PRJNA242847	aac(3)-IV,aadA1,aph(3')-Ia,aph(4)-Ia,blaCTX-M-65,dfrA14,floR,fosA3,gyrA_D87Y=POINT,sul1,tet(A)	10	1	1	1	1	1	1	1	1	1	1	2015	arsR,asr,golS,golT,merA,merC,merD,merE,merP,merR,merT,qacEdelta1	USA:ME	comminuted chicken	environmental/other	SAMN04384231	GCA_008764695.1	SRR3085534
FSIS1505309	PRJNA242847	aac(3)-IV,aadA1,aph(3')-Ia,aph(4)-Ia,blaCTX-M-65,dfrA14,floR,fosA3,gyrA_D87Y=POINT,sul1,tet(A)	10	1	1	1	1	1	1	1	1	1	1	2015	arsR,asr,golS,golT,merA,merC,merD,merE,merP,merR,merT,qacEdelta1	USA:ME	comminuted chicken	environmental/other	SAMN04384232	GCA_008846045.1	SRR3085537
FSIS1505310	PRJNA242847	aac(3)-IV,aph(3')-Ia,aph(4)-Ia,blaCTX-M-65,dfrA14,floR,fosA3,gyrA_D87Y=POINT	7	0	0	0	1	1	1	1	1	1	1	2015	arsR,asr,golS,golT	USA:ME	comminuted chicken	environmental/other	SAMN04384233	GCA_008764815.1	SRR3085530
FSIS1505311	PRJNA242847	aac(3)-IV,aadA1,aph(3')-Ia,aph(4)-Ia,blaCTX-M-65,dfrA14,floR,fosA3,gyrA_D87Y=POINT,sul1,tet(A)	10	1	1	1	1	1	1	1	1	1	1	2015	arsR,asr,golS,golT,merA,merC,merD,merE,merP,merR,merT,qacEdelta1	USA:ME	comminuted chicken	environmental/other	SAMN04384234	GCA_008864845.1	SRR3085535
FSIS1504471	PRJNA292666	aac(3)-IV,aadA1,aph(3')-Ia,aph(4)-Ia,dfrA14,floR,fosA3,gyrA_D87Y=POINT,sul1,tet(A)	9	1	1	1	1	1	1	1	1	1	0	2015	arsR,asr,golS,golT,merA,merC,merD,merE,merP,merR,merT,qacEdelta1	USA:TX	animal-chicken-young chicken	environmental/other	SAMN04384235	GCA_008769955.1	SRR3085620
FSIS1605524	PRJNA242847	aac(3)-IV,aadA1,aph(3')-Ia,aph(4)-Ia,blaCTX-M-65,dfrA14,floR,gyrA_D87Y=POINT,sul1,tet(A)	9	1	1	1	1	1	1	1	1	0	1	2015	arsR,asr,golS,golT,merA,merC,merD,merE,merP,merR,merT,qacEdelta1	USA:ME	comminuted chicken	environmental/other	SAMN04444336	GCA_008865745.1	SRR3129821
FSIS1605540	PRJNA242847	aac(3)-IV,aadA1,aph(3')-Ia,aph(4)-Ia,blaCTX-M-65,dfrA14,gyrA_D87Y=POINT,sul1,tet(A)	8	1	1	1	1	1	1	1	0	0	1	2015	arsR,asr,golS,golT,merA,merC,merD,merE,merP,merR,merT,qacEdelta1	USA:AR	comminuted chicken	environmental/other	SAMN04444350	GCA_008789205.1	SRR3129708
FSIS1605541	PRJNA242847	aac(3)-IV,aadA1,aph(3')-Ia,aph(4)-Ia,blaCTX-M-65,dfrA14,floR,fosA3,gyrA_D87Y=POINT,sul1,tet(A)	10	1	1	1	1	1	1	1	1	1	1	2015	arsR,asr,golS,golT,merA,merC,merD,merE,merP,merR,merT,qacEdelta1	USA:ME	comminuted chicken	environmental/other	SAMN04444351	GCA_008846165.1	SRR3129709
FSIS1605542	PRJNA242847	aac(3)-IV,aadA1,aph(3')-Ia,aph(4)-Ia,blaCTX-M-65,dfrA14,floR,fosA3,gyrA_D87Y=POINT,sul1,tet(A)	10	1	1	1	1	1	1	1	1	1	1	2015	arsR,asr,golS,golT,merA,merC,merD,merE,merP,merR,merT,qacEdelta1	USA:ME	comminuted chicken	environmental/other	SAMN04444352	GCA_008789805.1	SRR3129710
2015K-1384	PRJNA230403	aac(3)-IV,aadA1,aph(4)-Ia,blaCTX-M-65,dfrA14,floR,gyrA_D87Y=POINT,sul1,tet(A)	8	1	1	1	0	1	1	1	1	0	1	2013	arsR,asr,golS,golT,merA,merC,merD,merE,merP,merR,merT,qacEdelta1	USA		clinical	SAMN04498725	GCA_006895345.1	SRR3178069
2016K-0013	PRJNA230403	aac(3)-IV,aadA1,aph(4)-Ia,blaCTX-M-65,dfrA14,floR,fosA3,gyrA_D87Y=POINT,sul1,tet(A)	9	1	1	1	0	1	1	1	1	1	1	2015	arsR,asr,golS,golT,merA,merC,merD,merE,merP,merR,merT,merT,qacEdelta1	USA		clinical	SAMN04498726	GCA_006894245.1	SRR3178070
2014AM-3391	PRJNA230403	aac(3)-IV,aadA1,aph(3')-Ia,aph(4)-Ia,blaCTX-M-65,dfrA14,floR,fosA3,gyrA_D87Y=POINT,sul1,tet(A)	10	1	1	1	1	1	1	1	1	1	1	2014	arsR,asr,golS,golT,merA,merC,merD,merE,merP,merR,merT,qacEdelta1	USA		clinical	SAMN04498727	GCA_006895425.1	SRR3178071
FSIS1605484	PRJNA292666	aac(3)-IV,aadA1,aph(3')-Ia,aph(4)-Ia,blaCTX-M-65,dfrA14,floR,fosA3,gyrA_D87Y=POINT,sul1=PARTIAL_END_OF_CONTIG,tet(A)	10	1	1	1	1	1	1	1	1	1	1	2015	arsR,asr,golS,golT,merA,merC,merD,merE,merP,merR,merT,qacEdelta1	USA:NC	animal-chicken-young chicken	environmental/other	SAMN04501552	GCA_008831785.1	SRR3180038
2016K-0012	PRJNA230403	aac(3)-IV,aadA1,aph(3')-Ia,aph(4)-Ia,blaCTX-M-65,dfrA14,floR,fosA3,gyrA_D87Y=POINT,sul1,tet(A)	10	1	1	1	1	1	1	1	1	1	1	2015	arsR,asr,golS,golT,merA,merC,merD,merE,merP,merR,merT,qacEdelta1	USA		clinical	SAMN04510726	GCA_006025695.1	SRR3184311
2015AM-1686	PRJNA230403	aac(3)-IV,aadA1,aph(3')-Ia,aph(4)-Ia,blaCTX-M-65,dfrA14,floR,gyrA_D87Y=POINT,sul1,tet(A)	9	1	1	1	1	1	1	1	1	0	1	2015	arsR,asr,golS,golT,merA,merC,merD,merE,merP,merR,merT,qacEdelta1	USA		clinical	SAMN04513586	GCA_006025715.1	SRR3185043
PNUSAS001818	PRJNA230403	aac(3)-IV,aadA1,aph(4)-Ia,blaCTX-M-65,dfrA14,floR,fosA3,gyrA_D87Y=POINT,sul1,tet(A)	9	1	1	1	0	1	1	1	1	1	1	2016	arsR,asr,golS,golT,merA,merC,merD,merE,merP,merR,merT,qacEdelta1	USA	Homo sapiens	clinical	SAMN04590154	GCA_010797235.1	SRR3392780
FSIS1606135	PRJNA242847	aac(3)-IV,aadA1,aph(4)-Ia,blaCTX-M-65,floR,fosA3,gyrA_D87Y=POINT,sul1,tet(A)	8	1	1	1	0	1	1	0	1	1	1	2016	arsR,golS,golT,merC,merP,merR,merT,qacEdelta1	USA:ME	comminuted chicken	environmental/other	SAMN04600715		SRR3322998
FSIS1606257	PRJNA242847	aac(3)-IV,aadA1,aph(3')-Ia,aph(4)-Ia,blaCTX-M-65,dfrA14,floR,gyrA_D87Y=POINT,sul1,tet(A)	9	1	1	1	1	1	1	1	1	0	1	2016	arsR,asr,golS,golT,merA,merC,merD,merE,merP,merR,merT,qacEdelta1	USA:ME	comminuted chicken	environmental/other	SAMN04856233	GCA_008412665.1	SRR3383826
FSIS1606258	PRJNA242847	aac(3)-IV,aadA1,aph(3')-Ia,aph(4)-Ia,blaCTX-M-65,floR,fosA3,gyrA_D87Y=POINT,sul1,tet(A)	9	1	1	1	1	1	1	0	1	1	1	2016	arsR,asr,golS,golT,merA,merC,merD,merE,merP,merR,merT,qacEdelta1	USA:ME	comminuted chicken	environmental/other	SAMN04856234	GCA_008552535.1	SRR3383891
FSIS1606345	PRJNA242847	aac(3)-IV,aadA1,aph(3')-Ia,aph(4)-Ia,blaCTX-M-65,dfrA14,floR,fosA3,gyrA_D87Y=POINT,sul1,tet(A)	10	1	1	1	1	1	1	1	1	1	1	2016	arsR,asr,golS,golT,merA,merC,merD,merE,merP,merR,merT,qacEdelta1	USA:MI	comminuted chicken	environmental/other	SAMN04908469	GCA_008519725.1	SRR3457630
FSIS1606346	PRJNA242847	aac(3)-IV,aadA1,aph(3')-Ia,aph(4)-Ia,blaCTX-M-65,dfrA14,floR,gyrA_D87Y=POINT,sul1,tet(A)	9	1	1	1	1	1	1	1	1	0	1	2016	arsR,asr,golS,golT,merA,merC,merD,merE,merP,merR,merT,qacEdelta1	USA:MI	comminuted chicken	environmental/other	SAMN04908470	GCA_008474005.1	SRR3457672
FSIS1606578	PRJNA242847	aac(3)-IV,aadA1,aph(3')-Ia,aph(4)-Ia,blaCTX-M-65,dfrA14,floR,fosA3,gyrA_D87Y=POINT,sul1,tet(A)	10	1	1	1	1	1	1	1	1	1	1	2016	arsR,asr,golS,golT,merA,merC,merD,merE,merP,merR,merT,qacEdelta1	USA:NC	raw intact chicken	environmental/other	SAMN05001750	GCA_008414015.1	SRR3533118
FSIS1606579	PRJNA242847	aac(3)-IV,aadA1,aph(3')-Ia,aph(4)-Ia,blaCTX-M-65,dfrA14,floR,fosA3,gyrA_D87Y=POINT,sul1,tet(A)	10	1	1	1	1	1	1	1	1	1	1	2016	arsR,asr,golS,golT,merA,merC,merD,merE,merP,merR,merT,qacEdelta1	USA:ME	comminuted chicken	environmental/other	SAMN05001751	GCA_008520625.1	SRR3533129
FSIS1606758	PRJNA242847	aac(3)-IV,aadA1,aph(3')-Ia,aph(4)-Ia,blaCTX-M-65,dfrA14,floR,fosA3,gyrA_D87Y=POINT,sul1,tet(A)	10	1	1	1	1	1	1	1	1	1	1	2016	arsR,asr,golS,golT,merA,merC,merD,merE,merP,merR,merT,qacEdelta1	USA:NJ	comminuted chicken	environmental/other	SAMN05191783	GCA_008414245.1	SRR3611561
CVM44454	PRJNA242614	aac(3)-IVa,aadA1,aph(4)-Ia,blaCTX-M-65,dfrA14,floR,gyrA_D87Y=POINT,sul1,tet(A)	8	1	1	1	0	1	1	1	1	0	1	2014	arsR,asr,golS,golT,merA,merC,merD,merE,merP,merR,merT,qacEdelta1	USA: MA	clinical	clinical	SAMN05255999	GCA_001931615.1	NULL
FSIS1606939	PRJNA242847	aadA1,aph(3')-Ia,blaCTX-M-65,dfrA14,fosA3,gyrA_D87Y=POINT,sul1,tet(A)	7	1	1	1	1	0	0	1	0	1	1	2016	arsR,asr,golS,golT,merA,merC,merD,merE,merP,merR,merT,qacEdelta1	USA:DE	raw intact chicken	environmental/other	SAMN05366771	GCA_008480065.1	SRR3771468
FSIS1606941	PRJNA242847	aac(3)-IV,aadA1,aph(3')-Ia,aph(4)-Ia,blaCTX-M-65,dfrA14,floR,fosA3,gyrA_D87Y=POINT,sul1,tet(A)	10	1	1	1	1	1	1	1	1	1	1	2016	arsR,asr,golS,golT,merA,merC,merD,merE,merP,merR,merT,qacEdelta1	USA:GA	comminuted chicken	environmental/other	SAMN05366772	GCA_008522745.1	SRR3771475
FSIS1606981	PRJNA242847	aac(3)-IV,aadA1,aph(3')-Ia,aph(4)-Ia,blaCTX-M-65,dfrA14,floR,gyrA_D87Y=POINT,sul1,tet(A)	9	1	1	1	1	1	1	1	1	0	1	2016	arsR,asr,golS,golT,merA,merC,merD,merE,merP,merR,merT,qacEdelta1	USA:GA	comminuted chicken	environmental/other	SAMN05379553	GCA_008480355.1	SRR3925067
FSIS1606982	PRJNA242847	aac(3)-IV,aadA1,aph(3')-Ia,aph(4)-Ia,blaCTX-M-65,dfrA14,floR,gyrA_D87Y=POINT,sul1,tet(A)	9	1	1	1	1	1	1	1	1	0	1	2016	arsR,asr,golS,golT,merA,merC,merD,merE,merP,merR,merT,qacEdelta1	USA:NJ	comminuted chicken	environmental/other	SAMN05379554	GCA_008425365.1	SRR3925036
FSIS1607037	PRJNA242847	aac(3)-IV,aadA1,aph(3')-Ia,aph(4)-Ia,blaCTX-M-65,dfrA14,floR,gyrA_D87Y=POINT,sul1,tet(A)	9	1	1	1	1	1	1	1	1	0	1	2016	arsR,asr,golS,golT,merA,merC,merD,merE,merP,merR,merT,qacEdelta1	USA:NC	raw intact chicken	environmental/other	SAMN05379561	GCA_008425625.1	SRR3925089
FSIS1607050	PRJNA292666	aac(3)-IV,aadA1,aph(4)-Ia,blaCTX-M-65,dfrA14,floR,fosA3,gyrA_D87Y=POINT,sul1,tet(A)	9	1	1	1	0	1	1	1	1	1	1	2016	arsR,asr,golS,golT,merA,merC,merD,merE,merP,merR,merT,qacEdelta1	USA:DE	animal-chicken-young chicken	environmental/other	SAMN05379573	GCA_008427105.1	SRR3925103
PNUSAS002679	PRJNA230403	aac(3)-IV,aadA1,aph(3')-Ia,aph(4)-Ia,blaCTX-M-65,dfrA14,floR,gyrA_D87Y=POINT,sul1,tet(A)	9	1	1	1	1	1	1	1	1	0	1	2016	arsR,asr,golS,golT,merA,merC,merD,merE,merP,merR,merT,qacEdelta1	USA	stool	clinical	SAMN05386339	GCA_008924605.1	SRR3930369
CFSAN037647	PRJNA186035	aadA1,aph(3')-Ia,dfrA14,gyrA_D87Y=POINT,sul1,tet(A)	5	1	1	1	1	0	0	1	0	0	0	2010	arsR,asr,golS,golT,merA,merC,merD,merE,merP,merR,merT,qacEdelta1	Peru	Homo sapiens	clinical	SAMN05417411	GCA_005969565.1	SRR3931662
CFSAN037648	PRJNA186035	aadA1,aph(3')-Ia,dfrA14,gyrA_D87Y=POINT,sul1,tet(A)	5	1	1	1	1	0	0	1	0	0	0	2010	arsR,asr,golS,golT,merA,merC,merD,merE,merP,merR,merT,qacEdelta1	Peru	Homo sapiens	clinical	SAMN05417412	GCA_008928065.1	SRR3931673
CFSAN037649	PRJNA186035	aadA1,dfrA14,gyrA_D87Y=POINT,sul1,tet(A)	4	1	1	1	0	0	0	1	0	0	0	2010	arsR,asr,golS,golT,merA,merC,merD,merE,merP,merR,merT,qacEdelta1	Peru	meat	environmental/other	SAMN05417413	GCA_005967375.1	SRR3931684
CFSAN037650	PRJNA186035	aadA1,aph(3')-Ia,dfrA14,gyrA_D87Y=POINT,sul1,tet(A)	5	1	1	1	1	0	0	1	0	0	0	2010	arsR,asr,golS,golT,merA,merC,merD,merE,merP,merR,merT,qacEdelta1	Peru	meat	environmental/other	SAMN05417414	GCA_006098415.1	SRR3931695
CFSAN037651	PRJNA186035	aac(3)-IV,aadA1,aph(3')-Ia,aph(4)-Ia,blaCTX-M-65,dfrA14,floR,fosA3,gyrA_D87Y=POINT,sul1,tet(A)	10	1	1	1	1	1	1	1	1	1	1	2010	arsR,asr,golS,golT,merA,merC,merD,merE,merP,merR,merT,qacEdelta1	Peru	meat	environmental/other	SAMN05417415	GCA_005970295.1	SRR3931706
CFSAN037652	PRJNA186035	aadA1,aph(3')-Ia,gyrA_D87Y=POINT,sul1,tet(A)	4	1	1	1	1	0	0	0	0	0	0	2010	arsR,asr,golS,golT,merA,merC,merD,merE,merP,merR,merT,qacEdelta1	Peru	animal feed	environmental/other	SAMN05417416	GCA_006030655.1	SRR3931717
CFSAN037653	PRJNA186035	aadA1,gyrA_D87Y=POINT,sul1,tet(A)	3	1	1	1	0	0	0	0	0	0	0	2010	arsR,asr,golS,golT,merA,merC,merD,merE,merP,merR,merT,qacEdelta1	Peru	Homo sapiens	clinical	SAMN05417417	GCA_006098475.1	SRR3931767
CFSAN037654	PRJNA186035	aadA1,aph(3')-Ia,gyrA_D87Y=POINT,sul1,tet(A)	4	1	1	1	1	0	0	0	0	0	0	2010	arsR,asr,golS,golT,merA,merC,merD,merE,merP,merR,merT,qacEdelta1	Peru	meat	environmental/other	SAMN05417418	GCA_008926465.1	SRR3931843
CFSAN037655	PRJNA186035	aadA1,aph(3')-Ia,gyrA_D87Y=POINT,sul1,tet(A)	4	1	1	1	1	0	0	0	0	0	0	2010	arsR,asr,golS,golT,merA,merC,merD,merE,merP,merR,merT,qacEdelta1	Peru	meat	environmental/other	SAMN05417419	GCA_008929865.1	SRR3931885
CFSAN037656	PRJNA186035	aadA1,aph(3')-Ia,dfrA14,gyrA_D87Y=POINT,sul1,tet(A)	5	1	1	1	1	0	0	1	0	0	0	2011	arsR,asr,golS,golT,merA,merC,merD,merE,merP,merR,merT,qacEdelta1	Peru	Homo sapiens	clinical	SAMN05417420	GCA_006030215.1	SRR3931663
CFSAN037657	PRJNA186035	aadA1,aph(3')-Ia,dfrA14,gyrA_D87Y=POINT,sul1,tet(A)	5	1	1	1	1	0	0	1	0	0	0	2011	arsR,asr,golS,golT,merA,merC,merD,merE,merP,merR,merT,qacEdelta1	Peru	Homo sapiens	clinical	SAMN05417421	GCA_005969505.1	SRR3931664
CFSAN037658	PRJNA186035	aadA1,blaCTX-M-15,gyrA_D87Y=POINT,sul1,tet(A)	4	1	1	1	0	0	0	0	0	0	1	2011	arsR,asr,golS,golT,merA,merC,merD,merE,merP,merR,merT,qacEdelta1	Peru	Homo sapiens	clinical	SAMN05417422	GCA_006031915.1	SRR3931665
CFSAN037659	PRJNA186035	aadA1,aph(3')-Ia,dfrA14,gyrA_D87Y=POINT,sul1,tet(A)	5	1	1	1	1	0	0	1	0	0	0	2011	arsR,asr,golS,golT,merA,merC,merD,merE,merP,merR,merT,qacEdelta1	Peru	Homo sapiens	clinical	SAMN05417423	GCA_008926225.1	SRR3931666
CFSAN037660	PRJNA186035	aadA1,aph(3')-Ia,dfrA14,gyrA_D87Y=POINT,sul1,tet(A)	5	1	1	1	1	0	0	1	0	0	0	2011	arsR,asr,golS,golT,merA,merC,merD,merE,merP,merR,merT,qacE,qacEdelta1	Peru	Homo sapiens	clinical	SAMN05417424	GCA_008928035.1	SRR3931667
CFSAN037661	PRJNA186035	aadA1,aph(3')-Ia,dfrA14,gyrA_D87Y=POINT,sul1,tet(A)	5	1	1	1	1	0	0	1	0	0	0	2011	arsR,asr,golS,golT,merA,merC,merD,merE,merP,merR,merT,qacEdelta1	Peru	Homo sapiens	clinical	SAMN05417425	GCA_006098675.1	SRR3931668
CFSAN037662	PRJNA186035	aadA1,aph(3')-Ia,dfrA14,gyrA_D87Y=POINT,sul1,tet(A)	5	1	1	1	1	0	0	1	0	0	0	2011	arsR,asr,golS,golT,merA,merC,merD,merE,merP,merR,merT,qacEdelta1	Peru	Homo sapiens	clinical	SAMN05417426	GCA_008928005.1	SRR3931669
CFSAN037663	PRJNA186035	aadA1,aph(3')-Ia,dfrA14,gyrA_D87Y=POINT,sul1,tet(A)	5	1	1	1	1	0	0	1	0	0	0	2011	arsR,asr,golS,golT,merA,merC,merD,merE,merP,merR,merT,qacEdelta1	Peru	Homo sapiens	clinical	SAMN05417427	GCA_008928025.1	SRR3931670
CFSAN037666	PRJNA186035	aac(3)-IV,aadA1,aph(3')-Ia,aph(4)-Ia,blaCTX-M-65,dfrA14,floR,fosA3,gyrA_D87Y=POINT,sul1,tet(A)	10	1	1	1	1	1	1	1	1	1	1	2012	arsR,asr,golS,golT,merA,merC,merC,merD,merE,merP,merR,merT,qacEdelta1	Peru	Homo sapiens	clinical	SAMN05417429	GCA_005967445.1	SRR3931672
CFSAN037665	PRJNA186035	aadA1,aph(3')-Ia,dfrA14,gyrA_D87Y=POINT,sul1,tet(A)	5	1	1	1	1	0	0	1	0	0	0	2012	arsR,asr,golS,golT,merA,merC,merD,merE,merP,merR,merT,qacEdelta1	Peru	Homo sapiens	clinical	SAMN05417430	GCA_006031855.1	SRR3931674
CFSAN037667	PRJNA186035	aac(3)-IV,aadA1,aph(3')-Ia,aph(4)-Ia,blaCTX-M-65,dfrA14,floR,fosA3,gyrA_D87Y=POINT,sul1,tet(A)	10	1	1	1	1	1	1	1	1	1	1	2012	arsR,asr,golS,golT,merA,merC,merD,merE,merP,merR,merT,qacEdelta1	Peru	Homo sapiens	clinical	SAMN05417431	GCA_005967365.1	SRR3931675
CFSAN037668	PRJNA186035	aac(3)-IV,aadA1,aph(3')-Ia,aph(4)-Ia,blaCTX-M-65,dfrA14,floR,fosA3,gyrA_D87Y=POINT,sul1,tet(A)	10	1	1	1	1	1	1	1	1	1	1	2012	arsR,asr,golS,golT,merA,merC,merD,merE,merP,merR,merT,qacEdelta1	Peru		environmental/other	SAMN05417432	GCA_008927985.1	SRR3931676
CFSAN037669	PRJNA186035	aac(3)-IV,aadA1,aph(3')-Ia,aph(4)-Ia,blaCTX-M-65,dfrA14,floR,gyrA_D87Y=POINT,sul1,tet(A)	9	1	1	1	1	1	1	1	1	0	1	2012	arsR,asr,golS,golT,merA,merC,merD,merE,merP,merR,merT,qacEdelta1	Peru	Homo sapiens	clinical	SAMN05417433	GCA_008928085.1	SRR3931677
CFSAN037670	PRJNA186035	aac(3)-IV,aadA1,aph(4)-Ia,blaCTX-M-65,dfrA14,floR,fosA3,gyrA_D87Y=POINT,sul1,tet(A)	9	1	1	1	0	1	1	1	1	1	1	2012	arsR,asr,golS,golT,merA,merC,merD,merE,merP,merR,merT,qacEdelta1	Peru	Homo sapiens	clinical	SAMN05417434	GCA_005967105.1	SRR3931678
CFSAN037671	PRJNA186035	aadA1,aph(3')-Ia,dfrA14,gyrA_D87Y=POINT,sul1,tet(A)	5	1	1	1	1	0	0	1	0	0	0	2012	arsR,asr,golS,golT,merA,merC,merD,merE,merP,merR,merT,qacEdelta1	Peru	meat	environmental/other	SAMN05417435	GCA_005967075.1	SRR3931679
CFSAN037672	PRJNA186035	aac(3)-IV,aadA1,aph(3')-Ia,aph(4)-Ia,blaCTX-M-65,dfrA14,floR,fosA3,gyrA_D87Y=POINT,sul1,tet(A)	10	1	1	1	1	1	1	1	1	1	1	2013	arsR,asr,golS,golT,merA,merC,merD,merE,merP,merR,merT,qacEdelta1	Peru	Homo sapiens	clinical	SAMN05417436	GCA_005968005.1	SRR3931680
CFSAN037673	PRJNA186035	aac(3)-IV,aadA1,aph(3')-Ia,aph(4)-Ia,blaCTX-M-65,dfrA14,floR,gyrA_D87Y=POINT,sul1,tet(A)	9	1	1	1	1	1	1	1	1	0	1	2013	arsR,asr,golS,golT,merA,merC,merD,merE,merP,merR,merT,qacEdelta1	Peru	Homo sapiens	clinical	SAMN05417437	GCA_006031935.1	SRR3931681
CFSAN037674	PRJNA186035	aac(3)-IV,aadA1,aph(3')-Ia,aph(4)-Ia,blaCTX-M-65,dfrA14,floR,gyrA_D87Y=POINT,sul1,tet(A)	9	1	1	1	1	1	1	1	1	0	1	2013	arsR,asr,golS,golT,merA,merC,merD,merE,merP,merR,merT,qacEdelta1	Peru	Homo sapiens	clinical	SAMN05417438	GCA_008928105.1	SRR3931682
CFSAN037675	PRJNA186035	aac(3)-IV,aadA1,aph(3')-Ia,aph(4)-Ia,blaCTX-M-65,dfrA14,floR,fosA3,gyrA_D87Y=POINT,sul1,tet(A)	10	1	1	1	1	1	1	1	1	1	1	2012	arsR,asr,golS,golT,merA,merC,merD,merE,merP,merR,merT,qacEdelta1	Peru	Homo sapiens	clinical	SAMN05417439	GCA_008928145.1	SRR3931683
CFSAN037676	PRJNA186035	aac(3)-IV,aadA1,aph(3')-Ia,aph(4)-Ia,blaCTX-M-65,dfrA14,floR,fosA3,gyrA_D87Y=POINT,sul1,tet(A)	10	1	1	1	1	1	1	1	1	1	1	2013	arsR,asr,golS,golT,merA,merC,merD,merE,merP,merR,merT,qacEdelta1	Peru	Homo sapiens	clinical	SAMN05417440	GCA_006098555.1	SRR3931685
CFSAN037677	PRJNA186035	aac(3)-IV,aadA1,aph(3')-Ia,aph(4)-Ia,blaCTX-M-65,dfrA14,floR,fosA3,gyrA_D87Y=POINT,sul1,tet(A)	10	1	1	1	1	1	1	1	1	1	1	2013	arsR,asr,golS,golT,merA,merC,merD,merE,merP,merR,merT,qacEdelta1	Peru	Homo sapiens	clinical	SAMN05417441	GCA_006098375.1	SRR3931686
CFSAN037678	PRJNA186035	aac(3)-IV,aadA1,aph(4)-Ia,blaCTX-M-65,dfrA14,floR,fosA3,gyrA_D87Y=POINT,sul1,tet(A)	9	1	1	1	0	1	1	1	1	1	1	2012	arsR,asr,golS,golT,merA,merC,merD,merE,merP,merR,merT,qacEdelta1	Peru	meat	environmental/other	SAMN05417442	GCA_008928195.1	SRR3931687
CFSAN037679	PRJNA186035	aac(3)-IV,aadA1,aph(4)-Ia,blaCTX-M-65,dfrA14,floR,fosA3,gyrA_D87Y=POINT,sul1,tet(A)	9	1	1	1	0	1	1	1	1	1	1	2012	arsR,asr,golS,golT,merA,merC,merD,merE,merP,merR,merT,qacEdelta1	Peru	meat	environmental/other	SAMN05417443	GCA_006098435.1	SRR3931688
CFSAN037680	PRJNA186035	aac(3)-IV,aadA1,aph(4)-Ia,blaCTX-M-65,dfrA14,floR,fosA3,gyrA_D87Y,sul1,tet(A)	9	1	1	1	0	1	1	1	1	1	1	2012	arsR,asr,golS,golT,merA,merC,merD,merE,merP,merR,merT,qacE,qacE	Peru	Homo sapiens	clinical	SAMN05417444	GCA_008928125.1	SRR3931689
CFSAN037681	PRJNA186035	aac(3)-IV,aadA1,aph(3')-Ia,aph(4)-Ia,blaCTX-M-65,dfrA14,floR,fosA3,gyrA_D87Y=POINT,sul1,tet(A)	10	1	1	1	1	1	1	1	1	1	1	2013	arsR,asr,golS,golT,merA,merC,merE,merP,merR,merT,qacEdelta1	Peru	Homo sapiens	clinical	SAMN05417445	GCA_008928185.1	SRR3931690
CFSAN037682	PRJNA186035	aac(3)-IV,aadA1,aph(3')-Ia,aph(4)-Ia,blaCTX-M-65,dfrA14,floR,fosA3,gyrA_D87Y=POINT,sul1,tet(A)	10	1	1	1	1	1	1	1	1	1	1	2013	arsR,asr,golS,golT,merA,merC,merD,merE,merP,merR,merT,qacEdelta1	Peru	Homo sapiens	clinical	SAMN05417446	GCA_005967945.1	SRR3931691
CFSAN037683	PRJNA186035	aac(3)-IV,aadA1,aph(3')-Ia,aph(4)-Ia,blaCTX-M-65,dfrA14,floR,fosA3,gyrA_D87Y=POINT,sul1,tet(A)	10	1	1	1	1	1	1	1	1	1	1	2013	arsR,asr,golS,golT,merA,merC,merD,merE,merP,merR,merT,qacEdelta1	Peru	Homo sapiens	clinical	SAMN05417447	GCA_006031835.1	SRR3931692
CFSAN037684	PRJNA186035	aac(3)-IV,aadA1,aph(3')-Ia,aph(4)-Ia,blaCTX-M-65,dfrA14,floR,gyrA_D87Y=POINT,sul1,tet(A)	9	1	1	1	1	1	1	1	1	0	1	2014	arsR,asr,golS,golT,merA,merC,merD,merE,merP,merR,merT,qacEdelta1	Peru	Homo sapiens	clinical	SAMN05417448	GCA_005970665.1	SRR3931693
CFSAN037685	PRJNA186035	aac(3)-IV,aadA1,aph(3')-Ia,aph(4)-Ia,blaCTX-M-65,dfrA14,floR,gyrA_D87Y=POINT,sul1,tet(A)	9	1	1	1	1	1	1	1	1	0	1	2014	arsR,asr,golS,golT,merA,merC,merD,merE,merP,merR,merT,qacEdelta1	Peru	Homo sapiens	clinical	SAMN05417449	GCA_005969585.1	SRR3931694
CFSAN037686	PRJNA186035	aac(3)-IV,aadA1,aph(3')-Ia,aph(4)-Ia,blaCTX-M-65,dfrA14,floR,fosA3,gyrA_D87Y=POINT,sul1,tet(A)	10	1	1	1	1	1	1	1	1	1	1	2014	arsR,asr,golS,golT,merA,merC,merD,merE,merP,merR,merT,qacEdelta1	Peru	Homo sapiens	clinical	SAMN05417450	GCA_006031955.1	SRR3931696
CFSAN037687	PRJNA186035	aac(3)-IV,aadA1,aph(3')-Ia,aph(4)-Ia,blaCTX-M-65,dfrA14,floR,fosA3,gyrA_D87Y=POINT,sul1,tet(A)	10	1	1	1	1	1	1	1	1	1	1	2014	arsR,asr,golS,golT,merA,merC,merD,merE,merP,merR,merT,qacEdelta1	Peru	Homo sapiens	clinical	SAMN05417451	GCA_006030595.1	SRR3931697
CFSAN037688	PRJNA186035	aac(3)-IV,aadA1,aph(3')-Ia,aph(4)-Ia,blaCTX-M-65,dfrA14,floR,fosA3,gyrA_D87Y=POINT,sul1,tet(A)	10	1	1	1	1	1	1	1	1	1	1	2014	arsR,asr,golS,golT,merA,merC,merD,merE,merP,merR,merT,qacEdelta1	Peru	Homo sapiens	clinical	SAMN05417452	GCA_008928165.1	SRR3931698
CFSAN037689	PRJNA186035	aac(3)-IV,aadA1,aph(3')-Ia,aph(4)-Ia,blaCTX-M-65,dfrA14,gyrA_D87Y=POINT,sul1,tet(A)	8	1	1	1	1	1	1	1	0	0	1	2014	arsR,asr,golS,golT,merA,merC,merD,merE,merP,merR,merT,qacEdelta1	Peru	Homo sapiens	clinical	SAMN05417453	GCA_005969625.1	SRR3931699
CFSAN037690	PRJNA186035	aac(3)-IV,aadA1,aph(3')-Ia,aph(4)-Ia,blaCTX-M-65,dfrA14,floR,gyrA_D87Y=POINT,sul1,tet(A)	9	1	1	1	1	1	1	1	1	0	1	2014	arsR,asr,golS,golT,merA,merC,merD,merE,merP,merR,merT,qacEdelta1	Peru	Homo sapiens	clinical	SAMN05417454	GCA_006030635.1	SRR3931700
CFSAN037691	PRJNA186035	aac(3)-IV,aadA1,aph(3')-Ia,aph(4)-Ia,blaCTX-M-65,dfrA14,floR,gyrA_D87Y=POINT,sul1,tet(A)	9	1	1	1	1	1	1	1	1	0	1	2014	arsR,asr,golS,golT,merA,merC,merD,merE,merP,merR,merT,qacEdelta1	Peru	Homo sapiens	clinical	SAMN05417455	GCA_008928225.1	SRR3931701
CFSAN037692	PRJNA186035	aac(3)-IV,aadA1,aph(3')-Ia,aph(4)-Ia,blaCTX-M-65,dfrA14,floR,gyrA_D87Y=POINT,sul1,tet(A)	9	1	1	1	1	1	1	1	1	0	1	2014	arsR,asr,golS,golT,merA,merC,merD,merE,merP,merR,merT,qacEdelta1	Peru	Homo sapiens	clinical	SAMN05417456	GCA_008928245.1	SRR3931702
CFSAN037693	PRJNA186035	aadA1,aph(3')-Ia,dfrA14,gyrA_D87Y=POINT,sul1,tet(A)	5	1	1	1	1	0	0	1	0	0	0	2010	arsR,asr,golS,golT,merA,merC,merD,merE,merP,merR,merT,qacEdelta1	Peru	Homo sapiens	clinical	SAMN05417457	GCA_006030715.1	SRR3931703
CFSAN037694	PRJNA186035	aadA1,aph(3')-Ia,dfrA14,gyrA_D87Y=POINT,sul1,tet(A)	5	1	1	1	1	0	0	1	0	0	0	2010	arsR,asr,golS,golT,merA,merC,merD,merE,merP,merR,merT,qacEdelta1	Peru	Homo sapiens	clinical	SAMN05417458	GCA_005969545.1	SRR3931704
CFSAN037695	PRJNA186035	aadA1,aph(3')-Ia,gyrA_D87Y=POINT,sul1,tet(A)	4	1	1	1	1	0	0	0	0	0	0	2010	arsR,asr,golS,golT,merA,merC,merC,merD,merE,merP,merR,merT,qacEdelta1	Peru	meat	environmental/other	SAMN05417459	GCA_005970285.1	SRR3931705
CFSAN037696	PRJNA186035	aadA1,aph(3')-Ia,blaCTX-M-15,dfrA14,gyrA_D87Y=POINT,sul1,tet(A)	6	1	1	1	1	0	0	1	0	0	1	2011	arsR,asr,golS,golT,merA,merC,merD,merE,merP,merR,merT,qacEdelta1	Peru	Homo sapiens	clinical	SAMN05417460	GCA_006030835.1	SRR3931707
CFSAN037697	PRJNA186035	aadA1,dfrA14,gyrA_D87Y=POINT,sul1,tet(A)	4	1	1	1	0	0	0	1	0	0	0	2011	arsR,asr,golS,golT,merA,merC,merD,merE,merP,merR,merT,qacEdelta1	Peru	Homo sapiens	clinical	SAMN05417461	GCA_005970525.1	SRR3931708
CFSAN037698	PRJNA186035	aadA1,aadA1,gyrA_D87Y=POINT,sul1,tet(A)	4	2	1	1	0	0	0	0	0	0	0	2011	arsR,asr,golS,golT,merA,merC,merD,merE,merP,merR,merT,qacE,qacEdelta1	Peru	Homo sapiens	clinical	SAMN05417462	GCA_008928285.1	SRR3931709
CFSAN037699	PRJNA186035	aadA1,gyrA_D87Y=POINT,sul1,tet(A)	3	1	1	1	0	0	0	0	0	0	0	2011	arsR,asr,golS,golT,merA,merC,merD,merE,merP,merR,merT,qacEdelta1	Peru	Homo sapiens	clinical	SAMN05417463	GCA_008928305.1	SRR3931710
CFSAN037700	PRJNA186035	aadA1,gyrA_D87Y=POINT,sul1,tet(A)	3	1	1	1	0	0	0	0	0	0	0	2011	arsR,asr,golS,golT,merA,merC,merD,merE,merP,merR,merT,qacEdelta1	Peru	Homo sapiens	clinical	SAMN05417464	GCA_008928325.1	SRR3931711
CFSAN037701	PRJNA186035	aadA1,gyrA_D87Y=POINT,sul1,tet(A)	3	1	1	1	0	0	0	0	0	0	0	2011	arsR,asr,golS,golT,merA,merC,merD,merE,merP,merR,merT,qacEdelta1	Peru	Homo sapiens	clinical	SAMN05417465	GCA_005970325.1	SRR3931712
CFSAN037702	PRJNA186035	aadA1,aph(3')-Ia,dfrA14,gyrA_D87Y=POINT,sul1,tet(A)	5	1	1	1	1	0	0	1	0	0	0	2011	arsR,asr,golS,golT,merA,merC,merD,merE,merP,merR,merT,qacEdelta1	Peru	Homo sapiens	clinical	SAMN05417466	GCA_006098355.1	SRR3931713
CFSAN037703	PRJNA186035	aadA1,blaCTX-M-15,gyrA_D87Y=POINT,sul1,tet(A)	4	1	1	1	0	0	0	0	0	0	1	2012	arsR,asr,golS,golT,merA,merC,merD,merE,merP,merR,merT,qacEdelta1	Peru	Homo sapiens	clinical	SAMN05417467	GCA_008928265.1	SRR3931714
CFSAN037704	PRJNA186035	aac(3)-IV,aadA1,aph(3')-Ia,aph(4)-Ia,blaCTX-M-65,dfrA14,floR,gyrA_D87Y=POINT,sul1,tet(A)	9	1	1	1	1	1	1	1	1	0	1	2012	arsR,asr,golS,golT,merA,merC,merD,merE,merP,merR,merT,qacEdelta1	Peru	Homo sapiens	clinical	SAMN05417468	GCA_008928345.1	SRR3931715
CFSAN037705	PRJNA186035	aac(3)-IV,aadA1,aph(3')-Ia,aph(4)-Ia,blaCTX-M-65,dfrA14,floR,fosA3,gyrA_D87Y=POINT,sul1,tet(A)	10	1	1	1	1	1	1	1	1	1	1	2012	arsR,asr,golS,golT,merA,merC,merD,merE,merP,merR,merT,qacEdelta1	Peru	Homo sapiens	clinical	SAMN05417469	GCA_008928385.1	SRR3931716
CFSAN037706	PRJNA186035	aac(3)-IV,aadA1,aph(3')-Ia,aph(4)-Ia,blaCTX-M-65,dfrA14,fosA3,gyrA_D87Y=POINT,sul1,tet(A)	9	1	1	1	1	1	1	1	0	1	1	2012	arsR,asr,golS,golT,merA,merC,merD,merE,merP,merR,merT,qacEdelta1	Peru	Homo sapiens	clinical	SAMN05417470	GCA_005970405.1	SRR3931718
CFSAN037707	PRJNA186035	aac(3)-IV,aadA1,aph(3')-Ia,aph(4)-Ia,blaCTX-M-65,dfrA14,floR,fosA3,gyrA_D87Y=POINT,sul1,tet(A)	10	1	1	1	1	1	1	1	1	1	1	2012	arsR,asr,golS,golT,merA,merC,merD,merE,merP,merR,merT,qacE,qacEdelta1	Peru	Homo sapiens	clinical	SAMN05417471	GCA_006030815.1	SRR3931719
CFSAN037708	PRJNA186035	aac(3)-IV,aadA1,aph(3')-Ia,aph(4)-Ia,blaCTX-M-65,dfrA14,floR,fosA3,gyrA_D87Y=POINT,sul1,tet(A)	10	1	1	1	1	1	1	1	1	1	1	2012	arsR,asr,golS,golT,merA,merC,merD,merE,merP,merR,merT,qacEdelta1	Peru	Homo sapiens	clinical	SAMN05417472	GCA_006030735.1	SRR3931720
CFSAN037709	PRJNA186035	aac(3)-IV,aadA1,aph(3')-Ia,aph(4)-Ia,blaCTX-M-65,dfrA14,floR,fosA3,gyrA_D87Y=POINT,sul1,tet(A)	10	1	1	1	1	1	1	1	1	1	1	2012	arsR,asr,golS,golT,merA,merC,merD,merE,merP,merR,merT,qacEdelta1	Peru	Homo sapiens	clinical	SAMN05417473	GCA_008928365.1	SRR3931721
CFSAN037710	PRJNA186035	aac(3)-IV,aadA1,aph(3')-Ia,aph(4)-Ia,blaCTX-M-65,dfrA14,floR,fosA3,gyrA_D87Y=POINT,sul1,tet(A)	10	1	1	1	1	1	1	1	1	1	1	2012	arsR,asr,golS,golT,merA,merC,merD,merE,merP,merR,merT,qacEdelta1	Peru	Homo sapiens	clinical	SAMN05417474	GCA_008928405.1	SRR3931722
CFSAN037711	PRJNA186035	aac(3)-IV,aadA1,aph(3')-Ia,aph(4)-Ia,blaCTX-M-65,dfrA14,floR,fosA3,gyrA_D87Y=POINT,sul1,tet(A)	10	1	1	1	1	1	1	1	1	1	1	2012	arsR,asr,golS,golT,merA,merC,merD,merE,merP,merR,merT,qacEdelta1	Peru	Homo sapiens	clinical	SAMN05417475	GCA_006030795.1	SRR3931737
CFSAN037712	PRJNA186035	aac(3)-IV,aadA1,aph(3')-Ia,aph(4)-Ia,blaCTX-M-65,dfrA14,floR,fosA3,gyrA_D87Y=POINT,sul1,tet(A)	10	1	1	1	1	1	1	1	1	1	1	2012	arsR,asr,golS,golT,merA,merC,merD,merE,merP,merR,merT,qacEdelta1	Peru	Homo sapiens	clinical	SAMN05417476	GCA_005970345.1	SRR3931744
CFSAN037713	PRJNA186035	aac(3)-IV,aadA1,aph(3')-Ia,aph(4)-Ia,blaCTX-M-65,dfrA14,floR,fosA3,gyrA_D87Y=POINT,sul1,tet(A)	10	1	1	1	1	1	1	1	1	1	1	2012	arsR,asr,golS,golT,merA,merC,merD,merE,merP,merR,merT,qacEdelta1	Peru	Homo sapiens	clinical	SAMN05417477	GCA_008928445.1	SRR3931749
CFSAN037714	PRJNA186035	aac(3)-IV,aadA1,aph(3')-Ia,aph(4)-Ia,blaCTX-M-65,dfrA14,floR,fosA3,gyrA_D87Y=POINT,sul1,tet(A)	10	1	1	1	1	1	1	1	1	1	1	2012	arsR,asr,golS,golT,merA,merC,merD,merE,merP,merR,merT,qacEdelta1	Peru	Homo sapiens	clinical	SAMN05417478	GCA_008928485.1	SRR3931755
CFSAN037715	PRJNA186035	aac(3)-IV,aadA1,aph(3')-Ia,aph(4)-Ia,blaCTX-M-65,dfrA14,floR,fosA3,gyrA_D87Y=POINT,sul1,tet(A)	10	1	1	1	1	1	1	1	1	1	1	2012	arsR,asr,golS,golT,merA,merC,merD,merE,merP,merR,merR,merT,qacEdelta1	Peru	Homo sapiens	clinical	SAMN05417479	GCA_008928425.1	SRR3931761
CFSAN037716	PRJNA186035	aac(3)-IV,aadA1,aph(3')-Ia,aph(4)-Ia,blaCTX-M-65,dfrA14,floR,fosA3,gyrA_D87Y=POINT,sul1,tet(A)	10	1	1	1	1	1	1	1	1	1	1	2012	arsR,asr,golS,golT,merA,merC,merD,merE,merP,merR,merT,qacEdelta1	Peru	Homo sapiens	clinical	SAMN05417480	GCA_005970645.1	SRR3931773
CFSAN037717	PRJNA186035	aac(3)-IV,aadA1,aph(3')-Ia,aph(4)-Ia,blaCTX-M-65,dfrA14,floR,fosA3,gyrA_D87Y=POINT,sul1,tet(A)	10	1	1	1	1	1	1	1	1	1	1	2013	arsR,asr,golS,golT,merA,merC,merD,merE,merP,merR,merT,qacEdelta1	Peru	Homo sapiens	clinical	SAMN05417481	GCA_008928465.1	SRR3931779
CFSAN037718	PRJNA186035	aac(3)-IV,aadA1,aph(3')-Ia,aph(4)-Ia,blaCTX-M-65,dfrA14,floR,gyrA_D87Y=POINT,sul1,tet(A)	9	1	1	1	1	1	1	1	1	0	1	2013	arsR,asr,golS,golT,merA,merC,merD,merE,merP,merR,merT,qacEdelta1	Peru	Homo sapiens	clinical	SAMN05417482	GCA_006098455.1	SRR3931784
CFSAN037719	PRJNA186035	aac(3)-IV,aadA1,aph(3')-Ia,aph(4)-Ia,blaCTX-M-65,dfrA14,floR,gyrA_D87Y=POINT,sul1,tet(A)	9	1	1	1	1	1	1	1	1	0	1	2013	arsR,asr,golS,golT,merA,merC,merD,merE,merP,merR,merT,qacEdelta1	Peru	Homo sapiens	clinical	SAMN05417483	GCA_008928505.1	SRR3931790
CFSAN037720	PRJNA186035	aac(3)-IV,aadA1,aph(3')-Ia,aph(4)-Ia,blaCTX-M,dfrA14,floR,fosA,gyrA_D87Y=POINT,sul1,tet(A),	11	1	1	1	1	1	1	1	1	1	1	2013	arsR,asr,golS,golT,merC,merE,merP,merR,merT,qacEdelta1	Peru	Homo sapiens	clinical	SAMN05417484	GCA_006096815.1	SRR3931808
CFSAN037721	PRJNA186035	aac(3)-IV,aadA1,aph(3')-Ia,aph(4)-Ia,blaCTX-M-65,dfrA14,floR,gyrA_D87Y=POINT,sul1,tet(A)	9	1	1	1	1	1	1	1	1	0	1	2013	arsR,asr,golS,golT,merA,merC,merD,merE,merP,merR,merT,qacEdelta1	Peru	Homo sapiens	clinical	SAMN05417485	GCA_008928525.1	SRR3931814
CFSAN037722	PRJNA186035	aac(3)-IV,aadA1,aph(3')-Ia,aph(4)-Ia,blaCTX-M-65,dfrA14,floR,fosA3,gyrA_D87Y=POINT,sul1,tet(A)	10	1	1	1	1	1	1	1	1	1	1	2013	arsR,asr,golS,golT,merA,merA,merC,merD,merE,merP,merR,merT,qacEdelta1	Peru	Homo sapiens	clinical	SAMN05417486	GCA_008930065.1	SRR3931819
CFSAN037723	PRJNA186035	aac(3)-IV,aadA1,aph(3')-Ia,aph(4)-Ia,blaCTX-M-65,dfrA14,floR,fosA3,gyrA_D87Y=POINT,sul1,tet(A)	10	1	1	1	1	1	1	1	1	1	1	2013	arsR,asr,golS,golT,merA,merC,merD,merE,merP,merR,merT,qacEdelta1	Peru	Homo sapiens	clinical	SAMN05417487	GCA_005970585.1	SRR3931825
CFSAN037724	PRJNA186035	aac(3)-IV,aadA1,aph(3')-Ia,aph(4)-Ia,blaCTX-M-65,dfrA14,floR,gyrA_D87Y=POINT,sul1,tet(A)	9	1	1	1	1	1	1	1	1	0	1	2013	arsR,asr,golS,golT,merA,merC,merD,merE,merP,merR,merT,qacEdelta1	Peru	Homo sapiens	clinical	SAMN05417488	GCA_006096575.1	SRR3931831
CFSAN037725	PRJNA186035	aac(3)-IV,aadA1,aph(3')-Ia,aph(4)-Ia,blaCTX-M-65,dfrA14,floR,fosA3,gyrA_D87Y=POINT,sul1,tet(A)	10	1	1	1	1	1	1	1	1	1	1	2013	arsR,asr,golS,golT,merA,merC,merD,merE,merP,merR,merT,qacEdelta1	Peru	Homo sapiens	clinical	SAMN05417489	GCA_005970625.1	SRR3931837
CFSAN037726	PRJNA186035	aac(3)-IV,aadA1,aph(3')-Ia,aph(4)-Ia,blaCTX-M-65,dfrA14,floR,gyrA_D87Y=POINT,sul1,tet(A)	9	1	1	1	1	1	1	1	1	0	1	2013	arsR,asr,golS,golT,merA,merC,merD,merE,merP,merR,merT,qacE,qacEdelta1	Peru	Homo sapiens	clinical	SAMN05417490	GCA_008926475.1	SRR3931848
CFSAN037727	PRJNA186035	aac(3)-IV,aadA1,aph(3')-Ia,aph(4)-Ia,blaCTX-M-65,dfrA14,floR,gyrA_D87Y=POINT,sul1,tet(A)	9	1	1	1	1	1	1	1	1	0	1	2013	arsR,asr,golS,golT,merA,merC,merD,merE,merP,merR,merT,qacEdelta1	Peru	Homo sapiens	clinical	SAMN05417491	GCA_005970545.1	SRR3931854
CFSAN037728	PRJNA186035	aadA1,aph(3')-Ia,dfrA14,gyrA_D87Y=POINT,sul1,tet(A)	5	1	1	1	1	0	0	1	0	0	0	2013	arsR,asr,golS,golT,merA,merC,merD,merP,merR,merT,qacE,qacEdelta1	Peru	Homo sapiens	clinical	SAMN05417492	GCA_008926785.1	SRR3931858
CFSAN037729	PRJNA186035	aac(3)-IV,aadA1,aph(3')-Ia,aph(4)-Ia,blaCTX-M-65,dfrA14,floR,fosA3,gyrA_D87Y=POINT,sul1,tet(A)	10	1	1	1	1	1	1	1	1	1	1	2012	arsR,asr,golS,golT,merA,merC,merD,merE,merP,merR,merT,qacEdelta1	Peru	Homo sapiens	clinical	SAMN05417493	GCA_005970605.1	SRR3931873
FSIS1606940	PRJNA242847	aac(3)-IV,aadA1,aph(3')-Ia,aph(4)-Ia,blaCTX-M-65,dfrA14,floR,fosA3,gyrA_D87Y=POINT,sul1,tet(A)	10	1	1	1	1	1	1	1	1	1	1	2016	arsR,asr,golS,golT,merA,merC,merD,merE,merP,merR,merT,qacEdelta1	USA:CA	comminuted chicken	environmental/other	SAMN05440603	GCA_008480085.1	SRR3953323
PNUSAS002984	PRJNA230403	aac(3)-IV,aadA1,aph(3')-Ia,aph(4)-Ia,blaCTX-M-65,dfrA14,floR,fosA3,gyrA_D87Y=POINT,sul1,tet(A)	10	1	1	1	1	1	1	1	1	1	1	2016	arsR,asr,golS,golT,merA,merC,merD,merE,merP,merR,merT,qacEdelta1	USA	stool	clinical	SAMN05440810	GCA_008937555.1	SRR3978415
PNUSAS002989	PRJNA230403	aac(3)-IV,aadA1,aph(3')-Ia,aph(4)-Ia,blaCTX-M-65,dfrA14,floR,fosA3,gyrA_D87Y=POINT,sul1,tet(A)	10	1	1	1	1	1	1	1	1	1	1	2016	arsR,asr,golS,golT,merA,merC,merD,merE,merP,merR,merT,qacEdelta1	USA	stool	clinical	SAMN05440815	GCA_008937875.1	SRR3978443
PNUSAS002990	PRJNA230403	aac(3)-IV,aadA1,aph(3')-Ia,aph(4)-Ia,blaCTX-M-65,dfrA14,floR,gyrA_D87Y=POINT,sul1,tet(A)	9	1	1	1	1	1	1	1	1	0	1	2016	arsR,asr,golS,golT,merA,merC,merD,merE,merP,merR,merT,qacEdelta1	USA	stool	clinical	SAMN05449210	GCA_008938555.1	SRR3999886
FSIS1607114	PRJNA242847	aac(3)-IV,aadA1,aph(3')-Ia,aph(4)-Ia,blaCTX-M-65,dfrA14,floR,gyrA_D87Y=POINT,sul1,tet(A)	9	1	1	1	1	1	1	1	1	0	1	2016	arsR,asr,golS,golT,merA,merC,merD,merE,merP,merR,merT,qacEdelta1	USA:MA	comminuted chicken	environmental/other	SAMN05505556	GCA_008428385.1	SRR3995466
CDPHFDLB-F1607003-061PA1	PRJNA277983	aadA1,gyrA_D87Y=POINT,sul1,tet(A)	3	1	1	1	0	0	0	0	0	0	0	2016	arsR,asr,golS,golT,merA,merC,merD,merE,merP,merR,merT,qacEdelta1	USA:CA	beef chicken soy composite	environmental/other	SAMN05526598	GCA_008945475.1	SRR4095249
CDPHFDLB-F1607004-017P7B	PRJNA277983	aac(3)-IV,aadA1,aph(3')-Ia,aph(4)-Ia,blaCTX-M-65,dfrA14,floR,fosA3,gyrA_D87Y=POINT,sul1,tet(A)	10	1	1	1	1	1	1	1	1	1	1	2016	arsR,asr,golS,golT,merA,merC,merD,merE,merP,merR,merT,qacEdelta1	USA:CA	beef chicken soy composite	environmental/other	SAMN05526623	GCA_008945905.1	SRR4095255
CDPHFDLB-F1607003-064PD2	PRJNA277983	aac(3)-IV,aadA1,aph(3')-Ia,aph(4)-Ia,blaCTX-M-65,dfrA14,floR,fosA3,gyrA_D87Y=POINT,sul1,tet(A)	10	1	1	1	1	1	1	1	1	1	1	2016	arsR,asr,golS,golT,merA,merC,merD,merE,merP,merR,merT,qacEdelta1	USA:CA	beef chicken soy composite	environmental/other	SAMN05526624	GCA_008945805.1	SRR4095254
CDPHFDLB-F1607003-064PD1	PRJNA277983	aac(3)-IV,aadA1,aph(3')-Ia,aph(4)-Ia,blaCTX-M-65,dfrA14,floR,fosA3,gyrA_D87Y=POINT,sul1,tet(A)	10	1	1	1	1	1	1	1	1	1	1	2016	arsR,asr,golS,golT,merA,merC,merD,merE,merP,merR,merT,qacEdelta1	USA:CA	beef chicken soy composite	environmental/other	SAMN05526625	GCA_008944545.1	SRR4095253
CDPHFDLB-F1607003-063PC2	PRJNA277983	aadA1,gyrA_D87Y=POINT,sul1,tet(A)	3	1	1	1	0	0	0	0	0	0	0	2016	arsR,asr,golS,golT,merA,merC,merD,merE,merP,merR,merT,qacEdelta1	USA:CA	beef chicken soy composite	environmental/other	SAMN05526626	GCA_008944805.1	SRR4095252
CDPHFDLB-F1607003-063PC1	PRJNA277983	aac(3)-IV,aadA1,aph(3')-Ia,aph(4)-Ia,blaCTX-M-65,dfrA14,floR,fosA3,gyrA_D87Y=POINT,sul1,tet(A)	10	1	1	1	1	1	1	1	1	1	1	2016	arsR,asr,golS,golT,merA,merC,merD,merE,merP,merR,merT,qacEdelta1	USA:CA	beef chicken soy composite	environmental/other	SAMN05526627	GCA_008945525.1	SRR4095251
CDPHFDLB-F1607003-061PA2	PRJNA277983	aadA1,gyrA_D87Y=POINT,sul1,tet(A)	3	1	1	1	0	0	0	0	0	0	0	2016	arsR,asr,golS,golT,merA,merC,merD,merE,merP,merR,merT,qacEdelta1	USA:CA	beef chicken soy composite	environmental/other	SAMN05526628	GCA_006822375.1	SRR4374781
PNUSAS003292	PRJNA230403	aac(3)-IV,aadA1,aph(3')-Ia,aph(4)-Ia,dfrA14,floR,gyrA_D87Y=POINT,sul1,tet(A)	8	1	1	1	1	1	1	1	1	0	0	2016	arsR,asr,golS,golT,merA,merC,merD,merE,merP,merR,merT,qacEdelta1	USA	chicken	clinical	SAMN05544920	GCA_008941465.1	SRR4040236
FSIS1607352	PRJNA242847	aac(3)-IV,aadA1,aph(3')-Ia,aph(4)-Ia,blaCTX-M-65,fosA3,gyrA_D87Y=POINT,sul1,tet(A)	8	1	1	1	1	1	1	0	0	1	1	2016	arsR,asr,golS,golT,merA,merC,merD,merE,merP,merR,merT,qacEdelta1	USA:NY	comminuted chicken	environmental/other	SAMN05558656	GCA_008940865.1	SRR4018360
FSIS1607353	PRJNA242847	aac(3)-IV,aadA1,aph(3')-Ia,aph(4)-Ia,blaCTX-M-65,dfrA14,floR,fosA3,gyrA_D87Y=POINT,sul1,tet(A)	10	1	1	1	1	1	1	1	1	1	1	2016	arsR,asr,golS,golT,merA,merC,merD,merE,merP,merR,merT,qacEdelta1	USA:NY	comminuted chicken	environmental/other	SAMN05558657	GCA_008940585.1	SRR4018355
2015K-1330	PRJNA230403	aac(3)-IV,aadA1,aph(3')-Ia,aph(4)-Ia,blaCTX-M-65,dfrA14,floR,fosA3,gyrA_D87Y=POINT,sul1,tet(A)	10	1	1	1	1	1	1	1	1	1	1	2015	arsR,asr,golS,golT,merA,merC,merD,merE,merP,merR,merT,qacEdelta1	USA		clinical	SAMN05560365	GCA_006908605.1	SRR4019594
2015K-1327	PRJNA230403	aac(3)-IV,aadA1,aph(3')-Ia,aph(4)-Ia,blaCTX-M-65,dfrA14,fosA3,gyrA_D87Y=POINT,sul1,tet(A)	9	1	1	1	1	1	1	1	0	1	1	2013	arsR,asr,golS,golT,merA,merC,merD,merE,merP,merR,merT,qacEdelta1	USA		clinical	SAMN05560366	GCA_006031715.1	SRR4019593
2015K-1328	PRJNA230403	aac(3)-IV,aadA1,aph(3')-Ia,aph(4)-Ia,blaCTX-M-65,dfrA14,floR,gyrA_D87Y=POINT,sul1,tet(A)	9	1	1	1	1	1	1	1	1	0	1	2013	arsR,asr,golS,golT,merA,merC,merD,merE,merP,merR,merT,qacEdelta1	USA		clinical	SAMN05560367	GCA_006908525.1	SRR4019592
2015K-1265	PRJNA230403	aac(3)-IV,aadA1,aph(3')-Ia,aph(4)-Ia,blaCTX-M-65,dfrA14,floR,gyrA_D87Y=POINT,sul1,tet(A)	9	1	1	1	1	1	1	1	1	0	1	2015	arsR,asr,golS,golT,merA,merC,merD,merE,merP,merR,merT,qacEdelta1	USA		clinical	SAMN05560368	GCA_006908445.1	SRR4019591
2015K-1266	PRJNA230403	aac(3)-IV,aadA1,aph(3')-Ia,aph(4)-Ia,blaCTX-M-65,dfrA14,floR,fosA3,gyrA_D87Y=POINT,sul1,tet(A)	10	1	1	1	1	1	1	1	1	1	1	2015	arsR,asr,golS,golT,merA,merC,merD,merE,merP,merP,merR,merT,qacEdelta1	USA		clinical	SAMN05560369	GCA_006908405.1	SRR4019590
2015K-1184	PRJNA230403	aac(3)-IV,aadA1,aph(3')-Ia,aph(4)-Ia,blaCTX-M-65,dfrA14,floR,fosA3,gyrA_D87Y=POINT,sul1,tet(A)	10	1	1	1	1	1	1	1	1	1	1	2014	arsR,asr,golS,golT,merA,merC,merD,merE,merP,merR,merT,qacEdelta1	USA		clinical	SAMN05560370	GCA_005970705.1	SRR4019589
2015K-1182	PRJNA230403	aac(3)-IV,aadA1,aph(3')-Ia,aph(4)-Ia,blaCTX-M-65,dfrA14,floR,fosA3,gyrA_D87Y=POINT,sul1,tet(A)	10	1	1	1	1	1	1	1	1	1	1	2015	arsR,asr,golS,golT,merA,merC,merD,merE,merP,merR,merT,qacEdelta1	USA		clinical	SAMN05560371	GCA_005970485.1	SRR4019588
2015K-1183	PRJNA230403	aac(3)-IV,aadA1,aph(3')-Ia,aph(4)-Ia,blaCTX-M-65,floR,gyrA_D87Y=POINT,sul1,tet(A)	8	1	1	1	1	1	1	0	1	0	1	2015	arsR,asr,golS,golT,merA,merC,merD,merE,merP,merR,merT,qacEdelta1	USA		clinical	SAMN05560372	GCA_006908265.1	SRR4019587
2015K-1193	PRJNA230403	aac(3)-IV,aadA1,aph(3')-Ia,aph(4)-Ia,blaCTX-M-65,dfrA14,floR,fosA3,gyrA_D87Y=POINT,sul1,tet(A)	10	1	1	1	1	1	1	1	1	1	1	2015	arsR,asr,golS,golT,merA,merC,merD,merE,merP,merR,merT,qacEdelta1	USA		clinical	SAMN05560374	GCA_006032335.1	SRR4019603
2015K-1334	PRJNA230403	aac(3)-IV,aadA1,aph(3')-Ia,aph(4)-Ia,blaCTX-M-65,dfrA14,floR,gyrA_D87Y=POINT,sul1,tet(A)	9	1	1	1	1	1	1	1	1	0	1	2015	arsR,asr,golS,golT,merA,merC,merD,merE,merP,merR,merT,qacEdelta1	USA		clinical	SAMN05560375	GCA_006908625.1	SRR4019602
2015K-1333	PRJNA230403	aac(3)-IV,aadA1,aph(3')-Ia,aph(4)-Ia,blaCTX-M-65,dfrA14,fosA3,gyrA_D87Y=POINT,sul1,tet(A)	9	1	1	1	1	1	1	1	0	1	1	2014	arsR,asr,golS,golT,merA,merC,merD,merE,merP,merR,merR,merT,qacEdelta1	USA		clinical	SAMN05560376	GCA_005970205.1	SRR4019601
2015K-1192	PRJNA230403	aac(3)-IV,aadA1,aph(3')-Ia,aph(4)-Ia,blaCTX-M-65,dfrA14,floR,gyrA_D87Y=POINT,sul1,tet(A)	9	1	1	1	1	1	1	1	1	0	1	2015	arsR,asr,golS,golT,merA,merC,merD,merE,merP,merR,merT,qacEdelta1	USA		clinical	SAMN05560377	GCA_005970225.1	SRR4019600
2015K-1308	PRJNA230403	aadA1,dfrA14,floR,gyrA_D87Y=POINT,sul1,tet(A)	5	1	1	1	0	0	0	1	1	0	0	2014	arsR,asr,golS,golT,merA,merC,merD,merE,merP,merR,merT,qacEdelta1	USA		clinical	SAMN05560381	GCA_006031755.1	SRR4019596
2015K-1307	PRJNA230403	aac(3)-IV,aadA1,aph(4)-Ia,blaCTX-M-65,dfrA14,floR,fosA3,gyrA_D87Y=POINT,sul1,tet(A)	9	1	1	1	0	1	1	1	1	1	1	2014	arsR,asr,golS,golT,merA,merC,merD,merE,merP,merR,merT,qacEdelta1	USA		clinical	SAMN05560382	GCA_005970385.1	SRR4019595
PNUSAS003294	PRJNA230403	aac(3)-IV,aph(3')-Ia,aph(4)-Ia,blaCTX-M-65,dfrA14,floR,gyrA_D87Y=POINT	6	0	0	0	1	1	1	1	1	0	1	2016	arsR,asr,golS,golT	USA	stool	clinical	SAMN05560556	GCA_008941965.1	SRR4040109
2012AM-1914	PRJNA230403	aac(3)-IV,aadA1,aph(3')-Ia,aph(4)-Ia,dfrA14,floR,gyrA_D87Y=POINT,sul1,tet(A)	8	1	1	1	1	1	1	1	1	0	0	2012	arsR,asr,golS,golT,merA,merC,merD,merE,merP,merR,merT,qacEdelta1	USA		clinical	SAMN05570535	GCA_006908645.1	SRR4025941
2014AM-3028	PRJNA230403	aac(3)-IV,aadA1,aph(4)-Ia,blaCTX-M-65,dfrA14,floR,gyrA_D87Y=POINT,sul1,tet(A)	8	1	1	1	0	1	1	1	1	0	1		arsR,asr,golS,golT,merA,merC,merD,merE,merP,merR,merT,qacEdelta1	USA		clinical	SAMN05570536	GCA_008428485.1	SRR4025938
2013AM-1918	PRJNA230403	aac(3)-IV,aadA1,aph(3')-Ia,aph(4)-Ia,blaCTX-M-65,dfrA14,floR,gyrA_D87Y=POINT,sul1,tet(A)	9	1	1	1	1	1	1	1	1	0	1		arsR,asr,golS,golT,merA,merC,merD,merE,merP,merR,merT,qacE,qacEdelta1	USA		clinical	SAMN05570537	GCA_006907145.1	SRR4025936
2013AM-0055	PRJNA230403	aac(3)-IV,aadA1,aph(4)-Ia,blaCTX-M-65,dfrA14,floR,fosA3,gyrA_D87Y=POINT,sul1,tet(A)	9	1	1	1	0	1	1	1	1	1	1	2013	arsR,asr,golS,golT,merA,merC,merD,merE,merP,merR,merT,qacEdelta1	USA		clinical	SAMN05570538	GCA_006907125.1	SRR4025935
PNUSAS003520	PRJNA230403	aac(3)-IV,aadA1,aph(3')-Ia,aph(4)-Ia,blaCTX-M-65,dfrA14,floR,fosA3,gyrA_D87Y=POINT,sul1,tet(A)	10	1	1	1	1	1	1	1	1	1	1	2016	arsR,asr,golS,golT,merA,merC,merD,merE,merP,merR,merT,qacEdelta1	USA	stool	clinical	SAMN05603501	GCA_006956825.1	SRR4101364
FSIS1607383	PRJNA242847	aac(3)-IV,aadA1,aph(3')-Ia,aph(4)-Ia,blaCTX-M-65,dfrA14,floR,fosA3,gyrA_D87Y=POINT,sul1,tet(A)	10	1	1	1	1	1	1	1	1	1	1	2016	arsR,asr,golS,golT,merA,merC,merD,merE,merP,merR,merT,qacEdelta1	USA:GA	comminuted chicken	environmental/other	SAMN05606861	GCA_008943045.1	SRR4048257
FSIS1607410	PRJNA242847	aac(3)-IV,aadA1,aph(3')-Ia,aph(4)-Ia,dfrA14,floR,gyrA_D87Y=POINT,sul1,tet(A)	8	1	1	1	1	1	1	1	1	0	0	2016	arsR,asr,golS,golT,merA,merC,merD,merE,merP,merR,merT,qacEdelta1	USA:NJ	raw intact chicken	environmental/other	SAMN05606864	GCA_008942965.1	SRR4048286
2016K-0700	PRJNA230403	aph(3')-Ia,dfrA14,gyrA_D87Y=POINT	2	0	0	0	1	0	0	1	0	0	0	2016	arsR,asr,golS,golT	USA	stool	clinical	SAMN05659950	GCA_008944465.1	SRR4064305
FSIS1607566	PRJNA242847	aadA1,aph(3')-Ia,blaCTX-M-65,dfrA14,fosA3,gyrA_D87Y=POINT,sul1,tet(A)	7	1	1	1	1	0	0	1	0	1	1	2016	arsR,asr,golS,golT,merA,merC,merD,merE,merP,merR,merT,merT,qacEdelta1	USA:DE	raw intact chicken	environmental/other	SAMN05750478	GCA_008948395.1	SRR4195700
FSIS1607595	PRJNA242847	aac(3)-IV,aadA1,aph(4)-Ia,blaCTX-M-65,floR,gyrA_D87Y=POINT,sul1,tet(A)	7	1	1	1	0	1	1	0	1	0	1	2016	arsR,asr,golS,golT,merA,merC,merD,merE,merP,merR,merT,qacEdelta1	USA:DE	raw intact chicken	environmental/other	SAMN05750479	GCA_008948785.1	SRR4195709
FSIS1607665	PRJNA242847	aac(3)-IV,aadA1,aph(3')-Ia,aph(4)-Ia,blaCTX-M-65,dfrA14,floR,fosA3,gyrA_D87Y=POINT,sul1,tet(A)	10	1	1	1	1	1	1	1	1	1	1	2016	arsR,asr,golS,golT,merA,merC,merD,merE,merP,merR,merT,qacEdelta1	USA:MO	comminuted chicken	environmental/other	SAMN05763244	GCA_008948705.1	SRR4239757
PNUSAS003956	PRJNA230403	aac(3)-IV,aadA1,aph(3')-Ia,aph(4)-Ia,blaCTX-M-65,dfrA14,floR,fosA3,gyrA_D87Y=POINT,sul1,tet(A)	10	1	1	1	1	1	1	1	1	1	1	2016	arsR,asr,golS,golT,merA,merC,merD,merE,merP,merR,merT,qacEdelta1	USA	stool	clinical	SAMN05767999	GCA_008950345.1	SRR4291655
PNUSAS003660	PRJNA230403	aac(3)-IV,aadA1,aph(3')-Ia,aph(4)-Ia,blaCTX-M-65,dfrA14,floR,fosA3,gyrA_D87Y=POINT,sul1,tet(A)	10	1	1	1	1	1	1	1	1	1	1	2016	arsR,asr,golS,golT,merA,merC,merD,merE,merP,merR,merT,qacEdelta1	USA	urine	clinical	SAMN05772737	GCA_008975115.1	SRR4291648
FSIS1607594	PRJNA242847	aac(3)-IV,aadA1,aph(4)-Ia,blaCTX-M-65,floR,fosA3,gyrA_D87Y=POINT,sul1,tet(A)	8	1	1	1	0	1	1	0	1	1	1	2016	arsR,asr,golS,golT,merA,merC,merD,merE,merP,merR,merT,qacEdelta1	USA:NC	Comminuted Turkey	environmental/other	SAMN05800180	GCA_008976205.1	SRR4288704
FSIS1607667	PRJNA242847	aadA1,gyrA_D87Y=POINT,sul1,tet(A)	3	1	1	1	0	0	0	0	0	0	0	2016	arsR,asr,golS,golT,merA,merC,merD,merE,merP,merR,merT,qacEdelta1	USA:CA	Product-RTE-Fully Cooked, Meat/Nonmeat Combination-Combination species	environmental/other	SAMN05800188	GCA_008974925.1	SRR4288733
FSIS1607724	PRJNA242847	aadA1,blaCTX-M-65,fosA3,gyrA_D87Y=POINT,sul1,tet(A)	5	1	1	1	0	0	0	0	0	1	1	2016	arsR,asr,golS,golT,merA,merC,merD,merE,merP,merR,merT,qacEdelta1	USA:VA	raw intact chicken	environmental/other	SAMN05821155	GCA_008975585.1	SRR4293042
FSIS1607730	PRJNA242847	aac(3)-IV,aadA1,aph(3')-Ia,aph(4)-Ia,dfrA14,floR,fosA3,gyrA_D87Y=POINT,sul1,tet(A)	9	1	1	1	1	1	1	1	1	1	0	2016	arsR,asr,golS,golT,merA,merC,merD,merE,merP,merR,merT,qacEdelta1	USA:NC	raw intact chicken	environmental/other	SAMN05821161	GCA_008974525.1	SRR4293047
2016K-0699	PRJNA230403	aph(3')-Ia,dfrA14,gyrA_D87Y=POINT	2	0	0	0	1	0	0	1	0	0	0	2016	arsR,asr,golS,golT	USA	stool	clinical	SAMN05826150	GCA_008977415.1	SRR4295119
FSIS1607768	PRJNA242847	aac(3)-IV,aadA1,aph(3')-Ia,aph(4)-Ia,blaCTX-M-65,dfrA14,floR,fosA3,gyrA_D87Y=POINT,sul1,tet(A)	10	1	1	1	1	1	1	1	1	1	1	2016	arsR,asr,golS,golT,merA,merC,merD,merE,merP,merR,merT,qacEdelta1	USA:VA	comminuted chicken	environmental/other	SAMN05833037	GCA_008976465.1	SRR4300986
PNUSAS004456	PRJNA230403	aac(3)-IV,aadA1,aph(3')-Ia,aph(4)-Ia,blaCTX-M-65,dfrA14,floR,gyrA_D87Y=POINT,sul1,tet(A)	9	1	1	1	1	1	1	1	1	0	1	2016	arsR,asr,golS,golT,merA,merC,merD,merE,merP,merR,merT,qacEdelta1	USA	stool	clinical	SAMN05879149	GCA_010759955.1	SRR4420991
FSIS1607858	PRJNA242847	aac(3)-IV,aadA1,aph(3')-Ia,aph(4)-Ia,blaCTX-M-65,dfrA14,floR,gyrA_D87Y=POINT,sul1,tet(A)	9	1	1	1	1	1	1	1	1	0	1	2016	arsR,asr,golS,golT,merA,merC,merP,merR,merT,qacEdelta1	USA:AR	comminuted chicken	environmental/other	SAMN05900952	GCA_008983095.1	SRR4418306
FSIS1607859	PRJNA242847	aac(3)-IV,aadA1,aph(4)-Ia,blaCTX-M-65,floR,gyrA_D87Y=POINT,sul1,tet(A)	7	1	1	1	0	1	1	0	1	0	1	2016	arsR,asr,golS,golT,merA,merC,merD,merE,merP,merR,merT,qacEdelta1	USA:NC	chicken carcass	environmental/other	SAMN05900953	GCA_008983345.1	SRR4418315
FSIS1607860	PRJNA242847	aac(3)-IV,aadA1,aph(3')-Ia,aph(4)-Ia=PARTIAL_END_OF_CONTIG,blaCTX-M-65,dfrA14,gyrA_D87Y=POINT,sul1,tet(A)	8	1	1	1	1	1	1	1	0	0	1	2016	arsR,asr,golS,golT,merA,merC,merD,merE,merP,merR,merT,qacEdelta1	USA:GA	raw intact chicken	environmental/other	SAMN05900954	GCA_008982545.1	SRR4418318
2016K-0872	PRJNA230403	aph(3')-Ia,dfrA14,gyrA_D87Y=POINT	2	0	0	0	1	0	0	1	0	0	0	2016	arsR,asr,golS,golT	USA	stool	clinical	SAMN05924796	GCA_008986105.1	SRR4432523
FSIS1607987	PRJNA242847	aac(3)-IV,aadA1,aph(3')-Ia,aph(4)-Ia,blaCTX-M-65,dfrA14,floR,fosA3,gyrA_D87Y=POINT,sul1,tet(A)	10	1	1	1	1	1	1	1	1	1	1	2016	arsR,asr,golS,golT,merA,merC,merD,merE,merP,merR,merT,qacEdelta1	USA:NC	raw intact chicken	environmental/other	SAMN05928256	GCA_008986805.1	SRR4434285
PNUSAS004527	PRJNA230403	aac(3)-IV,aadA1,aph(3')-Ia,aph(4)-Ia,blaCTX-M-65,floR,fosA3,gyrA_D87Y=POINT,sul1,tet(A)	9	1	1	1	1	1	1	0	1	1	1	2016	arsR,asr,golS,golT,merA,merC,merD,merE,merP,merR,merT,qacEdelta1	USA	stool	clinical	SAMN05931177	GCA_008987465.1	SRR4450038
PNUSAS004829	PRJNA230403	aac(3)-IV,aadA1,aph(3')-Ia,aph(4)-Ia,blaCTX-M-65,dfrA14,floR,fosA3,gyrA_D87Y=POINT,sul1,tet(A)	10	1	1	1	1	1	1	1	1	1	1	2016	arsR,asr,golS,golT,merA,merC,merD,merE,merP,merR,merT,qacEdelta1	USA	stool	clinical	SAMN05936398	GCA_008986025.1	SRR4450017
FSIS1607981	PRJNA292666	aadA1,blaCTX-M-65,fosA3,gyrA_D87Y=POINT,sul1,tet(A)	5	1	1	1	0	0	0	0	0	1	1	2016	arsR,asr,golS,golT,merA,merC,merD,merE,merP,merR,merT,qacEdelta1	USA:NC	animal-chicken-young chicken	environmental/other	SAMN05965009	GCA_008989965.1	SRR4842196
FSIS1608035	PRJNA242847	aac(3)-IV,aadA1,aph(3')-Ia,aph(4)-Ia,blaCTX-M-65,dfrA14,floR,gyrA_D87Y=POINT,sul1,tet(A)	9	1	1	1	1	1	1	1	1	0	1	2016	arsR,asr,golS,golT,merA,merC,merD,merE,merP,merR,merT,qacEdelta1	USA:CO	comminuted chicken	environmental/other	SAMN05977912	GCA_008990455.1	SRR4893113
FSIS1608036	PRJNA242847	aac(3)-IV,aadA1,aph(3')-Ia,aph(4)-Ia,blaCTX-M-65,dfrA14,fosA3,gyrA_D87Y=POINT,sul1,tet(A)	9	1	1	1	1	1	1	1	0	1	1	2016	arsR,asr,golS,golT,merA,merC,merD,merE,merP,merR,merT,qacEdelta1	USA:NY	raw intact chicken	environmental/other	SAMN05977913	GCA_008991425.1	SRR4896309
FSIS1608088	PRJNA242847	aadA1,aph(3')-Ia,gyrA_D87Y=POINT,sul1,tet(A)	4	1	1	1	1	0	0	0	0	0	0	2016	arsR,asr,golS,golT,merA,merC,merD,merE,merP,merR,merT,qacEdelta1	USA:DE	raw intact chicken	environmental/other	SAMN05980080	GCA_008992415.1	SRR4896915
FSIS1608090	PRJNA242847	aac(3)-IV,aadA1,aph(3')-Ia,aph(4)-Ia,blaCTX-M-65,dfrA14,floR,fosA3,gyrA_D87Y=POINT,sul1,tet(A)	10	1	1	1	1	1	1	1	1	1	1	2016	arsR,asr,golS,golT,merA,merC,merD,merE,merP,merR,merT,qacEdelta1	USA:ME	comminuted chicken	environmental/other	SAMN05980082	GCA_008992325.1	SRR4896913
FSIS1608259	PRJNA242847	aac(3)-IV,aadA1,aph(3')-Ia,aph(4)-Ia,blaCTX-M-65,dfrA14,floR,fosA3,gyrA_D87Y=POINT,sul1,tet(A)	10	1	1	1	1	1	1	1	1	1	1	2016	arsR,asr,golS,golT,merA,merC,merD,merE,merP,merR,merT,qacEdelta1	USA:DE	chicken carcass	environmental/other	SAMN05991251	GCA_008990835.1	SRR5000754
FSIS1608260	PRJNA242847	aadA1,fosA3,gyrA_D87Y=POINT,sul1,tet(A)	4	1	1	1	0	0	0	0	0	1	0	2016	arsR,asr,golS,golT,merA,merC,merD,merE,merP,merR,merT,qacEdelta1	USA:PA	comminuted chicken	environmental/other	SAMN05991430	GCA_008992105.1	SRR5002305
FSIS1608265	PRJNA242847	aac(3)-IV,aadA1,aph(3')-Ia,aph(4)-Ia,blaCTX-M-65,dfrA14,floR,fosA3,gyrA_D87Y=POINT,sul1,tet(A)	10	1	1	1	1	1	1	1	1	1	1	2016	arsR,asr,golS,golT,merA,merC,merD,merE,merP,merR,merT,qacEdelta1	USA:TX	raw intact chicken	environmental/other	SAMN05991435	GCA_008991305.1	SRR5002299
FSIS1608284	PRJNA242847	aadA1,gyrA_D87Y=POINT,sul1,tet(A)	3	1	1	1	0	0	0	0	0	0	0	2016	arsR,asr,golS,golT,merA,merC,merD,merE,merP,merR,merT,qacEdelta1	USA:NC	chicken carcass	environmental/other	SAMN06006093	GCA_008993685.1	SRR5006482
FSIS1608235	PRJNA242847	aac(3)-IV,aadA1,aph(3')-Ia,aph(4)-Ia,blaCTX-M-65,dfrA14,floR,gyrA_D87Y=POINT,sul1,tet(A)	9	1	1	1	1	1	1	1	1	0	1	2016	arsR,asr,golS,golT,merA,merC,merD,merE,merP,merR,merT,qacEdelta1	USA:NJ	raw intact chicken	environmental/other	SAMN06006151	GCA_008992445.1	SRR5006477
FSIS1608229	PRJNA292666	aac(3)-IV,aadA1,aph(3')-Ia,aph(4)-Ia,blaCTX-M-65,dfrA14,floR,fosA3,gyrA_D87Y=POINT,sul1,tet(A)	10	1	1	1	1	1	1	1	1	1	1	2016	arsR,asr,golS,golT,merA,merC,merD,merE,merP,merR,merT,qacEdelta1	USA:DE	animal-chicken-young chicken	environmental/other	SAMN06015777	GCA_009026405.1	SRR5019466
FSIS1608440	PRJNA242847	aac(3)-IV,aadA1,aph(3')-Ia,aph(4)-Ia,blaCTX-M-65,dfrA14,floR,fosA3,gyrA_D87Y=POINT,sul1,tet(A)	10	1	1	1	1	1	1	1	1	1	1	2016	arsR,asr,golS,golT,merA,merC,merD,merE,merP,merR,merT,qacEdelta1	USA:VA	comminuted chicken	environmental/other	SAMN06015798	GCA_009036025.1	SRR5019846
FSIS1608332	PRJNA242847	aac(3)-IV,aadA1,aph(3')-Ia,aph(4)-Ia,dfrA14,gyrA_D87Y=POINT,sul1,tet(A)	7	1	1	1	1	1	1	1	0	0	0	2016	arsR,asr,golS,golT,merA,merC,merD,merE,merP,merR,merT,qacEdelta1	USA:NC	raw intact chicken	environmental/other	SAMN06016053	GCA_009027985.1	SRR5031888
FSIS1608335	PRJNA242847	aac(3)-IV,aadA1,aph(3')-Ia,aph(4)-Ia,blaCTX-M-65,dfrA14,floR,gyrA_D87Y=POINT,sul1,tet(A)	9	1	1	1	1	1	1	1	1	0	1	2016	arsR,asr,golS,golT,merA,merC,merD,merE,merP,merR,merT,qacEdelta1	USA:NJ	comminuted chicken	environmental/other	SAMN06016056	GCA_009036305.1	SRR5031924
	PRJNA353625	aac(3)-IV,aadA1,aph(3')-Ia,aph(4)-Ia,blaCTX-M-65,dfrA14,floR,fosA3,gyrA_D87Y=POINT,sul1,tet(A)	10	1	1	1	1	1	1	1	1	1	1		arsR,asr,golS,golT,merA,merC,merD,merE,merP,merR,merT,qacEdelta1	Canada		clinical	SAMN06030329	GCA_009255925.1	SRR5055936
FSIS1608427	PRJNA242847	aac(3)-IV,aadA1,aph(3')-Ia,aph(4)-Ia,blaCTX-M-65,dfrA14,floR,fosA3,gyrA_D87Y=POINT,sul1,tet(A)	10	1	1	1	1	1	1	1	1	1	1	2016	arsR,asr,golS,golT,merA,merC,merD,merP,merR,merT,qacEdelta1	USA:VA	comminuted chicken	environmental/other	SAMN06045926	GCA_009026365.1	SRR5043115
FSIS1608434	PRJNA242847	aac(3)-IV,aadA1,aph(3')-Ia,aph(4)-Ia,blaCTX-M-65,dfrA14,floR,gyrA_D87Y=POINT,sul1,tet(A)	9	1	1	1	1	1	1	1	1	0	1	2016	arsR,asr,golS,golT,merA,merC,merD,merE,merP,merR,merT,qacEdelta1	USA:IL	raw intact chicken	environmental/other	SAMN06045931	GCA_009027825.1	SRR5043119
FSIS1608504	PRJNA242847	aac(3)-IV,aadA1,aph(3')-Ia,aph(4)-Ia,blaCTX-M-65,dfrA14,fosA3,gyrA_D87Y=POINT,sul1,tet(A)	9	1	1	1	1	1	1	1	0	1	1	2016	arsR,asr,golS,golT,merA,merC,merD,merE,merP,merR,merT,qacEdelta1	USA:DE	chicken carcass	environmental/other	SAMN06046042	GCA_009036145.1	SRR5043207
FSIS1608632	PRJNA242847	aadA1,aph(3')-Ia,dfrA14,gyrA_D87Y=POINT,sul1,tet(A)	5	1	1	1	1	0	0	1	0	0	0	2016	arsR,asr,golS,golT,merC,merD,merE,merP,merR,merT,qacEdelta1	USA:GA	raw intact chicken	environmental/other	SAMN06046145	GCA_009026665.1	SRR5043998
FSIS1608661	PRJNA242847	aac(3)-IV,aadA1,aph(3')-Ia,aph(4)-Ia,blaCTX-M-65,dfrA14,fosA3,gyrA_D87Y=POINT,sul1,tet(A)	9	1	1	1	1	1	1	1	0	1	1	2016	arsR,asr,golS,golT,merA,merC,merD,merE,merP,merR,merT,qacEdelta1	USA:NC	chicken carcass	environmental/other	SAMN06048864	GCA_009036565.1	SRR5045026
PNUSAS005734	PRJNA230403	aac(3)-IV,aadA1,aph(3')-Ia,aph(4)-Ia,blaCTX-M-65,dfrA14,floR,gyrA_D87Y=POINT,sul1,tet(A)	9	1	1	1	1	1	1	1	1	0	1	2016	arsR,asr,golS,golT,merA,merC,merD,merE,merP,merR,merT,qacEdelta1	USA	stool	clinical	SAMN06067949	GCA_009030385.1	SRR5060582
FSIS1608688	PRJNA242847	aac(3)-IV,aadA1,aph(3')-Ia,aph(4)-Ia,blaCTX-M-65,dfrA14,floR,gyrA_D87Y=POINT,sul1,tet(A)	9	1	1	1	1	1	1	1	1	0	1	2016	arsR,asr,golS,golT,merA,merC,merD,merE,merP,merR,merT,qacEdelta1	USA:OR	comminuted chicken	environmental/other	SAMN06103550	GCA_009058245.1	SRR5075627
FSIS1608687	PRJNA242847	aac(3)-IV,aadA1,aph(3')-Ia,aph(4)-Ia,blaCTX-M-65,dfrA14,floR,fosA3,gyrA_D87Y=POINT,sul1,tet(A)	10	1	1	1	1	1	1	1	1	1	1	2016	arsR,asr,golS,golT,merA,merC,merD,merE,merP,merR,merT,qacEdelta1	USA:DE	chicken carcass	environmental/other	SAMN06103568	GCA_009030925.1	SRR5075650
FSIS1608796	PRJNA242847	aac(3)-IV,aadA1,aph(3')-Ia,aph(4)-Ia,blaCTX-M-65,dfrA14,floR,fosA3,gyrA_D87Y=POINT,sul1,tet(A)	10	1	1	1	1	1	1	1	1	1	1	2016	arsR,asr,golS,golT,merA,merC,merD,merE,merP,merR,merT,qacEdelta1	USA:MI	comminuted chicken	environmental/other	SAMN06111681	GCA_009045265.1	SRR5077942
FSIS1608823	PRJNA242847	aac(3)-IV,aadA1,aph(3')-Ia,aph(4)-Ia,blaCTX-M-65,dfrA14,floR,fosA3,gyrA_D87Y=POINT,sul1,tet(A)	10	1	1	1	1	1	1	1	1	1	1	2016	arsR,asr,golS,golT,merA,merC,merD,merE,merP,merR,merT,qacEdelta1	USA:TN	comminuted chicken	environmental/other	SAMN06111695	GCA_009045205.1	SRR5077954
FSIS1608825	PRJNA242847	aac(3)-IV,aadA1,aph(3')-Ia,aph(4)-Ia,blaCTX-M-65,dfrA14,floR,fosA3,gyrA_D87Y=POINT,sul1,tet(A)	10	1	1	1	1	1	1	1	1	1	1	2016	arsR,asr,golS,golT,merA,merC,merD,merE,merP,merR,merT,qacEdelta1	USA:OR	comminuted chicken	environmental/other	SAMN06111697	GCA_009059365.1	SRR5077958
FSIS1608956	PRJNA242847	aac(3)-IV,aadA1,aph(3')-Ia,aph(4)-Ia,blaCTX-M-65,dfrA14,floR,gyrA_D87Y=POINT,sul1,tet(A)	9	1	1	1	1	1	1	1	1	0	1	2016	arsR,asr,golS,golT,merA,merC,merD,merE,merP,merR,merT,qacEdelta1	USA:AR	raw intact chicken	environmental/other	SAMN06116058	GCA_009046065.1	SRR5084477
FSIS1608944	PRJNA242847	aac(3)-IV,aph(3')-Ia,aph(4)-Ia,blaCTX-M-65,dfrA14,floR,fosA3,gyrA_D87Y=POINT	7	0	0	0	1	1	1	1	1	1	1	2016	arsR,asr,golS,golT	USA:PA	comminuted chicken	environmental/other	SAMN06127059	GCA_009046265.1	SRR5091724
PNUSAS005939	PRJNA230403	aac(3)-IV,aadA1,aph(4)-Ia,blaCTX-M-65,floR,fosA3,gyrA_D87Y=POINT,sul1,tet(A)	8	1	1	1	0	1	1	0	1	1	1		arsR,asr,golS,golT,merA,merC,merD,merE,merP,merR,merT,qacEdelta1	USA		clinical	SAMN06128389	GCA_006038175.1	SRR5093478
FSIS1609074	PRJNA242847	aac(3)-IV,aadA1,aph(3')-Ia,aph(4)-Ia,blaCTX-M-65,dfrA14,floR,fosA3,gyrA_D87Y=POINT,sul1,tet(A)	10	1	1	1	1	1	1	1	1	1	1	2016	arsR,asr,golS,golT,merA,merC,merD,merE,merP,merR,merT,qacEdelta1	USA:NJ	comminuted chicken	environmental/other	SAMN06128990	GCA_009067405.1	SRR5099200
PNUSAS005951	PRJNA230403	aac(3)-IV,aph(3')-Ia,aph(4)-Ia,blaCTX-M-65,dfrA14,floR,fosA3,gyrA_D87Y=POINT	7	0	0	0	1	1	1	1	1	1	1	2016	arsR,asr,golS,golT	USA	stool	clinical	SAMN06131901	GCA_009075245.1	SRR5110649
PNUSAS005770	PRJNA230403	aac(3)-IV,aadA1,aph(3')-Ia,aph(4)-Ia,blaCTX-M-65,dfrA14,floR,gyrA_D87Y=POINT,sul1,tet(A)	9	1	1	1	1	1	1	1	1	0	1	2016	arsR,asr,golS,golT,merA,merC,merD,merE,merP,merR,merT,qacEdelta1	USA	urine	clinical	SAMN06135397	GCA_009064945.1	SRR5116954
PNUSAS005880	PRJNA230403	aac(3)-IV,aadA1,aph(3')-Ia,aph(4)-Ia,blaCTX-M-65,dfrA14,fosA3,gyrA_D87Y=POINT,sul1,tet(A)	9	1	1	1	1	1	1	1	0	1	1	2016	arsR,asr,golS,golT,merA,merC,merD,merE,merP,merR,merT,qacEdelta1	USA	stool	clinical	SAMN06140354	GCA_006040615.1	SRR5116931
FSIS1608836	PRJNA242847	aac(3)-IV,aph(3')-Ia,aph(4)-Ia,blaCTX-M-65,dfrA14,floR,gyrA_D87Y=POINT	6	0	0	0	1	1	1	1	1	0	1	2016	arsR,asr,golS,golT	USA:WA	comminuted chicken	environmental/other	SAMN06140410	GCA_009150935.1	SRR5106082
FSIS1608674	PRJNA242847	aac(3)-IV,aadA1,aph(4)-Ia,blaCTX-M-65,dfrA14,floR,gyrA_D87Y=POINT,sul1,tet(A)	8	1	1	1	0	1	1	1	1	0	1	2016	arsR,asr,golS,golT,merA,merC,merD,merE,merP,merR,merT,qacEdelta1	USA:NC	raw intact chicken	environmental/other	SAMN06163778	GCA_009074805.1	SRR5120706
PNUSAS006365	PRJNA230403	aac(3)-IV,aadA1,aph(3')-Ia,aph(4)-Ia,blaCTX-M-65,dfrA14,floR,fosA3,gyrA_D87Y=POINT,sul1,tet(A)	10	1	1	1	1	1	1	1	1	1	1	2016	arsR,asr,golS,golT,merA,merC,merD,merE,merP,merR,merT,qacEdelta1	USA	stool	clinical	SAMN06164382	GCA_009073245.1	SRR5125986
PNUSAS006441	PRJNA230403	aac(3)-IVa,aadA1,aph(3')-Ia,aph(4)-Ia,blaCTX-M-65,dfrA14,fosA3,gyrA_D87Y=POINT,sul1,tet(A)	9	1	1	1	1	1	1	1	0	1	1	2016	arsR,asr,golS,golT,merA,merC,merD,merE,merP,merR,merT,qacEdelta1	USA	stool	clinical	SAMN06172379	GCA_014515225.1	SRR5129991
FSIS1609309	PRJNA242847	aac(3)-IV,aadA1,aph(3')-Ia,aph(4)-Ia,blaCTX-M-65,dfrA14,floR,fosA3,gyrA_D87Y=POINT,sul1,tet(A)	10	1	1	1	1	1	1	1	1	1	1	2016	arsR,asr,golS,golT,merA,merC,merD,merE,merP,merR,merT,qacEdelta1	USA:CA	comminuted chicken	environmental/other	SAMN06174650	GCA_009072425.1	SRR5125693
FSIS1609259	PRJNA242847	aac(3)-IV,aadA1,aph(3')-Ia,aph(4)-Ia,blaCTX-M-65,dfrA14,floR,gyrA_D87Y=POINT,sul1,tet(A)	9	1	1	1	1	1	1	1	1	0	1	2016	arsR,asr,golS,golT,merA,merC,merD,merE,merP,merR,merT,qacEdelta1	USA:FL	comminuted chicken	environmental/other	SAMN06175395	GCA_009092245.1	SRR5127025
FSIS1609181	PRJNA242847	aac(3)-IV,aadA1,aph(4)-Ia,blaCTX-M-65,floR,fosA3,gyrA_D87Y=POINT,sul1,tet(A)	8	1	1	1	0	1	1	0	1	1	1	2016	arsR,asr,golS,golT,merA,merC,merD,merE,merP,merR,merT,qacEdelta1	USA:ME	comminuted chicken	environmental/other	SAMN06175404	GCA_009092325.1	SRR5127032
FSIS1609182	PRJNA242847	aac(3)-IV,aadA1,aph(3')-Ia,aph(4)-Ia,blaCTX-M-65,dfrA14,floR,fosA3,gyrA_D87Y=POINT,sul1,tet(A)	10	1	1	1	1	1	1	1	1	1	1	2016	arsR,asr,golS,golT,merA,merC,merD,merE,merP,merR,merT,qacEdelta1	USA:AR	raw intact chicken	environmental/other	SAMN06175405	GCA_009073405.1	SRR5127057
FSIS1609323	PRJNA242847	aac(3)-IV,aadA1,aph(3')-Ia,aph(4)-Ia,blaCTX-M-65,dfrA14,floR,fosA3,gyrA_D87Y=POINT,sul1,tet(A)	10	1	1	1	1	1	1	1	1	1	1	2016	arsR,asr,golS,golT,merA,merC,merD,merE,merP,merR,merT,qacEdelta1	USA:PR	comminuted chicken	environmental/other	SAMN06179725	GCA_009092685.1	SRR5130029
FSIS1608961	PRJNA242847	aac(3)-IV,aadA1,aph(3')-Ia,aph(4)-Ia,blaCTX-M-65,dfrA14,floR,fosA3,gyrA_D87Y=POINT,sul1,tet(A)	10	1	1	1	1	1	1	1	1	1	1	2016	arsR,asr,golS,golT,merA,merC,merD,merE,merP,merR,merT,qacEdelta1	USA:NC	chicken carcass	environmental/other	SAMN06183454	GCA_009073665.1	SRR5129725
FSIS1609697	PRJNA242847	aac(3)-IV,aadA1,aph(3')-Ia,aph(4)-Ia,blaCTX-M-65,dfrA14,floR,fosA3,gyrA_D87Y=POINT,sul1,tet(A)	10	1	1	1	1	1	1	1	1	1	1	2016	arsR,asr,golS,golT,merA,merC,merD,merE,merP,merR,merT,qacEdelta1	USA:AR	raw intact chicken	environmental/other	SAMN06229951	GCA_009119065.1	SRR5176604
PNUSAS006539	PRJNA230403	aac(3)-IV,aadA1,aph(3')-Ia,aph(4)-Ia,blaCTX-M-65,dfrA14,floR,gyrA_D87Y=POINT,sul1,tet(A)	9	1	1	1	1	1	1	1	1	0	1	2016	arsR,asr,golS,golT,merA,merC,merD,merE,merP,merR,merT,qacEdelta1	USA	stool	clinical	SAMN06244430	GCA_009060445.1	SRR5195309
287724	PRJNA248792	aac(3)-IV,aadA1,aph(3')-Ia,aph(4)-Ia,blaCTX-M-65,dfrA14,floR,fosA3,gyrA_D87Y=POINT,sul1,tet(A)	10	1	1	1	1	1	1	1	1	1	1	2016	arsR,asr,golS,golT,merA,merC,merD,merE,merP,merR,merT,qacEdelta1	United Kingdom: United Kingdom	Homo sapiens	clinical	SAMN06248021	GCA_009142785.1	SRR5193958
FSIS1609765	PRJNA242847	aac(3)-IV,aadA1,aph(3')-Ia,aph(4)-Ia,blaCTX-M-65,dfrA14,floR,fosA3,gyrA_D87Y=POINT,sul1,tet(A)	10	1	1	1	1	1	1	1	1	1	1	2016	arsR,asr,golS,golT,merA,merC,merD,merE,merP,merR,merT,qacEdelta1	USA:DE	raw intact chicken	environmental/other	SAMN06250890	GCA_009033685.1	SRR5195891
FSIS1709805	PRJNA242847	aac(3)-IV,aadA1,aph(3')-Ia,aph(4)-Ia,blaCTX-M-65,dfrA14,floR,gyrA_D87Y=POINT,sul1,tet(A)	9	1	1	1	1	1	1	1	1	0	1	2016	arsR,asr,golS,golT,merA,merC,merD,merE,merP,merR,merT,qacEdelta1	USA:DE	chicken carcass	environmental/other	SAMN06250896	GCA_009033545.1	SRR5195861
FSIS1709814	PRJNA242847	aac(3)-IV,aadA1,aph(3')-Ia,aph(4)-Ia,blaCTX-M-65,dfrA14,floR,gyrA_D87Y=POINT,sul1,tet(A)	9	1	1	1	1	1	1	1	1	0	1	2016	arsR,asr,golS,golT,merA,merC,merD,merE,merP,merR,merT,qacEdelta1	USA:GA	comminuted chicken	environmental/other	SAMN06250983	GCA_009061405.1	SRR5196063
FSIS1609705	PRJNA242847	aac(3)-IV,aadA1,aph(3')-Ia,aph(4)-Ia,blaCTX-M-65,dfrA14,floR,fosA3,gyrA_D87Y=POINT,sul1,tet(A)	10	1	1	1	1	1	1	1	1	1	1	2016	arsR,asr,golS,golT,merA,merC,merD,merE,merP,merR,merT,qacEdelta1	USA:MA	raw intact chicken	environmental/other	SAMN06256232	GCA_009034045.1	SRR5201025
FSIS1609745	PRJNA242847	aac(3)-IV,aadA1,aph(3')-Ia,aph(4)-Ia,dfrA14,floR,gyrA_D87Y=POINT,sul1,tet(A)	8	1	1	1	1	1	1	1	1	0	0	2016	arsR,asr,golS,golT,merA,merC,merC,merD,merE,merP,merR,merT,qacEdelta1	USA:DE	chicken carcass	environmental/other	SAMN06256260	GCA_009033965.1	SRR5201002
FSIS1609747	PRJNA242847	aac(3)-IV,aadA1,aph(3')-Ia,aph(4)-Ia,blaCTX-M-65,dfrA14,floR,gyrA_D87Y=POINT,sul1,tet(A)	9	1	1	1	1	1	1	1	1	0	1	2016	arsR,asr,golS,golT,merA,merC,merD,merD,merE,merP,merR,merT,qacEdelta1	USA:NC	raw intact chicken	environmental/other	SAMN06256262	GCA_009032565.1	SRR5200980
FSIS1709858	PRJNA292666	aac(3)-IV,aadA1,aph(3')-Ia,aph(4)-Ia,blaCTX-M-65,dfrA14,floR,fosA3,gyrA_D87Y=POINT,sul1,tet(A)	10	1	1	1	1	1	1	1	1	1	1	2016	arsR,asr,golS,golT,merA,merC,merD,merE,merP,merR,merT,qacEdelta1	USA:NC	animal-chicken-young chicken	environmental/other	SAMN06271587	GCA_009046505.1	SRR5204772
FSIS1710098	PRJNA292666	aac(3)-IV,aadA1,aph(3')-Ia,aph(4)-Ia,blaCTX-M-65,dfrA14,floR,fosA3,gyrA_D87Y=POINT,sul1,tet(A)	10	1	1	1	1	1	1	1	1	1	1	2017	arsR,asr,golS,golT,merA,merC,merD,merE,merP,merR,merT,qacEdelta1	USA:DE	animal-chicken-young chicken	environmental/other	SAMN06285999	GCA_009124805.1	SRR5221860
FSIS1709870	PRJNA242847	aadA1,aph(3')-Ia,dfrA14,fosA3,gyrA_D87Y=POINT,sul1,tet(A)	6	1	1	1	1	0	0	1	0	1	0	2016	arsR,asr,golS,golT,merA,merC,merD,merE,merP,merR,merT,qacEdelta1	USA:NC	raw intact chicken	environmental/other	SAMN06289206	GCA_009041105.1	SRR5223585
FSIS1710070	PRJNA242847	aac(3)-IV,aadA1,aph(3')-Ia,aph(4)-Ia,dfrA14,floR,gyrA_D87Y=POINT,sul1,tet(A)	8	1	1	1	1	1	1	1	1	0	0	2017	arsR,asr,golS,golT,merA,merC,merD,merE,merP,merR,merT,qacEdelta1	USA:MD	raw intact chicken	environmental/other	SAMN06289218	GCA_009125065.1	SRR5224188
FSIS1710127	PRJNA242847	aac(3)-IV,aadA1,aph(3')-Ia,aph(4)-Ia,blaCTX-M-65,dfrA14,floR,gyrA_D87Y=POINT,sul1,tet(A)	9	1	1	1	1	1	1	1	1	0	1	2017	arsR,asr,golS,golT,merA,merC,merD,merE,merP,merR,merT,qacEdelta1	USA:MA	raw intact chicken	environmental/other	SAMN06289242	GCA_009041725.1	SRR5224186
FSIS1709878	PRJNA242847	aadA1,gyrA_D87Y=POINT,sul1,tet(A)	3	1	1	1	0	0	0	0	0	0	0	2016	arsR,asr,golS,golT,merA,merC,merD,merE,merP,merR,merT,qacEdelta1	USA:DE	chicken carcass	environmental/other	SAMN06289250	GCA_009124985.1	SRR5224182
FSIS1710139	PRJNA242847	aac(3)-IV,aph(3')-Ia,aph(4)-Ia,dfrA14,floR,fosA3,gyrA_D87Y=POINT	6	0	0	0	1	1	1	1	1	1	0	2017	arsR,asr,golS,golT	USA:MN	comminuted chicken	environmental/other	SAMN06291476	GCA_009069625.1	SRR5229484
FSIS1709924	PRJNA242847	aac(3)-IV,aph(4)-Ia,blaCTX-M-65,floR,gyrA_D87Y=POINT	4	0	0	0	0	1	1	0	1	0	1	2016	arsR,asr,golS,golT	USA:GA	comminuted chicken	environmental/other	SAMN06291494	GCA_009078655.1	SRR5229514
FSIS1710303	PRJNA242847	aadA1,gyrA_D87Y=POINT,sul1,tet(A)	3	1	1	1	0	0	0	0	0	0	0	2017	arsR,asr,golS,golT,merA,merC,merC,merD,merE,merP,merR,merT,qacEdelta1	USA:CA	raw intact chicken	environmental/other	SAMN06307776	GCA_009095705.1	SRR5235546
PNUSAS008547	PRJNA230403	aac(3)-IV,aadA1,aph(3')-Ia,aph(4)-Ia,dfrA14,floR,gyrA_D87Y=POINT,sul1,tet(A)	8	1	1	1	1	1	1	1	1	0	0	2017	arsR,asr,golS,golT,merA,merC,merD,merE,merP,merR,merT,qacEdelta1	USA		clinical	SAMN06320629	GCA_006106835.1	SRR5270121
FSIS1710378	PRJNA242847	aac(3)-IV,aadA1,aph(3')-Ia,aph(4)-Ia,blaCTX-M-65,dfrA14,floR,fosA3,gyrA_D87Y=POINT,sul1,tet(A)	10	1	1	1	1	1	1	1	1	1	1	2017	arsR,asr,golS,golT,merA,merC,merD,merE,merP,merR,merT,qacEdelta1	USA:MD	raw intact chicken	environmental/other	SAMN06328243	GCA_009122245.1	SRR5251157
FSIS1710387	PRJNA242847	aac(3)-IV,aadA1,aph(3')-Ia,aph(4)-Ia,blaCTX-M-65,dfrA14,floR,fosA3,gyrA_D87Y=POINT,sul1,tet(A)	10	1	1	1	1	1	1	1	1	1	1	2017	arsR,asr,golS,golT,merA,merC,merD,merE,merP,merR,merT,qacEdelta1	USA:PR	comminuted chicken	environmental/other	SAMN06328252	GCA_009122505.1	SRR5251570
FSIS1710204	PRJNA242847	aac(3)-IV,aadA1,aph(4)-Ia,gyrA_D87Y=POINT,sul1,tet(A)	5	1	1	1	0	1	1	0	0	0	0	2017	arsR,asr,golS,golT,merA,merC,merD,merE,merP,merR,merT,qacEdelta1	USA:MA	raw intact chicken	environmental/other	SAMN06328339	GCA_009120985.1	SRR5251060
FSIS1710171	PRJNA242847	aac(3)-IV,aadA1,aph(4)-Ia,blaCTX-M-65,dfrA14,floR,fosA3,gyrA_D87Y=POINT,sul1,tet(A)	9	1	1	1	0	1	1	1	1	1	1	2017	arsR,asr,golS,golT,merA,merC,merD,merE,merP,merR,merT,qacEdelta1	USA:PR	comminuted chicken	environmental/other	SAMN06328380	GCA_009129725.1	SRR5252261
FSIS1710299	PRJNA242847	aac(3)-IV,aadA1,aph(4)-Ia,gyrA_D87Y=POINT,sul1,tet(A)	5	1	1	1	0	1	1	0	0	0	0	2017	arsR,asr,golS,golT,merA,merC,merD,merE,merP,merR,merT,qacEdelta1	USA:MD	raw intact chicken	environmental/other	SAMN06346595	GCA_009123785.1	SRR5271490
FSIS1710302	PRJNA242847	aac(3)-IV,aadA1,aph(4)-Ia,blaCTX-M-65,floR,gyrA_D87Y=POINT,sul1,tet(A)	7	1	1	1	0	1	1	0	1	0	1	2017	arsR,golS,golT,merC,merP,merR,merT,qacEdelta1	USA:NY	comminuted chicken	environmental/other	SAMN06346597		SRR5271472
FSIS1710365	PRJNA292666	aac(3)-IV,aadA1=PARTIAL_END_OF_CONTIG,aph(3')-Ia,aph(4)-Ia,blaCTX-M-65,dfrA14,gyrA_D87Y=POINT,sul1,tet(A)	8	1	1	1	1	1	1	1	0	0	1	2017	arsR,asr,golS,golT,merA,merC,merD,merE,merP,merR,merT,qacEdelta1	USA:NC	animal-chicken-young chicken	environmental/other	SAMN06346634	GCA_009123725.1	SRR5271483
PNUSAS008131	PRJNA230403	aac(3)-IV,aadA1,aph(3')-Ia,aph(4)-Ia,blaCTX-M-65,dfrA14,floR,fosA3,gyrA_D87Y=POINT,sul1,tet(A)	10	1	1	1	1	1	1	1	1	1	1	2017	arsR,asr,golS,golT,merA,merC,merD,merE,merP,merR,merT,qacEdelta1	USA	stool	clinical	SAMN06445844	GCA_009138905.1	SRR5336044
PNUSAS008864	PRJNA230403	aac(3)-IV,aadA1,aph(3')-Ia,aph(4)-Ia,blaCTX-M-65,dfrA14,floR,fosA3,gyrA_D87Y=POINT,sul1,tet(A)	10	1	1	1	1	1	1	1	1	1	1	2017	arsR,asr,golS,golT,merA,merC,merD,merE,merP,merR,merT,qacEdelta1	USA		clinical	SAMN06449192	GCA_006046055.1	SRR5336185
FSIS1710552	PRJNA292666	aac(3)-IV,aadA1,aph(3')-Ia,aph(4)-Ia,dfrA14,gyrA_D87Y=POINT,sul1,tet(A)	7	1	1	1	1	1	1	1	0	0	0	2017	arsR,asr,golS,golT,merA,merC,merD,merE,merP,merR,merT,qacEdelta1	USA:NC	animal-chicken-young chicken	environmental/other	SAMN06459282	GCA_009131505.1	SRR5297353
FSIS1710445	PRJNA242847	aadA1,gyrA_D87Y=POINT,sul1,tet(A)	3	1	1	1	0	0	0	0	0	0	0	2017	arsR,asr,golS,golT,merA,merC,merD,merE,merP,merR,merT,qacEdelta1	USA:GA	comminuted chicken	environmental/other	SAMN06459937	GCA_009131925.1	SRR5297988
UZH-SAL-21-13	PRJNA378379	aac(3)-IVa,aadA1,aph(3')-Ia,aph(4)-Ia,blaCTX-M-65,dfrA14,floR,fosA3,gyrA_D87Y=POINT,sul1,tet(A)	10	1	1	1	1	1	1	1	1	1	1	2013	arsR,asr,golS,golT,merA,merC,merD,merE,merP,merR,merT,qacEdelta1	Switzerland	Homo sapiens	clinical	SAMN06552077	GCA_002200555.1	NULL
UZH-SAL-144-13	PRJNA378379	aac(3)-IVa,aadA1,aph(3')-Ia,aph(4)-Ia,blaCTX-M-65,dfrA14,floR,fosA3,gyrA_D87Y=POINT,sul1,tet(A)	10	1	1	1	1	1	1	1	1	1	1	2013	arsR,asr,golS,golT,merA,merC,merD,merE,merP,merR,merT,qacEdelta1	Switzerland	poultry meat	environmental/other	SAMN06552091	GCA_002200365.1	NULL
UZH-SAL-125-15	PRJNA378379	aac(3)-IVa,aadA1,aph(4)-Ia,blaCTX-M-65,dfrA14,floR,fosA3,gyrA_D87Y=POINT,sul1,tet(A)	9	1	1	1	0	1	1	1	1	1	1	2015	arsR,asr,golS,golT,merA,merC,merD,merE,merP,merR,merT,qacEdelta1	Switzerland	Homo sapiens	clinical	SAMN06552094	GCA_002200405.1	NULL
VA-WGS-17016	PRJNA219491	aac(3)-IV,aadA1,aph(3')-Ia,aph(4)-Ia,dfrA14,floR,gyrA_D87Y=POINT,sul1,tet(A)	8	1	1	1	1	1	1	1	1	0	0	2016	arsR,asr,golS,golT,merA,merC,merD,merE,merP,merR,merT,qacEdelta1	USA:VA	water	environmental/other	SAMN06563879	GCA_006047195.1	SRR5409477
PNUSAS009693	PRJNA230403	aac(3)-IV,aadA1,aph(4)-Ia,floR,gyrA_D87Y=POINT,sul1,tet(A)	6	1	1	1	0	1	1	0	1	0	0	2016	arsR,asr,golS,golT,merA,merC,merD,merE,merP,merR,merT,merT,qacEdelta1	USA	stool	clinical	SAMN06564571	GCA_009165185.1	SRR5361150
FSIS1710569	PRJNA242847	aac(3)-IV,aadA1,aph(3')-Ia,aph(4)-Ia,dfrA14,floR,gyrA_D87Y=POINT,sul1,tet(A)	8	1	1	1	1	1	1	1	1	0	0	2017	arsR,asr,golS,golT,merA,merC,merD,merE,merP,merR,merT,qacEdelta1	USA:OK	raw intact chicken	environmental/other	SAMN06602721	GCA_009162945.1	SRR5349768
FSIS1710574	PRJNA242847	aac(3)-IV,aph(3')-Ia,aph(4)-Ia,blaCTX-M-65,dfrA14,fosA3,gyrA_D87Y=POINT	6	0	0	0	1	1	1	1	0	1	1	2017	arsR,asr,golS,golT	USA:PA	comminuted chicken	environmental/other	SAMN06602726	GCA_009163085.1	SRR5345609
FSIS1710576	PRJNA242847	aac(3)-IV,aadA1,aph(3')-Ia,aph(4)-Ia,blaCTX-M-65,dfrA14,floR,fosA3,gyrA_D87Y=POINT,sul1,tet(A)	10	1	1	1	1	1	1	1	1	1	1	2017	arsR,asr,golS,golT,merA,merC,merD,merE,merP,merR,merT,qacEdelta1	USA:NY	Product-Raw-Ground, Comminuted or Otherwise Nonintact-Pork	environmental/other	SAMN06602752	GCA_009163765.1	SRR5350334
FSIS1710741	PRJNA242847	aac(3)-IV,aadA1,aph(3')-Ia,aph(4)-Ia,blaCTX-M-65,dfrA14,floR,fosA3,gyrA_D87Y=POINT,sul1,tet(A)	10	1	1	1	1	1	1	1	1	1	1	2017	arsR,asr,golS,golT,merA,merC,merD,merE,merP,merR,merT,qacEdelta1	USA:NC	raw intact chicken	environmental/other	SAMN06602784	GCA_009162105.1	SRR5350754
FSIS1710788	PRJNA242847	aac(3)-IV,aadA1,aph(3')-Ia,aph(4)-Ia,dfrA14,floR,fosA3,gyrA_D87Y=POINT,sul1,tet(A)	9	1	1	1	1	1	1	1	1	1	0	2017	arsR,asr,golS,golT,merA,merC,merD,merE,merP,merR,merT,qacEdelta1	USA:AL	raw intact chicken	environmental/other	SAMN06602852	GCA_009161685.1	SRR5345616
FSIS1710632	PRJNA242847	aac(3)-IV,aadA1,aph(3')-Ia,aph(4)-Ia,blaCTX-M-65,dfrA14,floR,fosA3,gyrA_D87Y=POINT,sul1,tet(A)	10	1	1	1	1	1	1	1	1	1	1	2017	arsR,asr,golS,golT,merA,merC,merD,merE,merP,merR,merT,qacEdelta1	USA:AR	raw intact chicken	environmental/other	SAMN06602878	GCA_009162245.1	SRR5344848
FSIS1710923	PRJNA242847	aac(3)-IV,aadA1,aph(3')-Ia,aph(4)-Ia,blaCTX-M-65,dfrA14,floR,fosA3,gyrA_D87Y=POINT,sul1,tet(A)	10	1	1	1	1	1	1	1	1	1	1	2017	arsR,asr,golS,golT,merA,merC,merD,merE,merP,merR,merT,qacEdelta1	USA:MI	comminuted chicken	environmental/other	SAMN06624541	GCA_009167405.1	SRR5365190
FSIS1710926	PRJNA242847	aac(3)-IV,aadA1,aph(4)-Ia,blaCTX-M-65,floR,gyrA_D87Y=POINT,sul1,tet(A)	7	1	1	1	0	1	1	0	1	0	1	2017	arsR,asr,golS,golT,merA,merC,merD,merE,merP,merR,merT,qacEdelta1	USA:MI	comminuted chicken	environmental/other	SAMN06624544	GCA_009167005.1	SRR5365192
FSIS1710931	PRJNA242847	aac(3)-IV,aph(3')-Ia,aph(4)-Ia,blaCTX-M-65,dfrA14,floR,fosA3,gyrA_D87Y=POINT	7	0	0	0	1	1	1	1	1	1	1	2017	arsR,asr,golS,golT	USA:VA	raw intact chicken	environmental/other	SAMN06624549	GCA_009167045.1	SRR5365195
FSIS1710557	PRJNA292666	aac(3)-IV,aadA1,aph(4)-Ia,blaCTX-M-65,floR,fosA3,gyrA_D87Y=POINT,sul1,tet(A)	8	1	1	1	0	1	1	0	1	1	1	2017	arsR,asr,golS,golT,merA,merC,merD,merE,merP,merR,merT,qacEdelta1	USA:VA	animal-chicken-young chicken	environmental/other	SAMN06624551	GCA_009167145.1	SRR5365196
FSIS1700061	PRJNA292666	aac(3)-IV,aadA1,aph(3')-Ia,aph(4)-Ia,dfrA14,floR,gyrA_D87Y=POINT,sul1,tet(A)	8	1	1	1	1	1	1	1	1	0	0	2017	arsR,asr,golS,golT,merA,merC,merD,merE,merP,merR,merT,qacEdelta1	USA:NC	animal-chicken-young chicken	environmental/other	SAMN06624589	GCA_009164925.1	SRR5365108
FSIS1710722	PRJNA292666	aac(3)-IV,aadA1,aph(3')-Ia,aph(4)-Ia,blaCTX-M-65,dfrA14=PARTIAL_END_OF_CONTIG,floR,fosA3,gyrA_D87Y=POINT,sul1,tet(A)	10	1	1	1	1	1	1	1	1	1	1	2017	arsR,asr,golS,golT,merA,merC,merD,merE,merP,merR,merT,qacEdelta1	USA:DE	animal-chicken-young chicken	environmental/other	SAMN06638393	GCA_009167845.1	SRR5376195
SPE101	PRJNA380335	aac(3)-IVa,aadA1,aph(3')-Ia,aph(4)-Ia,blaCTX-M-65,dfrA14,floR,fosA3,gyrA_D87Y=POINT,sul1,tet(A)	10	1	1	1	1	1	1	1	1	1	1	2016	arsR,asr,golS,golT,merA,merC,merD,merE,merP,merR,merT,qacEdelta1	Peru: Lima	Homo sapiens	clinical	SAMN06640695	GCA_002119135.1	NULL
FSIS1711055	PRJNA242847	aac(3)-IV,aadA1,aph(4)-Ia,blaCTX-M-65,floR,gyrA_D87Y=POINT,sul1,tet(A)	7	1	1	1	0	1	1	0	1	0	1	2017	arsR,asr,golS,golT,merA,merC,merD,merE,merP,merR,merT,qacEdelta1	USA:DE	comminuted chicken	environmental/other	SAMN06641834	GCA_009177405.1	SRR5376181
FSIS1711056	PRJNA242847	aac(3)-IV,aadA1,aph(3')-Ia,aph(4)-Ia,blaCTX-M-65,dfrA14,floR,gyrA_D87Y=POINT,sul1,tet(A)	9	1	1	1	1	1	1	1	1	0	1	2017	arsR,asr,golS,golT,merA,merC,merD,merE,merP,merR,merT,qacEdelta1	USA:NC	comminuted chicken	environmental/other	SAMN06641835	GCA_009177505.1	SRR5376200
FSIS1711049	PRJNA242847	aac(3)-IV,aph(3')-Ia,aph(4)-Ia,blaCTX-M-65,dfrA14,floR,gyrA_D87Y=POINT	6	0	0	0	1	1	1	1	1	0	1	2017	arsR,asr,golS,golT	USA:MN	comminuted chicken	environmental/other	SAMN06647812	GCA_009179325.1	SRR5388856
VA-WGS-17046	PRJNA219491	aac(3)-IV,aadA1,aph(3')-Ia,aph(4)-Ia,blaCTX-M-65,dfrA14,floR,fosA3,gyrA_D87Y=POINT,sul1,tet(A)	10	1	1	1	1	1	1	1	1	1	1	2016	arsR,asr,golS,golT,merA,merC,merD,merE,merP,merR,merT,qacEdelta1	USA:VA	water	environmental/other	SAMN06648165	GCA_005995385.1	SRR5469625
PNUSAS008906	PRJNA230403	aac(3)-IV,aadA1,aph(3')-Ia,aph(4)-Ia,blaCTX-M-65,dfrA14,floR,fosA3,gyrA_D87Y=POINT,sul1,tet(A)	10	1	1	1	1	1	1	1	1	1	1	2016	arsR,asr,golS,golT,merA,merC,merD,merE,merP,merR,merT,qacEdelta1	USA		clinical	SAMN06678387	GCA_006111035.1	SRR5429741
FSIS1700098	PRJNA242847	aac(3)-IV,aadA1,aph(3')-Ia,aph(4)-Ia,dfrA14,floR,gyrA_D87Y=POINT,sul1,tet(A)	8	1	1	1	1	1	1	1	1	0	0	2017	arsR,asr,golS,golT,merA,merC,merD,merD,merE,merP,merR,merT,qacEdelta1	USA:MD	raw intact chicken	environmental/other	SAMN06700290	GCA_009200745.1	SRR5441509
FSIS1700099	PRJNA242847	aac(3)-IV,aadA1,aph(4)-Ia,blaCTX-M-65,floR,gyrA_D87Y=POINT,sul1,tet(A)	7	1	1	1	0	1	1	0	1	0	1	2017	arsR,asr,golS,golT,merA,merC,merD,merE,merP,merR,merT,qacEdelta1	USA:NY	comminuted chicken	environmental/other	SAMN06700291	GCA_009200245.1	SRR5441483
FSIS1700014	PRJNA242847	aac(3)-IV,aadA1,aph(3')-Ia,aph(4)-Ia,blaCTX-M-65,gyrA_D87Y=POINT,sul1,tet(A)	7	1	1	1	1	1	1	0	0	0	1	2017	arsR,asr,golS,golT,merA,merC,merD,merE,merP,merR,merT,qacEdelta1	USA:ME	comminuted chicken	environmental/other	SAMN06700299	GCA_009200645.1	SRR5441508
FSIS1700006	PRJNA242847	aadA1,aph(3')-Ia,dfrA14,gyrA_D87Y=POINT,sul1,tet(A)	5	1	1	1	1	0	0	1	0	0	0	2017	arsR,asr,golS,golT,merA,merC,merD,merE,merP,merR,merT,qacEdelta1	USA:MD	chicken carcass	environmental/other	SAMN06701472	GCA_009201025.1	SRR5441699
FSIS1700003	PRJNA242847	aac(3)-IV,aadA1,aph(4)-Ia,blaCTX-M-65,floR,gyrA_D87Y=POINT,sul1,tet(A)	7	1	1	1	0	1	1	0	1	0	1	2017	arsR,asr,golS,golT,merA,merC,merD,merE,merP,merR,merT,qacEdelta1	USA:TN	comminuted chicken	environmental/other	SAMN06701490	GCA_010545805.1	SRR5441830
PNUSAS011608	PRJNA230403	aac(3)-IV,aadA1,aph(3')-Ia,aph(4)-Ia,dfrA14,floR,gyrA_D87Y=POINT,sul1,tet(A)	8	1	1	1	1	1	1	1	1	0	0	2017	arsR,asr,golS,golT,merA,merC,merD,merE,merP,merR,merT,qacEdelta1	USA		clinical	SAMN06708793	GCA_006035595.1	SRR5440551
FSIS1710673	PRJNA242847	aac(3)-IV,aadA1,aph(4)-Ia,blaCTX-M-65,dfrA14,floR,gyrA_D87Y=POINT,sul1,tet(A)	8	1	1	1	0	1	1	1	1	0	1	2017	arsR,asr,golS,golT,merA,merC,merD,merE,merP,merR,merT,qacEdelta1	USA:IL	raw intact chicken	environmental/other	SAMN06710543	GCA_009202005.1	SRR5444230
FSIS1710751	PRJNA242847	aadA1,blaCTX-M-65,fosA3,gyrA_D87Y=POINT,sul1,tet(A)	5	1	1	1	0	0	0	0	0	1	1	2017	arsR,asr,golS,golT,merA,merC,merD,merE,merP,merR,merT,qacEdelta1	USA:NC	comminuted chicken	environmental/other	SAMN06710553	GCA_009201845.1	SRR5444227
FSIS1710755	PRJNA242847	aac(3)-IV,aadA1,aph(3')-Ia,aph(4)-Ia,blaCTX-M-65,floR,fosA3,gyrA_D87Y=POINT,sul1,tet(A)	9	1	1	1	1	1	1	0	1	1	1	2017	arsR,asr,golS,golT,merA,merC,merD,merE,merP,merR,merT,qacEdelta1	USA:GA	comminuted chicken	environmental/other	SAMN06710557	GCA_009202105.1	SRR5444245
FSIS1710749	PRJNA242847	aac(3)-IV,aadA1,aph(3')-Ia,aph(4)-Ia,blaCTX-M-65,floR,fosA3,gyrA_D87Y=POINT,sul1,tet(A)	9	1	1	1	1	1	1	0	1	1	1	2017	arsR,asr,golS,golT,merA,merC,merD,merE,merP,merR,merT,qacEdelta1	USA:GA	raw intact chicken	environmental/other	SAMN06710565	GCA_009201865.1	SRR5444234
PNUSAS010123	PRJNA230403	aac(3)-IV,aadA1,aph(4)-Ia,blaCTX-M-65,floR,fosA3,gyrA_D87Y=POINT,sul1,tet(A)	8	1	1	1	0	1	1	0	1	1	1	2017	arsR,asr,golS,golT,merA,merC,merD,merE,merP,merR,merT,qacEdelta1	USA	stool	clinical	SAMN06732521	GCA_009204925.1	SRR5459651
PNUSAS011727	PRJNA230403	aac(3)-IV,aadA1,aph(3')-Ia=PARTIAL_END_OF_CONTIG,aph(4)-Ia,blaCTX-M-65,dfrA14,floR,gyrA_D87Y=POINT,ramR_G25A=POINT,sul1,tet(A)	10	1	1	1	1	1	1	1	1	0	1	2017	arsR,asr,golS,golT,merA,merC,merD,merE,merP,merR,merT,qacEdelta1	USA	urine	clinical	SAMN06754703	GCA_009205045.1	SRR5459621
PNUSAS011720	PRJNA230403	aac(3)-IV,aadA1,aph(3')-Ia,aph(4)-Ia,blaCTX-M-65,floR,fosA3,gyrA_D87Y=POINT,sul1,tet(A)	9	1	1	1	1	1	1	0	1	1	1	2017	arsR,asr,golS,golT,merA,merC,merD,merE,merP,merR,merT,qacEdelta1	USA		clinical	SAMN06771255	GCA_006109355.1	SRR5483482
PNUSAS011421	PRJNA230403	aac(3)-IV,aadA1,aph(3')-Ia,aph(4)-Ia,blaCTX-M-65,dfrA14,floR,gyrA_D87Y=POINT,sul1,tet(A)	9	1	1	1	1	1	1	1	1	0	1	2017	arsR,asr,golS,golT,merA,merC,merD,merE,merP,merR,merT,qacEdelta1	USA		clinical	SAMN06812517	GCA_006048935.1	SRR5486667
FSIS1700281	PRJNA242847	aac(3)-IV,aadA1,aph(3')-Ia,aph(4)-Ia,blaCTX-M-65,dfrA14,floR,gyrA_D87Y=POINT,sul1,tet(A)	9	1	1	1	1	1	1	1	1	0	1	2017	arsR,asr,golS,golT,merA,merC,merD,merE,merP,merR,merT,qacEdelta1	USA:GA	comminuted chicken	environmental/other	SAMN06826376	GCA_009206945.1	SRR5471085
PNUSAS011094	PRJNA230403	aac(3)-IV,aadA1,aph(3')-Ia,aph(4)-Ia,blaCTX-M-65,dfrA14,floR,fosA3,gyrA_D87Y=POINT,sul1,tet(A)	10	1	1	1	1	1	1	1	1	1	1	2016	arsR,asr,golS,golT,merA,merC,merD,merE,merP,merR,merT,qacEdelta1	USA	stool	clinical	SAMN06827099	GCA_009210665.1	SRR5486504
PNUSAS011096	PRJNA230403	aac(3)-IV,aadA1,aph(3')-Ia,aph(4)-Ia,blaCTX-M-65,dfrA14,floR,fosA3,gyrA_D87Y=POINT,sul1,tet(A)	10	1	1	1	1	1	1	1	1	1	1	2016	arsR,asr,golS,golT,merA,merC,merD,merE,merP,merR,merT,qacEdelta1	USA	stool	clinical	SAMN06827101	GCA_009210625.1	SRR5486507
FSIS1700228	PRJNA292666	aadA1,gyrA_D87Y=POINT,sul1,tet(A)	3	1	1	1	0	0	0	0	0	0	0	2017	arsR,asr,golS,golT,merA,merC,merD,merE,merP,merR,merT,qacEdelta1	USA:DE	animal-chicken-young chicken	environmental/other	SAMN06829518	GCA_009207225.1	SRR5479707
FSIS1700428	PRJNA292666	aac(3)-IV,aadA1,aph(3')-Ia,aph(4)-Ia,floR,gyrA_D87Y=POINT,sul1,tet(A)	7	1	1	1	1	1	1	0	1	0	0	2017	arsR,asr,golS,golT,merA,merC,merD,merE,merP,merR,merT,qacEdelta1	USA:DE	animal-chicken-young chicken	environmental/other	SAMN06829531	GCA_009206385.1	SRR5480979
FSIS1700513	PRJNA242847	aac(3)-IV,aph(4)-Ia,blaCTX-M-65,floR,gyrA_D87Y=POINT	4	0	0	0	0	1	1	0	1	0	1	2017	arsR,asr,golS,golT	USA:AZ	raw intact chicken	environmental/other	SAMN06847133	GCA_009207565.1	SRR5486046
FSIS1700689	PRJNA242847	aadA1,gyrA_D87Y=POINT,sul1,tet(A)	3	1	1	1	0	0	0	0	0	0	0	2017	arsR,asr,golS,golT,merA,merC,merD,merE,merP,merR,merT,qacE,qacEdelta1	USA:MD	raw intact chicken	environmental/other	SAMN06847236	GCA_009209005.1	SRR5486124
PNUSAS012594	PRJNA230403	aac(3)-IV,aadA1,aph(3')-Ia,aph(4)-Ia,blaCTX-M-65,dfrA14,floR,gyrA_D87Y=POINT,sul1,tet(A)	9	1	1	1	1	1	1	1	1	0	1	2017	arsR,asr,golS,golT,merA,merC,merD,merE,merP,merR,merT,qacEdelta1	USA	stool	clinical	SAMN06847857	GCA_009216965.1	SRR5508312
FSIS1700701	PRJNA242847	aac(3)-IV,aadA1,aph(3')-Ia,aph(4)-Ia,blaCTX-M-65,dfrA14,floR,fosA3,gyrA_D87Y=POINT,sul1,tet(A)	10	1	1	1	1	1	1	1	1	1	1	2017	arsR,asr,golS,golT,merA,merC,merD,merE,merP,merR,merT,qacEdelta1	USA:VA	comminuted chicken	environmental/other	SAMN06882364	GCA_009212785.1	SRR5498796
FSIS1700358	PRJNA242847	aac(3)-IV,aadA1,aph(3')-Ia,aph(4)-Ia,blaCTX-M-65,floR,fosA3,gyrA_D87Y=POINT,sul1,tet(A)	9	1	1	1	1	1	1	0	1	1	1	2017	arsR,asr,golS,golT,merA,merC,merD,merE,merP,merR,merT,qacEdelta1	USA:VA	raw intact chicken	environmental/other	SAMN06882399	GCA_009212045.1	SRR5496787
FSIS1700359	PRJNA242847	aadA1,gyrA_D87Y=POINT,sul1,tet(A)	3	1	1	1	0	0	0	0	0	0	0	2017	arsR,asr,golS,golT,merA,merC,merD,merE,merP,merR,merT,qacEdelta1	USA:NC	raw intact chicken	environmental/other	SAMN06882400	GCA_009212125.1	SRR5496967
FSIS1700360	PRJNA242847	aac(3)-IV,aadA1,aph(3')-Ia,aph(4)-Ia,blaCTX-M-65,floR,gyrA_D87Y=POINT,sul1,tet(A)	8	1	1	1	1	1	1	0	1	0	1	2017	arsR,asr,golS,golT,merA,merC,merD,merE,merP,merR,merT,qacEdelta1	USA:MA	raw intact chicken	environmental/other	SAMN06882401	GCA_009212305.1	SRR5496968
FSIS1700362	PRJNA242847	aac(3)-IV,aadA1,aph(3')-Ia,aph(4)-Ia,dfrA14,floR,fosA3,gyrA_D87Y=POINT,sul1,tet(A)	9	1	1	1	1	1	1	1	1	1	0	2017	arsR,asr,golS,golT,merA,merC,merD,merE,merP,merR,merT,qacEdelta1	USA:GA	comminuted chicken	environmental/other	SAMN06882403	GCA_009211845.1	SRR5496038
PNUSAS012298	PRJNA230403	aac(3)-IV,aadA1,aph(3')-Ia,aph(4)-Ia,blaCTX-M-65,blaTEM-1,dfrA14,floR,fosA3,gyrA_D87Y=POINT,sul1,tet(A)	11	1	1	1	1	1	1	1	1	1	1	2017	arsR,asr,golS,golT,merA,merC,merD,merE,merP,merR,merT,qacEdelta1	USA	stool	clinical	SAMN06894918	GCA_009221105.1	SRR5585097
PNUSAS012302	PRJNA230403	aac(3)-IV,aadA1,aph(3')-Ia,aph(4)-Ia,blaCTX-M-65,blaTEM-1,floR,fosA3,gyrA_D87Y=POINT,sul1,tet(A)	10	1	1	1	1	1	1	0	1	1	1	2017	arsR,asr,golS,golT,merA,merC,merD,merE,merP,merR,merT,qacEdelta1	USA		clinical	SAMN06894922	GCA_006969805.1	SRR5585133
FSIS1700764	PRJNA292666	aac(3)-IV,aadA1,aph(3')-Ia,aph(4)-Ia,blaCTX-M-65,floR,gyrA_D87Y=POINT,sul1,tet(A)	8	1	1	1	1	1	1	0	1	0	1	2017	arsR,asr,golS,golT,merA,merC,merD,merE,merP,merR,merT,qacEdelta1	USA:VA	animal-chicken-young chicken	environmental/other	SAMN06899425	GCA_009217935.1	SRR5514420
PNUSAS013906	PRJNA230403	aadA1,aph(3')-Ia,blaCTX-M-65,dfrA14,fosA3,gyrA_D87Y=POINT,sul1,tet(A)	7	1	1	1	1	0	0	1	0	1	1	2017	arsR,asr,golS,golT,merA,merC,merD,merE,merP,merR,merT,qacEdelta1	USA	stool	clinical	SAMN07124723	GCA_009241545.1	SRR5578844
PNUSAS013736	PRJNA230403	aac(3)-IV,aadA1,aph(4)-Ia,blaCTX-M-65,dfrA14,floR,fosA3,gyrA_D87Y=POINT,sul1,tet(A)	9	1	1	1	0	1	1	1	1	1	1	2017	arsR,asr,golS,golT,merA,merC,merD,merE,merP,merR,merT,qacEdelta1	USA	stool	clinical	SAMN07139287	GCA_009316795.1	SRR5588754
FSIS1700468	PRJNA242847	aac(3)-IV,aadA1,aph(3')-Ia,aph(4)-Ia,blaCTX-M-65,dfrA14,floR,fosA3,gyrA_D87Y=POINT,sul1,tet(A)	10	1	1	1	1	1	1	1	1	1	1	2017	arsR,asr,golS,golT,merA,merC,merD,merE,merP,merR,merT,qacEdelta1	USA:VA	raw intact chicken	environmental/other	SAMN07141728	GCA_009240805.1	SRR5576025
FSIS1701134	PRJNA242847	aac(3)-IV,aadA1,aph(3')-Ia,aph(4)-Ia,blaCTX-M-65,floR,fosA3,gyrA_D87Y=POINT,sul1,tet(A)	9	1	1	1	1	1	1	0	1	1	1	2017	arsR,asr,golS,golT,merA,merC,merD,merE,merP,merR,merT,qacEdelta1	USA:MD	raw intact chicken	environmental/other	SAMN07141741	GCA_009241645.1	SRR5576102
FSIS1701199	PRJNA242847	aac(3)-IV,aadA1,aph(3')-Ia,aph(4)-Ia,blaCTX-M-65,dfrA14,floR,fosA3,gyrA_D87Y=POINT,sul1,tet(A)	10	1	1	1	1	1	1	1	1	1	1	2017	arsR,asr,golS,golT,merA,merC,merD,merE,merP,merR,merT,qacEdelta1	USA:NJ	comminuted chicken	environmental/other	SAMN07141762	GCA_009241985.1	SRR5576117
FSIS1701203	PRJNA242847	aac(3)-IV,aph(3')-Ia,aph(4)-Ia,blaCTX-M-65,dfrA14,floR,gyrA_D87Y=POINT,tet(A)=PARTIAL_END_OF_CONTIG	7	0	0	1	1	1	1	1	1	0	1	2017	arsR,asr,golS,golT	USA:DE	comminuted chicken	environmental/other	SAMN07141765	GCA_009241945.1	SRR5576116
PNUSAS013265	PRJNA230403	aadA1,blaCTX-M-65,fosA3,gyrA_D87Y=POINT,sul1,tet(A)	5	1	1	1	0	0	0	0	0	1	1	2017	arsR,asr,golS,golT,merA,merC,merD,merE,merP,merR,merT,merT,qacEdelta1	USA	stool	clinical	SAMN07143145	GCA_009253285.1	SRR5590306
PNUSAS012961	PRJNA230403	aac(3)-IV,aadA1,aph(3')-Ia,aph(4)-Ia,blaCTX-M-65,dfrA14,floR,gyrA_D87Y=POINT,sul1,tet(A)	9	1	1	1	1	1	1	1	1	0	1	2017	arsR,asr,golS,golT,merA,merC,merD,merE,merP,merR,merT,qacEdelta1	USA		clinical	SAMN07147071	GCA_006057155.1	SRR5642163
PNUSAS013018	PRJNA230403	aac(3)-IV,aadA1,aph(3')-Ia,aph(4)-Ia,blaCTX-M-65,dfrA14,floR,fosA3,gyrA_D87Y=POINT,sul1,tet(A)	10	1	1	1	1	1	1	1	1	1	1	2016	arsR,asr,golS,golT,merA,merC,merD,merE,merP,merR,merT,qacEdelta1	USA	stool	clinical	SAMN07150794	GCA_009243745.1	SRR5583833
FSIS1701022	PRJNA242847	aac(3)-IV,aadA1,aph(3')-Ia,aph(4)-Ia,blaCTX-M=PARTIAL_END_OF_CONTIG,dfrA14,floR,gyrA_D87Y=POINT,sul1,tet(A)	9	1	1	1	1	1	1	1	1	0	1	2017	arsR,asr,golS,golT,merA,merC,merD,merE,merP,merR,merT,qacEdelta1	USA:NC	Comminuted Turkey	environmental/other	SAMN07151982	GCA_009243265.1	SRR5583275
FSIS1700887	PRJNA242847	aac(3)-IV,aadA1,aph(4)-Ia,floR,gyrA_D87Y=POINT,sul1,tet(A)	6	1	1	1	0	1	1	0	1	0	0	2017	arsR,asr,golS,golT,merA,merC,merD,merE,merP,merR,merT,qacEdelta1	USA:OK	raw intact chicken	environmental/other	SAMN07152000	GCA_010526035.1	SRR5584075
FSIS1700897	PRJNA242847	aac(3)-IV,aadA1,aph(3')-Ia,aph(4)-Ia,blaCTX-M-65,dfrA14,floR,fosA3,gyrA_D87Y=POINT,sul1,tet(A)	10	1	1	1	1	1	1	1	1	1	1	2017	arsR,asr,golS,golT,merA,merC,merD,merE,merP,merR,merT,qacEdelta1	USA:MI	comminuted chicken	environmental/other	SAMN07152010	GCA_009244765.1	SRR5584090
FSIS1700622	PRJNA242847	aadA1,gyrA_D87Y=POINT,sul1,tet(A)	3	1	1	1	0	0	0	0	0	0	0	2017	arsR,asr,golS,golT,merA,merC,merD,merE,merP,merR,merT,qacEdelta1	USA:PA	comminuted chicken	environmental/other	SAMN07152165	GCA_009243665.1	SRR5584172
FSIS1700877	PRJNA242847	aac(3)-IV,aadA1,aph(3')-Ia,aph(4)-Ia,blaCTX-M-65,dfrA14,floR,gyrA_D87Y=POINT,sul1,tet(A)	9	1	1	1	1	1	1	1	1	0	1	2017	arsR,asr,golS,golT,merA,merC,merD,merE,merP,merR,merT,qacEdelta1	USA:NC	comminuted chicken	environmental/other	SAMN07152166	GCA_009244805.1	SRR5584092
FSIS1701146	PRJNA242847	aac(3)-IV,aadA1,aph(3')-Ia,aph(4)-Ia,blaCTX-M-65,dfrA14,floR,gyrA_D87Y=POINT,sul1,tet(A)	9	1	1	1	1	1	1	1	1	0	1	2017	arsR,asr,golS,golT,merA,merC,merD,merE,merP,merR,merT,qacEdelta1	USA:DE	comminuted chicken	environmental/other	SAMN07152191	GCA_009244825.1	SRR5584494
FSIS1701013	PRJNA242847	aac(3)-IV,aadA1,aph(3')-Ia,aph(4)-Ia,blaCTX-M-65,dfrA14,floR,gyrA_D87Y=POINT,sul1,tet(A)	9	1	1	1	1	1	1	1	1	0	1	2017	arsR,asr,golS,golT,merA,merC,merD,merE,merP,merR,merT,qacEdelta1	USA:VA	raw intact chicken	environmental/other	SAMN07152340	GCA_009244005.1	SRR5583308
FSIS1700856	PRJNA242847	aac(3)-IV,aph(3')-Ia,aph(4)-Ia,dfrA14,floR,fosA3,gyrA_D87Y=POINT	6	0	0	0	1	1	1	1	1	1	0	2017	arsR,asr,golS,golT	USA:MD	raw intact chicken	environmental/other	SAMN07159220	GCA_009283105.1	SRR5589774
FSIS1700858	PRJNA242847	aadA1,aph(3')-Ia,dfrA14,gyrA_D87Y=POINT,sul1,tet(A)	5	1	1	1	1	0	0	1	0	0	0	2017	arsR,asr,golS,golT,merA,merC,merD,merE,merP,merR,merT,qacEdelta1	USA:NC	comminuted chicken	environmental/other	SAMN07159222	GCA_009283005.1	SRR5589771
FSIS1700859	PRJNA242847	aadA1,aph(3')-Ia,blaCTX-M-65,fosA3,gyrA_D87Y=POINT,sul1,tet(A)	6	1	1	1	1	0	0	0	0	1	1	2017	arsR,asr,golS,golT,merA,merC,merD,merE,merP,merR,merT,qacEdelta1	USA:GA	comminuted chicken	environmental/other	SAMN07159223	GCA_009283025.1	SRR5589775
FSIS1701036	PRJNA242847	aac(3)-IV,aadA1,aph(3')-Ia,aph(4)-Ia,blaCTX-M-65,dfrA14,floR,gyrA_D87Y=POINT,sul1,tet(A)	9	1	1	1	1	1	1	1	1	0	1	2017	arsR,asr,golS,golT,merA,merC,merD,merE,merP,merR,merT,qacEdelta1	USA:ME	comminuted chicken	environmental/other	SAMN07159250	GCA_009282665.1	SRR5589760
FSIS1701215	PRJNA242847	aac(3)-IV,aadA1,aph(4)-Ia,dfrA14,floR,gyrA_D87Y=POINT,sul1,tet(A)	7	1	1	1	0	1	1	1	1	0	0	2017	arsR,asr,golS,golT,merA,merC,merD,merE,merP,merR,merT,qacEdelta1	USA:NC	raw intact chicken	environmental/other	SAMN07162798	GCA_009284605.1	SRR5593171
FSIS1701223	PRJNA242847	aac(3)-IV,aadA1,aph(3')-Ia,aph(4)-Ia,blaCTX-M-65,dfrA14,floR,gyrA_D87Y=POINT,sul1,tet(A)	9	1	1	1	1	1	1	1	1	0	1	2017	arsR,asr,golS,golT,merA,merC,merD,merE,merP,merR,merT,qacEdelta1	USA:NC	Comminuted Turkey	environmental/other	SAMN07162802	GCA_009283665.1	SRR5593180
	PRJNA230403	aac(3)-IV,aadA1,aph(3')-Ia,aph(4)-Ia,blaCTX-M-65,dfrA14,floR,gyrA_D87Y=POINT,sul1,tet(A)	9	1	1	1	1	1	1	1	1	0	1	2017	arsR,asr,golS,golT,merA,merC,merD,merE,merP,merR,merT,qacEdelta1	USA	stool	clinical	SAMN07176273	GCA_009285825.1	SRR5631277
	PRJNA230403	aac(3)-IV,aadA1,aph(3')-Ia,aph(4)-Ia,blaCTX-M-65,floR,gyrA_D87Y=POINT,sul1,tet(A)	8	1	1	1	1	1	1	0	1	0	1	2017	arsR,asr,golS,golT,merA,merC,merD,merE,merP,merR,merT,qacEdelta1	USA	stool	clinical	SAMN07176278	GCA_009285725.1	SRR5631274
	PRJNA230403	aac(3)-IV,aph(4)-Ia,blaCTX-M-65,floR,gyrA_D87Y=POINT	4	0	0	0	0	1	1	0	1	0	1	2017	arsR,asr,golS,golT	USA	stool	clinical	SAMN07176285	GCA_009286105.1	SRR5631293
FDA0928326-007-001	PRJNA186035	aadA1,aph(3')-Ia,gyrA_D87Y=POINT,sul1,tet(A)	4	1	1	1	1	0	0	0	0	0	0	2017	arsR,asr,golS,golT,merA,merC,merD,merE,merP,merR,merT,qacEdelta1	USA:NJ	environmental swab	environmental/other	SAMN07177863	GCA_006057835.1	SRR5646992
FDA0928326-002-001	PRJNA186035	aadA1,gyrA_D87Y=POINT,sul1,tet(A)	3	1	1	1	0	0	0	0	0	0	0	2017	arsR,asr,golS,golT,merA,merC,merD,merE,merP,merR,merT,qacEdelta1	USA:NJ	environmental swab	environmental/other	SAMN07177864	GCA_006057735.1	SRR5646987
FDA0928326-001-001	PRJNA186035	aadA1,gyrA_D87Y=POINT,sul1,tet(A)	3	1	1	1	0	0	0	0	0	0	0	2017	arsR,asr,golS,golT,merA,merC,merD,merE,merP,merR,merT,qacEdelta1	USA:NJ	environmental swab	environmental/other	SAMN07177865	GCA_007020625.1	SRR5647013
FDA0928326-019-001	PRJNA186035	aac(3)-IV,aadA1,aph(4)-Ia,blaCTX-M-65,floR,gyrA_D87Y=POINT,sul1,tet(A)	7	1	1	1	0	1	1	0	1	0	1	2017	arsR,asr,golS,golT,merA,merC,merD,merE,merP,merR,merT,qacEdelta1	USA:NJ	environmental swab	environmental/other	SAMN07177868	GCA_006057715.1	SRR5646996
FDA0928326-015-001	PRJNA186035	aadA1,gyrA_D87Y=POINT,sul1,tet(A)	3	1	1	1	0	0	0	0	0	0	0	2017	arsR,asr,golS,golT,merA,merC,merD,merE,merP,merR,merT,qacEdelta1	USA:NJ	environmental swab	environmental/other	SAMN07177869	GCA_006057855.1	SRR5646990
FSIS1701450	PRJNA242847	aac(3)-IV,aadA1,aph(3')-Ia,aph(4)-Ia,blaCTX-M-65,floR,fosA3,gyrA_D87Y=POINT,sul1,tet(A)	9	1	1	1	1	1	1	0	1	1	1	2017	arsR,asr,golS,golT,merA,merC,merD,merE,merP,merR,merT,qacEdelta1	USA:DE	raw intact chicken	environmental/other	SAMN07180140	GCA_010515235.1	SRR5632688
FSIS1701454	PRJNA242847	aadA1,gyrA_D87Y=POINT,sul1,tet(A)	3	1	1	1	0	0	0	0	0	0	0	2017	arsR,asr,golS,golT,merA,merA,merC,merD,merE,merP,merR,merT,qacEdelta1	USA:MD	chicken carcass	environmental/other	SAMN07180149	GCA_010574585.1	SRR5632692
	PRJNA230403	aac(3)-IV,aadA1,aph(3')-Ia,aph(4)-Ia,blaCTX-M-65,dfrA14,floR,fosA3,gyrA_D87Y=POINT,sul1,tet(A)	10	1	1	1	1	1	1	1	1	1	1		arsR,asr,golS,golT,merA,merC,merD,merE,merP,merR,merT,qacEdelta1	USA		clinical	SAMN07184401	GCA_006115725.1	SRR5645390
PNUSAS013488	PRJNA230403	aac(3)-IV,aadA1,aph(3')-Ia,aph(4)-Ia,blaCTX-M-65,floR,gyrA_D87Y=POINT,sul1,tet(A)	8	1	1	1	1	1	1	0	1	0	1	2017	arsR,asr,golS,golT,merA,merC,merD,merE,merP,merR,merT,qacEdelta1	USA	stool	clinical	SAMN07184725	GCA_009302675.1	SRR5645401
PNUSAS013856	PRJNA230403	aac(3)-IV,aadA1,aph(4)-Ia,blaCTX-M-65,dfrA14,floR,gyrA_D87Y=POINT,sul1,tet(A)	8	1	1	1	0	1	1	1	1	0	1	2017	arsR,asr,golS,golT,merA,merC,merD,merE,merP,merR,merT,qacEdelta1	USA	urine	clinical	SAMN07190183	GCA_009318355.1	SRR5655490
FSIS1701552	PRJNA242847	aac(3)-IV,aadA1,aph(3')-Ia,aph(4)-Ia,blaCTX-M-65,dfrA14,floR,fosA3,gyrA_D87Y=POINT,sul1,tet(A)	10	1	1	1	1	1	1	1	1	1	1	2017	arsR,asr,golS,golT,merA,merC,merD,merE,merP,merR,merT,qacEdelta1	USA:GA	raw intact chicken	environmental/other	SAMN07190201	GCA_009317175.1	SRR5643169
FSIS1701557	PRJNA242847	aac(3)-IV,aadA1,aph(3')-Ia,aph(4)-Ia,blaCTX-M-65,floR,fosA3,gyrA_D87Y=POINT,sul1,tet(A)	9	1	1	1	1	1	1	0	1	1	1	2017	arsR,asr,golS,golT,merA,merC,merD,merE,merP,merR,merT,qacEdelta1	USA:GA	comminuted chicken	environmental/other	SAMN07190206	GCA_009317255.1	SRR5643202
FSIS1701092	PRJNA292666	aac(3)-IV,aadA1,aph(3')-Ia,aph(4)-Ia,dfrA14,gyrA_D87Y=POINT,sul1,tet(A)	7	1	1	1	1	1	1	1	0	0	0	2017	arsR,asr,golS,golT,merA,merC,merD,merE,merP,merR,merT,qacEdelta1	USA:NC	animal-chicken-young chicken	environmental/other	SAMN07190235	GCA_009317375.1	SRR5643309
FSIS1700931	PRJNA292666	aadA1,aph(3')-Ia,blaCTX-M-65,fosA3,gyrA_D87Y=POINT,sul1,tet(A)	6	1	1	1	1	0	0	0	0	1	1	2017	arsR,asr,golS,golT,merA,merC,merD,merE,merP,merR,merT,qacEdelta1	USA:VA	animal-chicken-young chicken	environmental/other	SAMN07193919	GCA_009317555.1	SRR5646778
FSIS1701529	PRJNA242847	aac(3)-IV,aadA1,aph(3')-Ia,aph(4)-Ia,blaCTX-M-65,floR,gyrA_D87Y=POINT,sul1,tet(A)	8	1	1	1	1	1	1	0	1	0	1	2017	arsR,asr,golS,golT,merA,merC,merD,merE,merP,merR,merT,qacEdelta1	USA:AR	raw intact chicken	environmental/other	SAMN07193954	GCA_009318375.1	SRR5647049
FSIS1701532	PRJNA242847	aac(3)-IV,aadA1,aph(3')-Ia,aph(4)-Ia,blaCTX-M-65,dfrA14,floR,fosA3,gyrA_D87Y=POINT,sul1,tet(A)	10	1	1	1	1	1	1	1	1	1	1	2017	arsR,asr,golS,golT,merA,merC,merD,merE,merP,merR,merT,qacEdelta1	USA:NC	raw intact chicken	environmental/other	SAMN07193957	GCA_009318475.1	SRR5647050
FSIS1700940	PRJNA292666	aadA1,gyrA_D87Y=POINT,sul1,tet(A)	3	1	1	1	0	0	0	0	0	0	0	2017	arsR,asr,golS,golT,merA,merC,merD,merE,merP,merR,merT,qacEdelta1	USA:NC	animal-chicken-young chicken	environmental/other	SAMN07193959	GCA_009318515.1	SRR5647052
FSIS1700714	PRJNA242847	aadA1,aph(3')-Ia,dfrA14,gyrA_D87Y=POINT,sul1,tet(A)	5	1	1	1	1	0	0	1	0	0	0	2017	arsR,asr,golS,golT,merA,merC,merD,merE,merP,merR,merT,qacEdelta1	USA:NC	comminuted chicken	environmental/other	SAMN07193974	GCA_009317635.1	SRR5646690
PNUSAS015012	PRJNA230403	aac(3)-IV,aadA1,aph(3')-Ia,aph(4)-Ia,blaCTX-M-65,dfrA14,floR,gyrA_D87Y=POINT,sul1,tet(A)	9	1	1	1	1	1	1	1	1	0	1	2017	arsR,asr,golS,golT,merA,merC,merD,merE,merP,merR,merT,qacEdelta1	USA	stool	clinical	SAMN07194137	GCA_011427105.1	SRR5812138
FSIS1701315	PRJNA242847	aac(3)-IV,aadA1,aph(3')-Ia,aph(4)-Ia,blaCTX-M-65,dfrA14,floR,fosA3,gyrA_D87Y=POINT,sul1,tet(A)	10	1	1	1	1	1	1	1	1	1	1	2017	arsR,golS,golT,merC,merP,merR,merT,qacEdelta1	USA:NY	comminuted chicken	environmental/other	SAMN07195286		SRR5647070
FSIS1701302	PRJNA242847	aadA1,gyrA_D87Y=POINT,sul1,tet(A)	3	1	1	1	0	0	0	0	0	0	0	2017	arsR,asr,golS,golT,merA,merC,merD,merE,merP,merR,merT,qacEdelta1	USA:DE	raw intact chicken	environmental/other	SAMN07195295	GCA_009318685.1	SRR5647074
PNUSAS014796	PRJNA230403	aac(3)-IV,aadA1,aph(3')-Ia,aph(4)-Ia,dfrA14,floR,gyrA_D87Y=POINT,sul1,tet(A)	8	1	1	1	1	1	1	1	1	0	0	2017	arsR,golS,golT,merC,merP,merR,merT,qacEdelta1	USA	stool	clinical	SAMN07203319		SRR5664438
PNUSAS015553	PRJNA230403	aac(3)-IV,aadA1,aph(3')-Ia,aph(4)-Ia,blaCTX-M-65,blaTEM-1,dfrA14,floR,fosA3,gyrA_D87Y=POINT,sul1,tet(A)	11	1	1	1	1	1	1	1	1	1	1	2017	arsR,asr,golS,golT,merA,merC,merD,merE,merP,merR,merT,qacEdelta1	USA		clinical	SAMN07205779	GCA_006060295.1	SRR5687394
PNUSAS015364	PRJNA230403	aac(3)-IV,aadA1,aph(3')-Ia,aph(4)-Ia,blaCTX-M-65,dfrA14,floR,fosA3,gyrA_D87Y=POINT,sul1,tet(A)	10	1	1	1	1	1	1	1	1	1	1	2017	arsR,asr,golS,golT,merA,merC,merD,merE,merP,merR,merT,qacEdelta1	USA		clinical	SAMN07206031	GCA_007022795.1	SRR5693786
FSIS1701561	PRJNA242847	aac(3)-IV,aadA1,aph(3')-Ia,aph(4)-Ia,floR,gyrA_D87Y=POINT,sul1,tet(A)	7	1	1	1	1	1	1	0	1	0	0	2017	arsR,asr,golS,golT,merA,merC,merD,merE,merP,merR,merT,qacEdelta1	USA:NJ	comminuted chicken	environmental/other	SAMN07206068	GCA_009320155.1	SRR5660115
FSIS1701671	PRJNA242847	aac(3)-IV,aadA1,aph(4)-Ia,dfrA14,floR,gyrA_D87Y=POINT,sul1,tet(A)	7	1	1	1	0	1	1	1	1	0	0	2017	arsR,asr,golS,golT,merA,merC,merD,merE,merP,merR,merT,qacEdelta1	USA:DE	comminuted chicken	environmental/other	SAMN07206074	GCA_009320175.1	SRR5660117
FSIS1701672	PRJNA242847	aadA1,aph(3')-Ia,dfrA14,gyrA_D87Y=POINT,sul1,tet(A)	5	1	1	1	1	0	0	1	0	0	0	2017	arsR,asr,golS,golT,merA,merC,merD,merE,merP,merR,merT,qacEdelta1	USA:MI	comminuted chicken	environmental/other	SAMN07206075	GCA_009318175.1	SRR5660101
PNUSAS015755	PRJNA230403	aadA1,blaCTX-M-65,fosA3,gyrA_D87Y=POINT,sul1,tet(A)	5	1	1	1	0	0	0	0	0	1	1		arsR,asr,golS,golT,merA,merC,merD,merE,merP,merR,merT,qacEdelta1	USA		clinical	SAMN07209694	GCA_006065135.1	SRR5812148
	PRJNA230403	aac(3)-IV,aadA1,aph(3')-Ia,aph(4)-Ia,blaCTX-M-65,dfrA14,floR,gyrA_D87Y=POINT,sul1,tet(A)	9	1	1	1	1	1	1	1	1	0	1		arsR,asr,golS,golT,merA,merC,merD,merE,merP,merR,merT,qacEdelta1	USA		clinical	SAMN07229842	GCA_007023465.1	SRR5714292
FSIS1701797	PRJNA242847	aac(3)-IV,aadA1,aph(3')-Ia,aph(4)-Ia,blaCTX-M-65,dfrA14,floR,gyrA_D87Y=POINT,sul1,tet(A)	9	1	1	1	1	1	1	1	1	0	1	2017	arsR,asr,golS,golT,merA,merC,merC,merD,merE,merP,merR,merT,qacEdelta1	USA:DE	comminuted chicken	environmental/other	SAMN07230029	GCA_009321955.1	SRR5681079
FSIS1701841	PRJNA242847	aadA1,gyrA_D87Y=POINT,sul1,tet(A)	3	1	1	1	0	0	0	0	0	0	0	2017	arsR,asr,golS,golT,merA,merC,merD,merE,merP,merR,merT,qacEdelta1	USA:NC	Comminuted Turkey	environmental/other	SAMN07237087	GCA_009322155.1	SRR5683217
FSIS1701848	PRJNA242847	aadA1,gyrA_D87Y=POINT,sul1,tet(A)	3	1	1	1	0	0	0	0	0	0	0	2017	arsR,asr,golS,golT,merA,merC,merD,merE,merP,merR,merT,qacEdelta1	USA:DE	comminuted chicken	environmental/other	SAMN07237094	GCA_009322295.1	SRR5683234
FSIS1702134	PRJNA242847	aadA1,gyrA_D87Y=POINT,sul1,tet(A)	3	1	1	1	0	0	0	0	0	0	0	2017	arsR,asr,golS,golT,merA,merC,merD,merE,merP,merR,merT,qacEdelta1	USA:SC	chicken carcass	environmental/other	SAMN07237126	GCA_009322385.1	SRR5683385
FSIS1701369	PRJNA242847	aadA1,blaCTX-M-65,fosA3,gyrA_D87Y=POINT,sul1,tet(A)	5	1	1	1	0	0	0	0	0	1	1	2017	arsR,asr,golS,golT,merA,merC,merD,merE,merP,merR,merT,qacEdelta1	USA:VA	raw intact chicken	environmental/other	SAMN07237668	GCA_009322705.1	SRR5683992
FSIS1701695	PRJNA242847	aac(3)-IV,aadA1,aph(3')-Ia,aph(4)-Ia,blaCTX-M-65,dfrA14,floR,gyrA_D87Y=POINT,sul1,tet(A)	9	1	1	1	1	1	1	1	1	0	1	2017	arsR,asr,golS,golT,merA,merC,merD,merE,merP,merR,merT,qacEdelta1	USA:GA	comminuted chicken	environmental/other	SAMN07237700	GCA_009322855.1	SRR5684028
FSIS1701628	PRJNA242847	aadA1,gyrA_D87Y=POINT,sul1,tet(A)	3	1	1	1	0	0	0	0	0	0	0	2017	arsR,golS,golT,merC,merP,merR,merT,qacEdelta1	USA:MI	comminuted chicken	environmental/other	SAMN07237711		SRR5684061
FSIS1701836	PRJNA242847	aac(3)-IV,aadA1,aph(3')-Ia,aph(4)-Ia,dfrA14,floR,gyrA_D87Y=POINT,sul1,tet(A)	8	1	1	1	1	1	1	1	1	0	0	2017	arsR,asr,golS,golT,merA,merC,merD,merE,merP,merR,merT,qacEdelta1	USA:DE	raw intact chicken	environmental/other	SAMN07237738	GCA_009323455.1	SRR5684101
MOD1_Per1	PRJNA378379	aph(3')-Ia,blaCTX-M-15,dfrA14,gyrA_D87Y=POINT	3	0	0	0	1	0	0	1	0	0	1	2011	arsR,asr,golS,golT	Peru	Homo sapiens	clinical	SAMN07244541	GCA_006210625.1	SRR7456224
MOD1_Per105	PRJNA378379	aadA1,gyrA_D87Y=POINT,sul1,tet(A)	3	1	1	1	0	0	0	0	0	0	0	2010	arsR,asr,golS,golT,merA,merC,merD,merE,merP,merR,merT,qacEdelta1	Peru	Homo sapiens	clinical	SAMN07244542	GCA_006211405.1	SRR7450577
MOD1_Per38	PRJNA378379	aadA1,aph(3')-Ia,dfrA14,gyrA_D87Y=POINT,sul1,tet(A)	5	1	1	1	1	0	0	1	0	0	0	2012	arsR,asr,golS,golT,merA,merC,merD,merD,merE,merP,merR,merT,qacEdelta1	Peru	Homo sapiens	clinical	SAMN07244543	GCA_006212185.1	SRR7456240
MOD1_Per3	PRJNA378379	aadA1,aph(3')-Ia,dfrA14,gyrA_D87Y=POINT,sul1,tet(A)	5	1	1	1	1	0	0	1	0	0	0	2011	arsR,asr,golS,golT,merA,merC,merD,merE,merP,merR,merT,qacEdelta1	Peru	Homo sapiens	clinical	SAMN07244544	GCA_005524735.1	SRR7456226
MOD1_Per14	PRJNA378379	aac(3)-IV,aadA1,aph(3')-Ia,aph(4)-Ia,blaCTX-M-65,dfrA14,floR,fosA3,gyrA_D87Y=POINT,sul1,tet(A)	10	1	1	1	1	1	1	1	1	1	1	2012	arsR,asr,golS,golT,merA,merC,merD,merE,merP,merR,merT,qacEdelta1	Peru	Homo sapiens	clinical	SAMN07244546	GCA_006292475.1	SRR7456249
MOD1_Per13	PRJNA378379	aadA1,aph(3')-Ia,dfrA14,gyrA_D87Y=POINT,sul1,tet(A)	5	1	1	1	1	0	0	1	0	0	0	2011	arsR,asr,golS,golT,merA,merC,merD,merE,merP,merR,merT,qacEdelta1	Peru	Homo sapiens	clinical	SAMN07244547	GCA_006210445.1	SRR7456250
MOD1_Per12	PRJNA378379	aadA1,aph(3')-Ia,dfrA14,gyrA_D87Y=POINT,sul1,tet(A)	5	1	1	1	1	0	0	1	0	0	0	2012	arsR,asr,golS,golT,merA,merC,merD,merE,merP,merR,merT,qacEdelta1	Peru	Homo sapiens	clinical	SAMN07244548	GCA_006292395.1	SRR7456251
MOD1_Per7	PRJNA378379	aadA1,aph(3')-Ia,dfrA14,gyrA_D87Y=POINT,sul1,tet(A)	5	1	1	1	1	0	0	1	0	0	0	2010	arsR,asr,golS,golT,merA,merC,merD,merE,merP,merR,merT,qacEdelta1	Peru	Homo sapiens	clinical	SAMN07244552	GCA_006332025.1	SRR7456222
MOD1_Per6	PRJNA378379	aadA1,aph(3')-Ia,dfrA14,gyrA_D87Y=POINT,sul1,tet(A)	5	1	1	1	1	0	0	1	0	0	0	2011	arsR,asr,golS,golT,merA,merC,merD,merE,merP,merR,merT,qacEdelta1	Peru	Homo sapiens	clinical	SAMN07244553	GCA_006212285.1	SRR7456219
MOD1_Per2	PRJNA378379	aadA1,aph(3')-Ia,dfrA14,gyrA_D87Y=POINT,sul1,tet(A)	5	1	1	1	1	0	0	1	0	0	0	2010	arsR,asr,golS,golT,merA,merC,merD,merE,merP,merR,merT,qacEdelta1	Peru	Homo sapiens	clinical	SAMN07244556	GCA_006292535.1	SRR7456223
MOD1_Per137	PRJNA378379	aac(3)-IV,aadA1,aph(3')-Ia,aph(4)-Ia,blaCTX-M-65,dfrA14,fosA3,gyrA_D87Y=POINT,sul1,tet(A)	9	1	1	1	1	1	1	1	0	1	1	2013	arsR,asr,golS,golT,merA,merC,merD,merE,merP,merR,merT,qacEdelta1	Peru	Homo sapiens	clinical	SAMN07244558	GCA_006332885.1	SRR7450580
MOD1_Per128	PRJNA378379	aac(3)-IV,aph(3')-Ia,aph(4)-Ia,blaCTX-M-65,dfrA14,floR,gyrA_D87Y=POINT,tet(A)	7	0	0	1	1	1	1	1	1	0	1	2013	arsR,asr,golS,golT	Peru	Homo sapiens	clinical	SAMN07244559	GCA_006332865.1	SRR7450568
MOD1_Per135	PRJNA378379	aac(3)-IV,aadA1,aph(3')-Ia,aph(4)-Ia,blaCTX-M-65,dfrA14,floR,fosA3,gyrA_D87Y=POINT,sul1,tet(A)	10	1	1	1	1	1	1	1	1	1	1	2012	arsR,asr,golS,golT,merA,merC,merD,merE,merP,merR,merT,qacEdelta1	Peru	Homo sapiens	clinical	SAMN07244560	GCA_003873895.1	SRR7450583
MOD1_Per95	PRJNA378379	aac(3)-IV,aadA1,aph(3')-Ia,aph(4)-Ia,blaCTX-M-65,dfrA14,floR,fosA3,gyrA_D87Y=POINT,sul1,tet(A)	10	1	1	1	1	1	1	1	1	1	1	2012	arsR,asr,golS,golT,merA,merC,merD,merE,merP,merR,merT,qacEdelta1	Peru	Homo sapiens	clinical	SAMN07244610	GCA_004187455.1	SRR7450535
MOD1_Per45	PRJNA378379	aac(3)-IV,aadA1,aph(3')-Ia,aph(4)-Ia,blaCTX-M-65,blaTEM-116,dfrA14,floR,fosA3,gyrA_D87Y=POINT,sul1,tet(A)	11	1	1	1	1	1	1	1	1	1	1	2012	arsR,asr,golS,golT,merA,merC,merD,merE,merP,merR,merT,qacEdelta1	Peru	Homo sapiens	clinical	SAMN07244611	GCA_007908465.1	SRR7456235
MOD1_Per94	PRJNA378379	aac(3)-IV,aadA1,aph(3')-Ia,aph(4)-Ia,blaCTX-M-65,dfrA14,floR,fosA3,gyrA_D87Y=POINT,sul1,tet(A)	10	1	1	1	1	1	1	1	1	1	1	2012	arsR,asr,golS,golT,merA,merC,merD,merE,merP,merR,merT,qacEdelta1	Peru	Homo sapiens	clinical	SAMN07244612	GCA_006210645.1	SRR7450536
MOD1_Per44	PRJNA378379	aadA1,aph(3')-Ia,dfrA14,gyrA_D87Y=POINT,sul1,tet(A)	5	1	1	1	1	0	0	1	0	0	0	2012	arsR,asr,golS,golT,merA,merC,merD,merE,merP,merR,merT,qacEdelta1	Peru	Homo sapiens	clinical	SAMN07244613	GCA_006210385.1	SRR7456238
MOD1_Per43	PRJNA378379	aadA1,aph(3')-Ia,dfrA14,gyrA_D87Y=POINT,sul1,tet(A)	5	1	1	1	1	0	0	1	0	0	0	2012	arsR,asr,golS,golT,merA,merC,merD,merE,merP,merR,merT,qacEdelta1	Peru	Homo sapiens	clinical	SAMN07244615	GCA_006212545.1	SRR7456239
MOD1_Per42	PRJNA378379	aac(3)-IV,aadA1,aph(3')-Ia,aph(4)-Ia,blaCTX-M-65,dfrA14,floR,fosA3,gyrA_D87Y=POINT,sul1,tet(A)	10	1	1	1	1	1	1	1	1	1	1	2012	arsR,asr,golS,golT,merA,merC,merD,merE,merP,merR,merT,qacEdelta1	Peru	Homo sapiens	clinical	SAMN07244616	GCA_004189555.1	SRR7456236
MOD1_Per37	PRJNA378379	aadA1,aph(3')-Ia,dfrA14,gyrA_D87Y=POINT,sul1,tet(A)	5	1	1	1	1	0	0	1	0	0	0	2012	arsR,asr,golS,golT,merA,merC,merD,merE,merP,merR,merT,qacEdelta1	Peru	Homo sapiens	clinical	SAMN07244617	GCA_006331935.1	SRR7456241
MOD1_Per36	PRJNA378379	aac(3)-IV,aadA1,aph(3')-Ia,aph(4)-Ia,blaCTX-M-65,dfrA14,floR,gyrA_D87Y=POINT,sul1,tet(A)	9	1	1	1	1	1	1	1	1	0	1	2012	arsR,asr,golS,golT,merA,merC,merD,merE,merP,merR,merT,qacEdelta1	Peru	Homo sapiens	clinical	SAMN07244618	GCA_006212345.1	SRR7456270
MOD1_Per129	PRJNA378379	aadA1,aph(3')-Ia,dfrA14,gyrA_D87Y=POINT,sul1,tet(A)	5	1	1	1	1	0	0	1	0	0	0	2011	arsR,asr,golS,golT,merA,merC,merD,merE,merP,merR,merT,qacEdelta1	Peru	Homo sapiens	clinical	SAMN07244619	GCA_006332825.1	SRR7450561
MOD1_Per130	PRJNA378379	aadA1,aph(3')-Ia,dfrA14,gyrA_D87Y=POINT,sul1,tet(A)	5	1	1	1	1	0	0	1	0	0	0	2012	arsR,asr,golS,golT,merA,merC,merD,merE,merP,merR,merT,qacEdelta1	Peru	Homo sapiens	clinical	SAMN07244621	GCA_006332765.1	SRR7450562
MOD1_Per131	PRJNA378379	aadA1,aph(3')-Ia,dfrA14,gyrA_D87Y=POINT,sul1,tet(A)	5	1	1	1	1	0	0	1	0	0	0	2011	arsR,asr,golS,golT,merA,merC,merD,merE,merP,merR,merT,qacEdelta1	Peru	Homo sapiens	clinical	SAMN07244623	GCA_004187415.1	SRR7450563
MOD1_Per30	PRJNA378379	aadA1,blaCTX-M-15,gyrA_D87Y=POINT,sul1,tet(A)	4	1	1	1	0	0	0	0	0	0	1	2012	arsR,asr,golS,golT,merA,merC,merD,merE,merP,merR,merT,qacEdelta1	Peru	Homo sapiens	clinical	SAMN07244625	GCA_006212305.1	SRR7456271
MOD1_Per41	PRJNA378379	aadA1,aph(3')-Ia,dfrA14,gyrA_D87Y=POINT,sul1,tet(A)	5	1	1	1	1	0	0	1	0	0	0	2012	arsR,asr,golS,golT,merA,merC,merD,merE,merP,merR,merT,qacEdelta1	Peru	Homo sapiens	clinical	SAMN07244628	GCA_004189535.1	SRR7456237
MOD1_Per40	PRJNA378379	aadA1,aph(3')-Ia,dfrA14,gyrA_D87Y=POINT,sul1,tet(A)	5	1	1	1	1	0	0	1	0	0	0	2012	arsR,asr,golS,golT,merA,merC,merD,merE,merP,merR,merT,qacEdelta1	Peru	Homo sapiens	clinical	SAMN07244629	GCA_006292575.1	SRR7456242
MOD1_Per39	PRJNA378379	aac(3)-IV,aadA1,aph(3')-Ia,aph(4)-Ia,blaCTX-M-65,dfrA14,floR,fosA3,gyrA_D87Y=POINT,sul1,tet(A)	10	1	1	1	1	1	1	1	1	1	1	2012	arsR,asr,golS,golT,merA,merC,merD,merE,merP,merR,merT,qacEdelta1	Peru	Homo sapiens	clinical	SAMN07244630	GCA_004189515.1	SRR7456243
MOD1_Per27	PRJNA378379	aadA1,aph(3')-Ia,dfrA14,gyrA_D87Y=POINT,sul1,tet(A)	5	1	1	1	1	0	0	1	0	0	0	2011	arsR,asr,golS,golT,merA,merC,merD,merE,merP,merR,merT,qacEdelta1	Peru	Homo sapiens	clinical	SAMN07244631	GCA_006294135.1	SRR7456274
MOD1_Per26	PRJNA378379	aadA1,aph(3')-Ia,blaCTX-M-15,dfrA14,gyrA_D87Y=POINT,sul1,tet(A)	6	1	1	1	1	0	0	1	0	0	1	2011	arsR,asr,golS,golT,merA,merC,merD,merE,merP,merR,merT,qacEdelta1	Peru	Homo sapiens	clinical	SAMN07244633	GCA_006332945.1	SRR7456273
MOD1_Per92	PRJNA378379	aac(3)-IV,aadA1,aph(3')-Ia,aph(4)-Ia,blaCTX-M-65,dfrA14,floR,fosA3,gyrA_D87Y=POINT,sul1,tet(A)	10	1	1	1	1	1	1	1	1	1	1	2012	arsR,asr,golS,golT,merA,merC,merD,merE,merP,merR,merT,qacEdelta1	Peru	Homo sapiens	clinical	SAMN07244634	GCA_006210565.1	SRR7450537
MOD1_Per25	PRJNA378379	aadA1,aph(3')-Ia,blaCTX-M-15,dfrA14,gyrA_D87Y=POINT,sul1,tet(A)	6	1	1	1	1	0	0	1	0	0	1	2011	arsR,asr,golS,golT,merA,merC,merD,merE,merP,merR,merT,qacEdelta1	Peru	Homo sapiens	clinical	SAMN07244636	GCA_006294195.1	SRR7456276
MOD1_Per24	PRJNA378379	aac(3)-IV,aadA1,aph(3')-Ia,aph(4)-Ia,blaCTX-M-65,dfrA14,floR,fosA3,gyrA_D87Y=POINT,sul1,tet(A)	10	1	1	1	1	1	1	1	1	1	1	2011	arsR,asr,golS,golT,merA,merC,merD,merE,merP,merR,merT,qacEdelta1	Peru	Homo sapiens	clinical	SAMN07244637	GCA_006211825.1	SRR7456275
MOD1_Per23	PRJNA378379	aadA1,aph(3')-Ia,dfrA14,gyrA_D87Y=POINT,sul1,tet(A)	5	1	1	1	1	0	0	1	0	0	0	2011	arsR,asr,golS,golT,merA,merC,merD,merE,merP,merR,merT,qacEdelta1	Peru	Homo sapiens	clinical	SAMN07244639	GCA_006212365.1	SRR7456278
MOD1_Per22	PRJNA378379	aadA1,gyrA_D87Y=POINT,sul1,tet(A)	3	1	1	1	0	0	0	0	0	0	0	2011	arsR,asr,golS,golT,merA,merC,merD,merE,merP,merR,merT,qacEdelta1	Peru	Homo sapiens	clinical	SAMN07244640	GCA_006211545.1	SRR7456277
MOD1_Per21	PRJNA378379	aadA1,aph(3')-Ia,dfrA14,gyrA_D87Y=POINT,sul1,tet(A)	5	1	1	1	1	0	0	1	0	0	0	2011	arsR,asr,golS,golT,merA,merC,merD,merE,merP,merR,merT,qacEdelta1	Peru	Homo sapiens	clinical	SAMN07244641	GCA_003873955.1	SRR7456252
MOD1_Per20	PRJNA378379	aadA1,aph(3')-Ia,dfrA14,gyrA_D87Y=POINT,sul1,tet(A)	5	1	1	1	1	0	0	1	0	0	0	2011	arsR,asr,golS,golT,merA,merC,merD,merE,merP,merR,merT,qacEdelta1	Peru	Homo sapiens	clinical	SAMN07244642	GCA_006211525.1	SRR7456253
MOD1_Per18	PRJNA378379	aadA1,dfrA14,gyrA_D87Y=POINT,sul1,tet(A)	4	1	1	1	0	0	0	1	0	0	0	2012	arsR,asr,golS,golT,merA,merC,merD,merE,merP,merR,merT,qacEdelta1	Peru	Homo sapiens	clinical	SAMN07244644	GCA_006212265.1	SRR7456245
MOD1_Per17	PRJNA378379	aadA1,aph(3')-Ia,gyrA_D87Y=POINT,sul1,tet(A)	4	1	1	1	1	0	0	0	0	0	0	2011	arsR,asr,golS,golT,merA,merC,merD,merE,merP,merR,merT,qacEdelta1	Peru	Homo sapiens	clinical	SAMN07244646	GCA_004189575.1	SRR7456246
MOD1_Per82	PRJNA378379	aac(3)-IV,aadA1,aph(4)-Ia,blaCTX-M-65,dfrA14,floR,fosA3,gyrA_D87Y=POINT,sul1,tet(A)	9	1	1	1	0	1	1	1	1	1	1	2010	arsR,asr,golS,golT,merA,merC,merD,merE,merP,merR,merT,qacEdelta1	Peru	Homo sapiens	clinical	SAMN07244648	GCA_006211145.1	SRR7450551
MOD1_Per49	PRJNA378379	aac(3)-IV,aadA1,aph(3')-Ia,aph(4)-Ia,blaCTX-M-65,dfrA14,floR,fosA3,gyrA_D87Y=POINT,sul1,tet(A)	10	1	1	1	1	1	1	1	1	1	1	2012	arsR,asr,golS,golT,merA,merC,merD,merE,merP,merR,merT,qacEdelta1	Peru	Homo sapiens	clinical	SAMN07244787	GCA_006211385.1	SRR7456218
MOD1_Per47	PRJNA378379	aadA1,blaCTX-M-15,gyrA_D87Y=POINT,sul1,tet(A)	4	1	1	1	0	0	0	0	0	0	1	2012	arsR,asr,golS,golT,merA,merC,merD,merE,merP,merR,merT,qacEdelta1	Peru	Homo sapiens	clinical	SAMN07244788	GCA_006211575.1	SRR7456267
MOD1_Per46	PRJNA378379	aadA1,aph(3')-Ia,dfrA14,gyrA_D87Y=POINT,sul1,tet(A)	5	1	1	1	1	0	0	1	0	0	0	2012	arsR,asr,golS,golT,merA,merC,merD,merE,merP,merR,merT,qacEdelta1	Peru	Homo sapiens	clinical	SAMN07244790	GCA_006210225.1	SRR7456234
MOD1_Per138	PRJNA378379	aac(3)-IV,aadA1,aph(3')-Ia,aph(4)-Ia,blaCTX-M-65,dfrA14,floR,fosA3,gyrA_D87Y=POINT,sul1,tet(A)	10	1	1	1	1	1	1	1	1	1	1	2013	arsR,asr,golS,golT,merA,merC,merD,merE,merP,merR,merT,qacEdelta1	Peru	Homo sapiens	clinical	SAMN07244791	GCA_006292495.1	SRR7450579
MOD1_Per133	PRJNA378379	aac(3)-IV,aadA1,aph(3')-Ia,aph(4)-Ia,blaCTX-M-65,dfrA14,floR,fosA3,gyrA_D87Y=POINT,sul1,tet(A)	10	1	1	1	1	1	1	1	1	1	1	2013	arsR,asr,golS,golT,merA,merC,merD,merE,merP,merR,merT,qacEdelta1	Peru	Homo sapiens	clinical	SAMN07244793	GCA_004187495.1	SRR7450558
MOD1_Per59	PRJNA378379	aadA1,aph(3')-Ia,dfrA14,gyrA_D87Y=POINT,sul1,tet(A)	5	1	1	1	1	0	0	1	0	0	0	2010	arsR,asr,golS,golT,merA,merC,merD,merD,merE,merP,merR,merT,qacEdelta1	Peru	Homo sapiens	clinical	SAMN07244893	GCA_006294215.1	SRR7456281
MOD1_Per58	PRJNA378379	aadA1,aph(3')-Ia,dfrA14,gyrA_D87Y=POINT,sul1,tet(A)	5	1	1	1	1	0	0	1	0	0	0	2010	arsR,asr,golS,golT,merA,merC,merD,merE,merP,merR,merT,qacEdelta1	Peru	Homo sapiens	clinical	SAMN07244894	GCA_006293115.1	SRR7456214
MOD1_Per57	PRJNA378379	aadA1,aph(3')-Ia,dfrA14,gyrA_D87Y=POINT,sul1,tet(A)	5	1	1	1	1	0	0	1	0	0	0	2010	arsR,asr,golS,golT,merA,merC,merD,merE,merP,merR,merT,qacEdelta1	Peru	Homo sapiens	clinical	SAMN07244895	GCA_006211365.1	SRR7456216
MOD1_Per56	PRJNA378379	aadA1,aph(3')-Ia,dfrA14,gyrA_D87Y=POINT,sul1,tet(A)	5	1	1	1	1	0	0	1	0	0	0	2012	arsR,asr,golS,golT,merA,merC,merD,merE,merP,merR,merT,qacEdelta1	Peru	Homo sapiens	clinical	SAMN07244897	GCA_006210405.1	SRR7456221
MOD1_Per54	PRJNA378379	aadA1,aph(3')-Ia,dfrA14,gyrA_D87Y=POINT,sul1,tet(A)	5	1	1	1	1	0	0	1	0	0	0	2009	arsR,asr,golS,golT,merA,merC,merD,merE,merP,merR,merT,qacEdelta1	Peru	Homo sapiens	clinical	SAMN07244899	GCA_006332005.1	SRR7456266
MOD1_Per53	PRJNA378379	aadA1,aph(3')-Ia,dfrA14,gyrA_D87Y=POINT,sul1,tet(A)	5	1	1	1	1	0	0	1	0	0	0	2012	arsR,asr,golS,golT,merA,merC,merD,merE,merP,merR,merT,qacEdelta1	Peru	Homo sapiens	clinical	SAMN07244901	GCA_006211625.1	SRR7456265
MOD1_Per52	PRJNA378379	aac(3)-IV,aadA1,aph(3')-Ia,aph(4)-Ia,blaCTX-M-65,dfrA14,floR,fosA3,gyrA_D87Y=POINT,sul1,tet(A)	10	1	1	1	1	1	1	1	1	1	1	2012	arsR,asr,golS,golT,merA,merC,merD,merE,merP,merR,merT,qacEdelta1	Peru	Homo sapiens	clinical	SAMN07244902	GCA_006294255.1	SRR7456264
MOD1_Per51	PRJNA378379	aac(3)-IV,aadA1,aph(3')-Ia,aph(4)-Ia,blaCTX-M-65,dfrA14,floR,fosA3,gyrA_D87Y=POINT,sul1,tet(A)	10	1	1	1	1	1	1	1	1	1	1	2012	arsR,asr,golS,golT,merA,merC,merD,merE,merP,merR,merT,qacEdelta1	Peru	Homo sapiens	clinical	SAMN07244903	GCA_006211565.1	SRR7456263
MOD1_Per50	PRJNA378379	aadA1,dfrA14,gyrA_D87Y=POINT,sul1,tet(A)	4	1	1	1	0	0	0	1	0	0	0	2010	arsR,asr,golS,golT,merA,merC,merD,merE,merP,merR,merT,qacEdelta1	Peru	Homo sapiens	clinical	SAMN07244905	GCA_006292275.1	SRR7456215
MOD1_Per134	PRJNA378379	aac(3)-IV,aadA1,aph(3')-Ia,aph(4)-Ia,blaCTX-M-65,dfrA14,floR,fosA3,gyrA_D87Y=POINT,sul1,tet(A)	10	1	1	1	1	1	1	1	1	1	1	2012	arsR,asr,golS,golT,merA,merC,merD,merE,merP,merR,merT,qacEdelta1	Peru	Homo sapiens	clinical	SAMN07245073	GCA_005610255.1	SRR7450559
MOD1_Per143	PRJNA378379	aac(3)-IV,aadA1,aph(3')-Ia,aph(4)-Ia,blaCTX-M-65,dfrA14,floR,gyrA_D87Y=POINT,sul1,tet(A)	9	1	1	1	1	1	1	1	1	0	1	2014	arsR,asr,golS,golT,merA,merC,merD,merE,merP,merR,merT,qacEdelta1	Peru	Homo sapiens	clinical	SAMN07245075	GCA_006332805.1	SRR7450547
MOD1_Per140	PRJNA378379	aac(3)-IV,aadA1,aph(3')-Ia,aph(4)-Ia,blaCTX-M-65,dfrA14,floR,gyrA_D87Y=POINT,sul1,tet(A)	9	1	1	1	1	1	1	1	1	0	1	2014	arsR,asr,golS,golT,merA,merC,merD,merE,merP,merR,merT,qacEdelta1	Peru	Homo sapiens	clinical	SAMN07245076	GCA_003873995.1	SRR7450581
MOD1_Per139	PRJNA378379	aac(3)-IV,aadA1,aph(3')-Ia,aph(4)-Ia,blaCTX-M-65,dfrA14,floR,gyrA_D87Y=POINT,sul1,tet(A)	9	1	1	1	1	1	1	1	1	0	1	2014	arsR,asr,golS,golT,merA,merC,merD,merE,merP,merR,merT,qacEdelta1	Peru	Homo sapiens	clinical	SAMN07245077	GCA_006212225.1	SRR7450560
MOD1_Per132	PRJNA378379	aac(3)-IV,aadA1,aph(3')-Ia,aph(4)-Ia,blaCTX-M-65,dfrA14,floR,fosA3,gyrA_D87Y=POINT,sul1,tet(A)	10	1	1	1	1	1	1	1	1	1	1	2014	arsR,asr,golS,golT,merA,merC,merD,merE,merP,merR,merT,qacEdelta1	Peru	Homo sapiens	clinical	SAMN07245363	GCA_006211765.1	SRR7450564
MOD1_Per144	PRJNA378379	aac(3)-IV,aadA1,aph(3')-Ia,aph(4)-Ia,blaCTX-M-65,dfrA14,floR,fosA3,gyrA_D87Y=POINT,sul1,tet(A)	10	1	1	1	1	1	1	1	1	1	1	2014	arsR,asr,golS,golT,merA,merC,merD,merE,merP,merR,merT,qacEdelta1	Peru	Homo sapiens	clinical	SAMN07245364	GCA_006294475.1	SRR7450544
MOD1_Per100	PRJNA378379	aadA1,aph(3'')-Ib,aph(6)-Id,blaTEM-1,dfrA14,dfrA5,gyrA_D87Y=POINT,sul1,sul2,tet(A)	9	1	1	1	0	0	0	2	0	0	0	2011	arsR,asr,golS,golT,merA,merC,merD,merE,merP,merR,merT,qacEdelta1	Peru	Homo sapiens	clinical	SAMN07245366	GCA_006211845.1	SRR7450574
MOD1_Per99	PRJNA378379	aadA1,aph(3')-Ia,dfrA14,gyrA_D87Y=POINT,sul1,tet(A)	5	1	1	1	1	0	0	1	0	0	0	2011	arsR,asr,golS,golT,merA,merC,merD,merE,merP,merR,merT,qacEdelta1	Peru	Homo sapiens	clinical	SAMN07245367	GCA_006211345.1	SRR7450573
MOD1_Per98	PRJNA378379	aadA1,aph(3')-Ia,dfrA14,gyrA_D87Y=POINT,sul1,tet(A)	5	1	1	1	1	0	0	1	0	0	0	2011	arsR,asr,golS,golT,merC,merDmerP,merR,merT,qacEdelta1	Peru	Homo sapiens	clinical	SAMN07245368	GCA_006332785.1	SRR7450576
MOD1_Per97	PRJNA378379	aadA1,aph(3')-Ia,dfrA14,gyrA_D87Y=POINT,sul1,tet(A)	5	1	1	1	1	0	0	1	0	0	0	2010	arsR,asr,golS,golT,merA,merC,merD,merE,merP,merR,merT,qacEdelta1	Peru	Homo sapiens	clinical	SAMN07245442	GCA_006292615.1	SRR7450575
MOD1_Per107	PRJNA378379	aph(3')-Ia,dfrA14,gyrA_D87Y=POINT,tet(A)	3	0	0	1	1	0	0	1	0	0	0	2013	arsR,asr,golS,golT,merA,merC,merD,merE,merP,merR,merT	Peru	Homo sapiens	clinical	SAMN07246177	GCA_006292515.1	SRR7450533
MOD1_Per118	PRJNA378379	aac(3)-IV,aadA1,aph(3')-Ia,aph(4)-Ia,blaCTX-M-65,floR,fosA3,gyrA_D87Y=POINT,sul1,tet(A)	9	1	1	1	1	1	1	0	1	1	1	2013	arsR,asr,golS,golT,merA,merC,merD,merE,merP,merR,merT,qacEdelta1	Peru	Homo sapiens	clinical	SAMN07246270	GCA_006294515.1	SRR7450565
MOD1_Per116	PRJNA378379	aac(3)-IV,aadA1,aph(3')-Ia,aph(4)-Ia,blaCTX-M-65,dfrA14,floR,gyrA_D87Y=POINT,sul1,tet(A)	9	1	1	1	1	1	1	1	1	0	1	2013	arsR,asr,golS,golT,merA,merC,merD,merE,merP,merR,merT,qacEdelta1	Peru	Homo sapiens	clinical	SAMN07246272	GCA_004187915.1	SRR7450556
MOD1_Per115	PRJNA378379	aac(3)-IV,aadA1,aph(3')-Ia,aph(4)-Ia,blaCTX-M-65,dfrA14,floR,fosA3,gyrA_D87Y=POINT,sul1,tet(A)	10	1	1	1	1	1	1	1	1	1	1	2013	arsR,asr,golS,golT,merA,merC,merD,merE,merP,merR,merT,qacEdelta1	Peru	Homo sapiens	clinical	SAMN07246273	GCA_006210305.1	SRR7450530
MOD1_Per108	PRJNA378379	aac(3)-IV,aadA1,aph(4)-Ia,blaCTX-M-65,dfrA14,floR,fosA3,gyrA_D87Y=POINT,sul1,tet(A)	9	1	1	1	0	1	1	1	1	1	1	2013	arsR,asr,golS,golT,merA,merC,merD,merE,merP,merR,merT,qacEdelta1	Peru	Homo sapiens	clinical	SAMN07246274	GCA_006210605.1	SRR7450532
MOD1_Per101	PRJNA378379	aadA1,aph(3')-Ia,dfrA14,gyrA_D87Y=POINT,sul1,tet(A)	5	1	1	1	1	0	0	1	0	0	0	2011	arsR,asr,golS,golT,merA,merC,merD,merE,merP,merR,merT,qacEdelta1	Peru	Homo sapiens	clinical	SAMN07246371	GCA_006211305.1	SRR7450571
MOD1_Per90	PRJNA378379	aac(3)-IV,aadA1,aph(3')-Ia,aph(4)-Ia,blaCTX-M-65,dfrA14,floR,fosA3,gyrA_D87Y=POINT,sul1,tet(A)	10	1	1	1	1	1	1	1	1	1	1	2013	arsR,asr,golS,golT,merA,merC,merD,merE,merP,merR,merT,qacEdelta1	Peru	Homo sapiens	clinical	SAMN07246451	GCA_006211905.1	SRR7450539
MOD1_Per89	PRJNA378379	aac(3)-IV,aadA1,aph(3')-Ia,aph(4)-Ia,blaCTX-M-65,dfrA14,fosA3,gyrA_D87Y=POINT,sul1,tet(A)	9	1	1	1	1	1	1	1	0	1	1	2013	arsR,asr,golS,golT,merA,merC,merD,merE,merP,merR,merT,qacEdelta1	Peru	Homo sapiens	clinical	SAMN07246452	GCA_006292555.1	SRR7450540
MOD1_Per103	PRJNA378379	aadA1,gyrA_D87Y=POINT,sul1,tet(A)	3	1	1	1	0	0	0	0	0	0	0	2012	arsR,asr,golS,golT,merA,merC,merD,merE,merP,merR,merT,qacEdelta1	Peru	Homo sapiens	clinical	SAMN07246453	GCA_003874015.1	SRR7450569
MOD1_Per102	PRJNA378379	aadA1,aph(3')-Ia,dfrA14,gyrA_D87Y=POINT,sul1,tet(A)	5	1	1	1	1	0	0	1	0	0	0	2012	arsR,asr,golS,golT,merA,merC,merD,merE,merP,merR,merT,qacEdelta1	Peru	Homo sapiens	clinical	SAMN07246454	GCA_006211965.1	SRR7450572
MOD1_Per87	PRJNA378379	aadA1,aph(3')-Ia,dfrA14,gyrA_D87Y=POINT,sul1,tet(A)	5	1	1	1	1	0	0	1	0	0	0	2010	arsR,asr,golS,golT,merA,merC,merD,merE,merP,merR,merT,qacEdelta1	Peru	Homo sapiens	clinical	SAMN07246487	GCA_006332845.1	SRR7450542
MOD1_Per86	PRJNA378379	aadA1,aph(3')-Ia,dfrA14,gyrA_D87Y=POINT,sul1,tet(A)	5	1	1	1	1	0	0	1	0	0	0	2010	arsR,asr,golS,golT,merA,merC,merD,merE,merP,merR,merT,qacEdelta1	Peru	Homo sapiens	clinical	SAMN07246488	GCA_006210915.1	SRR7450543
MOD1_Per85	PRJNA378379	aadA1,aph(3')-Ia,dfrA14,gyrA_D87Y=POINT,sul1,tet(A)	5	1	1	1	1	0	0	1	0	0	0	2010	arsR,asr,golS,golT,merA,merC,merD,merE,merP,merR,merT,qacEdelta1	Peru	Homo sapiens	clinical	SAMN07246489	GCA_006211275.1	SRR7450545
MOD1_Per84	PRJNA378379	aadA1,aph(3')-Ia,dfrA14,gyrA_D87Y=POINT,sul1,tet(A)	5	1	1	1	1	0	0	1	0	0	0	2010	arsR,asr,golS,golT,merA,merC,merD,merE,merP,merR,merT,qacEdelta1	Peru	Homo sapiens	clinical	SAMN07246490	GCA_006211005.1	SRR7450546
MOD1_Per83	PRJNA378379	aadA1,dfrA14,gyrA_D87Y=POINT,sul1,tet(A)	4	1	1	1	0	0	0	1	0	0	0	2010	arsR,asr,golS,golT,merA,merC,merD,merE,merP,merR,merT,qacEdelta1	Peru	Homo sapiens	clinical	SAMN07246491	GCA_006211985.1	SRR7450550
MOD1_Per81	PRJNA378379	aadA1,aph(3')-Ia,dfrA14,gyrA_D87Y=POINT,sul1,tet(A)	5	1	1	1	1	0	0	1	0	0	0	2010	arsR,asr,golS,golT,merA,merC,merD,merE,merP,merR,merT,qacEdelta1	Peru	Homo sapiens	clinical	SAMN07246492	GCA_006211225.1	SRR7450548
MOD1_Per80	PRJNA378379	aadA1,aph(3')-Ia,dfrA14,gyrA_D87Y=POINT,sul1,tet(A)	5	1	1	1	1	0	0	1	0	0	0	2010	arsR,asr,golS,golT,merA,merC,merD,merE,merP,merR,merT,qacEdelta1	Peru	Homo sapiens	clinical	SAMN07246493	GCA_004187335.1	SRR7450549
MOD1_Per79	PRJNA378379	aadA1,dfrA14,gyrA_D87Y=POINT,sul1,tet(A)	4	1	1	1	0	0	0	1	0	0	0	2010	arsR,asr,golS,golT,merA,merC,merD,merE,merP,merR,merT,qacEdelta1	Peru	Homo sapiens	clinical	SAMN07246494	GCA_006211785.1	SRR7450554
MOD1_Per78	PRJNA378379	aadA1,aph(3')-Ia,dfrA14,gyrA_D87Y=POINT,sul1,tet(A)	5	1	1	1	1	0	0	1	0	0	0	2010	arsR,asr,golS,golT,merA,merC,merD,merE,merP,merR,merT,qacEdelta1	Peru	Homo sapiens	clinical	SAMN07246694	GCA_006211105.1	SRR7450555
MOD1_Per77	PRJNA378379	aadA1,aph(3')-Ia,dfrA14,gyrA_D87Y=POINT,sul1,tet(A)	5	1	1	1	1	0	0	1	0	0	0	2010	arsR,asr,golS,golT,merA,merC,merD,merE,merP,merR,merT,qacEdelta1	Peru	Homo sapiens	clinical	SAMN07246695	GCA_006211865.1	SRR7450552
MOD1_Per76	PRJNA378379	aadA1,aph(3')-Ia,dfrA14,gyrA_D87Y=POINT,sul1,tet(A)	5	1	1	1	1	0	0	1	0	0	0	2010	arsR,asr,golS,golT,merA,merC,merD,merE,merP,merR,merT,qacEdelta1	Peru	Homo sapiens	clinical	SAMN07246696	GCA_006211185.1	SRR7450553
MOD1_Per72	PRJNA378379	aadA1,aph(3')-Ia,dfrA14,gyrA_D87Y=POINT,sul1,tet(A)	5	1	1	1	1	0	0	1	0	0	0	2010	arsR,asr,golS,golT,merA,merC,merD,merE,merP,merR,merT,qacEdelta1	Peru	Homo sapiens	clinical	SAMN07246711	GCA_006211445.1	SRR7456260
MOD1_Per71	PRJNA378379	aadA1,aph(3')-Ia,dfrA14,gyrA_D87Y=POINT,sul1,tet(A)	5	1	1	1	1	0	0	1	0	0	0	2010	arsR,asr,golS,golT,merA,merC,merD,merE,merP,merR,merT,qacEdelta1	Peru	Homo sapiens	clinical	SAMN07246713	GCA_006212325.1	SRR7456254
MOD1_Per70	PRJNA378379	aadA1,aph(3')-Ia,dfrA14,gyrA_D87Y=POINT,sul1,tet(A)	5	1	1	1	1	0	0	1	0	0	0	2010	arsR,asr,golS,golT,merA,merC,merD,merE,merP,merR,merT,qacEdelta1	Peru	Homo sapiens	clinical	SAMN07246714	GCA_006211685.1	SRR7456257
MOD1_Per69	PRJNA378379	aadA1,aph(3')-Ia,dfrA14,gyrA_D87Y=POINT,sul1,tet(A)	5	1	1	1	1	0	0	1	0	0	0	2010	arsR,asr,golS,golT,merA,merC,merD,merE,merP,merR,merT,qacEdelta1	Peru	Homo sapiens	clinical	SAMN07246715	GCA_006332905.1	SRR7456282
MOD1_Per68	PRJNA378379	aadA1,aph(3')-Ia,dfrA14,gyrA_D87Y=POINT,sul1,tet(A)	5	1	1	1	1	0	0	1	0	0	0	2010	arsR,asr,golS,golT,merA,merC,merD,merE,merP,merR,merT,qacEdelta1	Peru	Homo sapiens	clinical	SAMN07246716	GCA_006211745.1	SRR7456261
MOD1_Per73	PRJNA378379	aadA1,aph(3')-Ia,dfrA14,gyrA_D87Y=POINT,sul1,tet(A)	5	1	1	1	1	0	0	1	0	0	0	2011	arsR	Peru	Homo sapiens	clinical	SAMN07246787	GCA_006211505.1	SRR7456262
MOD1_Per60	PRJNA378379	aadA1,aph(3')-Ia,dfrA14,gyrA_D87Y=POINT,sul1,tet(A)	5	1	1	1	1	0	0	1	0	0	0	2010	arsR,asr,golS,golT,merA,merC,merD,merE,merP,merR,merT,qacEdelta1	Peru	Homo sapiens	clinical	SAMN07246788	GCA_006211705.1	SRR7456280
MOD1_Per75	PRJNA378379	aadA1,aph(3')-Ia,dfrA14,gyrA_D87Y=POINT,sul1,tet(A)	5	1	1	1	1	0	0	1	0	0	0	2010	arsR,asr,golS,golT,merA,merC,merD,merE,merP,merR,merT,qacEdelta1	Peru	Homo sapiens	clinical	SAMN07246805	GCA_006211485.1	SRR7456255
MOD1_Per74	PRJNA378379	aadA1,dfrA14,gyrA_D87Y=POINT,sul1,tet(A)	4	1	1	1	0	0	0	1	0	0	0	2011	arsR,asr,golS,golT,merA,merC,merD,merE,merP,merR,merT,qacEdelta1	Peru	Homo sapiens	clinical	SAMN07246806	GCA_006294495.1	SRR7456228
MOD1_Per136	PRJNA378379	aac(3)-IVa,aadA1,aph(3')-Ia,aph(4)-Ia,blaCTX-M-65,dfrA14,floR,fosA3,gyrA_D87Y=POINT,sul1,tet(A)	10	1	1	1	1	1	1	1	1	1	1	2013	arsR,asr,golS,golT,merA,merC,merD,merE,merP,merR,merT,qacEdelta1	Peru	Homo sapiens	clinical	SAMN07246860	GCA_002214875.1	NULL
FSIS1701919	PRJNA242847	aac(3)-IV,aadA1,aph(3')-Ia,aph(4)-Ia,blaCTX-M-65,floR,fosA3,gyrA_D87Y=POINT,pmrB_E166K=POINT,sul1,tet(A)	10	1	1	1	1	1	1	0	1	1	1	2017	arsR,asr,golS,golT,merA,merC,merD,merE,merP,merR,merT,qacEdelta1	USA:GA	comminuted chicken	environmental/other	SAMN07249948	GCA_009324375.1	SRR5693813
FSIS1702012	PRJNA242847	aac(3)-IV,aadA1,aph(3')-Ia,aph(4)-Ia,dfrA14,floR,fosA3,gyrA_D87Y=POINT,sul1,tet(A)	9	1	1	1	1	1	1	1	1	1	0	2017	arsR,asr,golS,golT,merA,merC,merD,merE,merP,merR,merT,qacEdelta1	USA:WI	comminuted chicken	environmental/other	SAMN07249955	GCA_009324355.1	SRR5693800
FSIS1702004	PRJNA242847	aac(3)-IV,aadA1,aph(3')-Ia,aph(4)-Ia,blaCTX-M-65,dfrA14,floR,fosA3,gyrA_D87Y=POINT,sul1,tet(A)	10	1	1	1	1	1	1	1	1	1	1	2017	arsR,asr,golS,golT,merA,merC,merD,merE,merP,merR,merT,qacEdelta1	USA:NC	raw intact chicken	environmental/other	SAMN07249971	GCA_009324415.1	SRR5693832
FSIS1702118	PRJNA242847	aac(3)-IV,aadA1,aph(4)-Ia,blaCTX-M-65,floR,gyrA_D87Y=POINT,sul1,tet(A)	7	1	1	1	0	1	1	0	1	0	1	2017	arsR,asr,golS,golT,merA,merC,merD,merE,merP,merR,merT,qacEdelta1	USA:AR	comminuted chicken	environmental/other	SAMN07260887	GCA_009331775.1	SRR5725500
PNUSAS016568	PRJNA230403	aac(3)-IV,aadA1,aph(3')-Ia,aph(4)-Ia,blaCTX-M-65,dfrA14,floR,fosA3,gyrA_D87Y=POINT,sul1,tet(A)	10	1	1	1	1	1	1	1	1	1	1	2017	arsR,asr,golS,golT,merA,merC,merD,merE,merP,merR,merT,qacEdelta1	USA	stool	clinical	SAMN07270033	GCA_009351355.1	SRR5799581
FSIS1701979	PRJNA242847	aac(3)-IV,aadA1,aph(4)-Ia,blaCTX-M-65,floR,gyrA_D87Y=POINT,sul1,tet(A)	7	1	1	1	0	1	1	0	1	0	1	2017	arsR,asr,golS,golT,merA,merC,merD,merE,merP,merR,merT,qacEdelta1	USA:NC	comminuted chicken	environmental/other	SAMN07271452	GCA_009329215.1	SRR5753177
PNUSAS016504	PRJNA230403	aac(3)-IV,aadA1,aph(4)-Ia,blaCTX-M-65,dfrA14,floR,gyrA_D87Y=POINT,sul1,tet(A)	8	1	1	1	0	1	1	1	1	0	1	2015	arsR,asr,golS,golT,merA,merC,merD,merE,merP,merR,merT,qacEdelta1	USA		clinical	SAMN07277960	GCA_008695965.1	SRR5787163
PNUSAS013538	PRJNA230403	aac(3)-IV,aadA1,aph(3')-Ia,aph(4)-Ia=PARTIAL_END_OF_CONTIG,blaCTX-M-65,dfrA14,gyrA_D87Y=POINT,sul1,tet(A)	8	1	1	1	1	1	1	1	0	0	1	2017	arsR,asr,golS,golT,merA,merC,merD,merE,merP,merR,merT,qacEdelta1	USA	stool	clinical	SAMN07281290	GCA_009336255.1	SRR5799736
FSIS1702244	PRJNA242847	aac(3)-IV,aadA1,aph(4)-Ia,blaCTX-M-65,floR,fosA3,gyrA_D87Y=POINT,sul1,tet(A)	8	1	1	1	0	1	1	0	1	1	1	2017	arsR,asr,golS,golT,merA,merC,merD,merE,merP,merR,merT,qacEdelta1	USA:DE	comminuted chicken	environmental/other	SAMN07283982	GCA_009333615.1	SRR5762340
FSIS1702284	PRJNA242847	aadA1,gyrA_D87Y=POINT,sul1,tet(A)	3	1	1	1	0	0	0	0	0	0	0	2017	arsR,asr,golS,golT,merA,merC,merD,merE,merP,merP,merR,merT,qacEdelta1	USA:NC	Comminuted Turkey	environmental/other	SAMN07283992	GCA_009333955.1	SRR5762367
FSIS1702132	PRJNA242847	aac(3)-IV,aph(3')-Ia,aph(4)-Ia,dfrA14,floR,gyrA_D87Y=POINT	5	0	0	0	1	1	1	1	1	0	0	2017	arsR,asr,golS,golT	USA:MD	raw intact chicken	environmental/other	SAMN07291014	GCA_009334835.1	SRR5766657
FSIS1702006	PRJNA242847	aac(3)-IV,aadA1,aph(3')-Ia,aph(4)-Ia,dfrA14,floR,gyrA_D87Y=POINT,sul1,tet(A)	8	1	1	1	1	1	1	1	1	0	0	2017	arsR,asr,golS,golT,merA,merC,merD,merE,merP,merR,merT,qacEdelta1	USA:GA	comminuted chicken	environmental/other	SAMN07291080	GCA_009335035.1	SRR5767153
FSIS1702008	PRJNA242847	aadA1,gyrA_D87Y=POINT,sul1,tet(A)	3	1	1	1	0	0	0	0	0	0	0	2017	arsR,asr,golS,golT,merA,merC,merD,merE,merP,merR,merT,qacEdelta1	USA:NC	chicken carcass	environmental/other	SAMN07291081	GCA_009334995.1	SRR5767175
FSIS1702295	PRJNA242847	aac(3)-IV,aadA1,aph(3')-Ia,aph(4)-Ia,blaCTX-M-65,dfrA14,floR,gyrA_D87Y=POINT,sul1,tet(A)	9	1	1	1	1	1	1	1	1	0	1	2017	arsR,asr,golS,golT,merA,merC,merD,merE,merP,merR,merT,qacEdelta1	USA:CO	raw intact chicken	environmental/other	SAMN07291222	GCA_009335305.1	SRR5767272
FSIS1702303	PRJNA242847	aac(3)-IV,aadA1,aph(3')-Ia,aph(4)-Ia,blaCTX-M-65,dfrA14,floR,fosA3,gyrA_D87Y=POINT,sul1,tet(A)	10	1	1	1	1	1	1	1	1	1	1	2017	arsR,asr,golS,golT,merA,merC,merD,merE,merP,merR,merT,qacEdelta1	USA:CA	comminuted chicken	environmental/other	SAMN07291230	GCA_009335255.1	SRR5767257
PNUSAS014424	PRJNA230403	aac(3)-IV,aadA1,aph(4)-Ia,blaCTX-M-65,floR,fosA3,gyrA_D87Y=POINT,sul1,tet(A)	8	1	1	1	0	1	1	0	1	1	1	2017	arsR,asr,golS,golT,merA,merC,merD,merE,merP,merR,merT,qacEdelta1	USA	stool	clinical	SAMN07298647	GCA_009337835.1	SRR5812331
PNUSAS017103	PRJNA230403	aac(3)-IV,aadA1,aph(4)-Ia,blaCTX-M-65,floR,fosA3,gyrA_D87Y=POINT,sul1,tet(A)	8	1	1	1	0	1	1	0	1	1	1	2017	arsR,asr,golS,golT,merA,merC,merD,merE,merP,merR,merT,qacEdelta1	USA		clinical	SAMN07298659	GCA_006121295.1	SRR5812348
PNUSAS015726	PRJNA230403	aac(3)-IV,aadA1,aph(4)-Ia,blaCTX-M-65,dfrA14,floR,gyrA_D87Y=POINT,sul1,tet(A)	8	1	1	1	0	1	1	1	1	0	1		arsR,asr,golS,golT,merA,merC,merD,merE,merP,merR,merT,qacEdelta1	USA		clinical	SAMN07298922	GCA_007026035.1	SRR5799731
FSIS1702305	PRJNA242847	aac(3)-IV,aadA1,aph(3')-Ia,aph(4)-Ia,blaCTX-M-65,floR,fosA3,gyrA_D87Y=POINT,sul1,tet(A)	9	1	1	1	1	1	1	0	1	1	1	2017	arsR,asr,golS,golT,merA,merC,merD,merE,merP,merR,merT,qacE,qacEdelta1	USA:ME	comminuted chicken	environmental/other	SAMN07304799	GCA_009335695.1	SRR5791694
FSIS1702306	PRJNA242847	aac(3)-IV,aadA1,aph(3')-Ia,aph(4)-Ia,blaCTX-M-65,floR,fosA3,gyrA_D87Y=POINT,sul1,tet(A)	9	1	1	1	1	1	1	0	1	1	1	2017	arsR,asr,golS,golT,merA,merC,merD,merE,merP,merR,merT,qacEdelta1	USA:NC	comminuted chicken	environmental/other	SAMN07304800	GCA_009335675.1	SRR5792003
FSIS1702361	PRJNA242847	aac(3)-IV,aadA1,aph(3')-Ia,aph(4)-Ia,blaCTX-M-65,floR,gyrA_D87Y=POINT,sul1,tet(A)	8	1	1	1	1	1	1	0	1	0	1	2017	arsR,asr,golS,golT,merA,merC,merD,merE,merP,merR,merT,qacEdelta1	USA:VA	comminuted chicken	environmental/other	SAMN07312325	GCA_009339035.1	SRR5804855
PNUSAS017480	PRJNA230403	aac(3)-IV,aadA1,aph(4)-Ia,floR,fosA3,gyrA_D87Y=POINT,sul1,tet(A)	7	1	1	1	0	1	1	0	1	1	0	2017	arsR,asr,golS,golT,merA,merC,merD,merE,merP,merR,merT,qacEdelta1	USA		clinical	SAMN07327415	GCA_006063355.1	SRR5812087
FSIS1701889	PRJNA292666	aac(3)-IV,aadA1,aph(3')-Ia,aph(4)-Ia,blaCTX-M-65,dfrA14,floR,fosA3,gyrA_D87Y=POINT,sul1,tet(A)	10	1	1	1	1	1	1	1	1	1	1	2017	arsR,asr,golS,golT,merA,merC,merD,merE,merP,merR,merT,qacEdelta1	USA:DE	animal-chicken-young chicken	environmental/other	SAMN07327473	GCA_009342185.1	SRR5808961
FSIS1702536	PRJNA242847	aadA1,blaCTX-M-65,fosA3,gyrA_D87Y=POINT,sul1,tet(A)	5	1	1	1	0	0	0	0	0	1	1	2017	arsR,asr,golS,golT,merA,merC,merD,merE,merP,merR,merR,merT,qacEdelta1	USA:GA	comminuted chicken	environmental/other	SAMN07327499	GCA_009336655.1	SRR5809229
PNUSAS017250	PRJNA230403	aph(3')-Ia,blaCTX-M-65,dfrA14,fosA3,gyrA_D87Y=POINT	4	0	0	0	1	0	0	1	0	1	1	2017	arsR,asr,golS,golT	USA		clinical	SAMN07333862	GCA_007028785.1	SRR5820371
FSIS1702331	PRJNA292666	aadA1,gyrA_D87Y=POINT,sul1,tet(A)	3	1	1	1	0	0	0	0	0	0	0	2017	arsR,asr,golS,golT,merA,merC,merD,merE,merP,merR,merT,qacEdelta1	USA:NC	animal-chicken-young chicken	environmental/other	SAMN07340473	GCA_009365255.1	SRR5816111
PNUSAS017791	PRJNA230403	aac(3)-IV,aadA1,aph(3')-Ia,aph(4)-Ia,blaCTX-M-65,dfrA14,floR,fosA3,gyrA_D87Y=POINT,sul1,tet(A)	10	1	1	1	1	1	1	1	1	1	1	2017	arsR,asr,golS,golT,merA,merC,merD,merE,merP,merR,merT,qacEdelta1	USA		clinical	SAMN07340634	GCA_006122515.1	SRR5821918
FSIS1702449	PRJNA242847	aac(3)-IV,aadA1,aph(3')-Ia,aph(4)-Ia,blaCTX-M-65,dfrA14,floR,gyrA_D87Y=POINT,sul1,tet(A)	9	1	1	1	1	1	1	1	1	0	1	2017	arsR,asr,golS,golT,merA,merC,merD,merE,merP,merR,merT,qacEdelta1	USA:GA	raw intact chicken	environmental/other	SAMN07340736	GCA_009367155.1	SRR5819725
PNUSAS016933	PRJNA230403	aac(3)-IV,aadA1,aph(3')-Ia,aph(4)-Ia,blaCTX-M-65,dfrA14,floR,gyrA_D87Y=POINT,sul1,tet(A)	9	1	1	1	1	1	1	1	1	0	1	2017	arsR,asr,golS,golT,merA,merC,merD,merE,merP,merR,merT,qacEdelta1	USA		clinical	SAMN07342200	GCA_007029525.1	SRR5821980
PNUSAS017164	PRJNA230403	aac(3)-IV,aadA1,aph(4)-Ia,blaCTX-M-65,dfrA14,floR,gyrA_D87Y=POINT,sul1,tet(A)	8	1	1	1	0	1	1	1	1	0	1	2017	arsR,asr,golS,golT,merA,merC,merD,merE,merP,merR,merR,merT,qacEdelta1	USA		clinical	SAMN07342353	GCA_006121415.1	SRR5822051
FSIS1702304	PRJNA242847	aac(3)-IV,aadA1,aph(3')-Ia,aph(4)-Ia,blaCTX-M-65,dfrA14,floR,fosA3,gyrA_D87Y=POINT,sul1,tet(A)	10	1	1	1	1	1	1	1	1	1	1	2017	arsR,asr,golS,golT,merA,merC,merD,merE,merP,merR,merT,qacEdelta1	USA:MD	raw intact chicken	environmental/other	SAMN07345758	GCA_009367135.1	SRR5819687
FSIS1702464	PRJNA242847	aac(3)-IV,aadA1,aph(3')-Ia,aph(4)-Ia,blaCTX-M-65,dfrA14,floR,fosA3,gyrA_D87Y=POINT,sul1,tet(A)	10	1	1	1	1	1	1	1	1	1	1	2017	arsR,asr,golS,golT,merA,merC,merD,merE,merP,merR,merT,qacEdelta1	USA:MD	raw intact chicken	environmental/other	SAMN07345767	GCA_009366215.1	SRR5819654
FSIS1702465	PRJNA242847	aac(3)-IV,aadA1,aph(4)-Ia,blaCTX-M-65,floR,gyrA_D87Y=POINT,sul1,tet(A)	7	1	1	1	0	1	1	0	1	0	1	2017	arsR,asr,golS,golT,merA,merC,merD,merE,merP,merR,merT,qacEdelta1	USA:WI	comminuted chicken	environmental/other	SAMN07345768	GCA_009366135.1	SRR5819652
PNUSAS016109	PRJNA230403	aac(3)-IV,aadA1,aph(4)-Ia,floR,fosA3,gyrA_D87Y=POINT,sul1,tet(A)	7	1	1	1	0	1	1	0	1	1	0	2017	arsR,asr,golS,golT,merA,merC,merD,merE,merP,merR,merT,qacEdelta1	USA		clinical	SAMN07346313	GCA_007030925.1	SRR5832648
FSIS1702469	PRJNA242847	aadA1,aph(3')-Ia,dfrA14,gyrA_D87Y=POINT,sul1,tet(A)	5	1	1	1	1	0	0	1	0	0	0	2017	arsR,asr,golS,golT,merA,merC,merD,merE,merP,merR,merT,qacEdelta1	USA:NC	raw intact chicken	environmental/other	SAMN07346470	GCA_009367535.1	SRR5820101
PNUSAS017887	PRJNA230403	aac(3)-IV,aadA1,aph(3')-Ia,aph(4)-Ia,dfrA14,floR,gyrA_D87Y=POINT,sul1,tet(A)	8	1	1	1	1	1	1	1	1	0	0	2017	arsR,asr,golS,golT,merA,merC,merD,merE,merP,merR,merT,qacEdelta1	USA		clinical	SAMN07350848	GCA_007032265.1	SRR5851277
FSIS1701373	PRJNA242847	aac(3)-IV,aadA1,aph(4)-Ia,blaCTX-M-65,dfrA14,fosA3,gyrA_D87Y=POINT,sul1,tet(A)	8	1	1	1	0	1	1	1	0	1	1	2017	arsR,asr,golS,golT,merA,merC,merD,merE,merP,merR,merT,qacEdelta1	USA:CT	comminuted chicken	environmental/other	SAMN07352493	GCA_009369175.1	SRR5828288
FSIS1701620	PRJNA242847	aac(3)-IV,aadA1,aph(3')-Ia,aph(4)-Ia,blaCTX-M-65,floR,gyrA_D87Y=POINT,sul1,tet(A)	8	1	1	1	1	1	1	0	1	0	1	2017	arsR,asr,golS,golT,merA,merC,merD,merE,merP,merR,merT,qacEdelta1	USA:AR	raw intact chicken	environmental/other	SAMN07352494	GCA_009369095.1	SRR5828292
PNUSAS015981	PRJNA230403	aac(3)-IV,aadA1,aph(3')-Ia,aph(4)-Ia,blaCTX-M-65,dfrA14,floR,gyrA_D87Y=POINT,sul1,tet(A)	9	1	1	1	1	1	1	1	1	0	1	2017	arsR,asr,golS,golT,merA,merC,merD,merE,merP,merR,merT,qacEdelta1	USA		clinical	SAMN07352856	GCA_006069235.1	SRR5851280
PNUSAS017906	PRJNA230403	aac(3)-IV,aadA1,aph(3')-Ia,aph(4)-Ia,blaCTX-M-65,dfrA14,floR,gyrA_D87Y=POINT,sul1,tet(A)	9	1	1	1	1	1	1	1	1	0	1	2017	arsR,asr,golS,golT,merA,merC,merD,merE,merP,merR,merT,qacEdelta1	USA	stool	clinical	SAMN07359289	GCA_009399885.1	SRR5876113
PNUSAS018486	PRJNA230403	aac(3)-IV,aadA1,aph(4)-Ia,blaCTX-M-65,dfrA14,floR,gyrA_D87Y=POINT,sul1,tet(A)	8	1	1	1	0	1	1	1	1	0	1	2017	arsR,asr,golS,golT,merA,merC,merD,merE,merP,merR,merT,qacEdelta1	USA		clinical	SAMN07362122	GCA_006070175.1	SRR5864536
FSIS1702769	PRJNA242847	aadA1,aph(3')-Ia,blaCTX-M-65,fosA3,gyrA_D87Y=POINT,sul1,tet(A)	6	1	1	1	1	0	0	0	0	1	1	2017	arsR,asr,golS,golT,merA,merC,merD,merE,merP,merR,merT,qacEdelta1	USA:GA	comminuted chicken	environmental/other	SAMN07362421	GCA_009369315.1	SRR5838328
PNUSAS016547	PRJNA230403	aac(3)-IV,aadA1,aph(3')-Ia,aph(4)-Ia,blaCTX-M-65,dfrA14,floR,gyrA_D87Y=POINT,sul1,tet(A)	9	1	1	1	1	1	1	1	1	0	1	2017	arsR,asr,golS,golT,merA,merC,merD,merE,merP,merR,merT,merT,qacEdelta1	USA		clinical	SAMN07368490	GCA_006073535.1	SRR6207171
FSIS1702847	PRJNA242847	aac(3)-IV,aadA1,aph(3')-Ia,aph(4)-Ia,blaCTX-M-65,dfrA14,floR,fosA3,gyrA_D87Y=POINT,sul1,tet(A)	10	1	1	1	1	1	1	1	1	1	1	2017	arsR,asr,golS,golT,merA,merC,merD,merD,merE,merP,merR,merT,qacEdelta1	USA:PA	comminuted chicken	environmental/other	SAMN07368631	GCA_009369395.1	SRR5839830
FSIS1702848	PRJNA242847	aac(3)-IV,aadA1,aph(3')-Ia,aph(4)-Ia,blaCTX-M-65,dfrA14,floR,fosA3,gyrA_D87Y=POINT,sul1,tet(A)	10	1	1	1	1	1	1	1	1	1	1	2017	arsR,asr,golS,golT,merA,merC,merD,merE,merP,merR,merT,qacEdelta1	USA:AR	raw intact chicken	environmental/other	SAMN07371038	GCA_009370035.1	SRR5851437
FSIS1702434	PRJNA242847	aac(3)-IV,aadA1,aph(3')-Ia,aph(4)-Ia,blaCTX-M-65,dfrA14,floR,fosA3,gyrA_D87Y=POINT,sul1,tet(A)	10	1	1	1	1	1	1	1	1	1	1	2017	arsR,asr,golS,golT,merA,merC,merD,merE,merP,merR,merT,qacEdelta1	USA:DE	comminuted chicken	environmental/other	SAMN07371061	GCA_009373095.1	SRR5852329
PNUSAS018574	PRJNA230403	aadA1,blaCTX-M-65,fosA3,gyrA_D87Y=POINT,sul1,tet(A)	5	1	1	1	0	0	0	0	0	1	1	2017	arsR,asr,golS,golT,merA,merC,merD,merE,merP,merR,merT,qacEdelta1	USA	stool	clinical	SAMN07373220	GCA_009435855.1	SRR5908157
	PRJNA230403	aac(3)-IV,aadA1,aph(4)-Ia,blaCTX-M-65,floR,fosA3,gyrA_D87Y=POINT,sul1,tet(A)	8	1	1	1	0	1	1	0	1	1	1	2017	arsR,asr,golS,golT,merA,merC,merD,merE,merP,merR,merT,qacEdelta1	USA	urine	clinical	SAMN07373288	GCA_009395915.1	SRR5864171
PNUSAS017889	PRJNA230403	aac(3)-IV,aadA1,aph(3')-Ia,aph(4)-Ia,blaCTX-M-65,dfrA14,floR,gyrA_D87Y=POINT,sul1,tet(A)	9	1	1	1	1	1	1	1	1	0	1	2017	arsR,asr,golS,golT,merA,merC,merD,merE,merP,merR,merT,qacEdelta1	USA		clinical	SAMN07374531	GCA_006124115.1	SRR5865304
PNUSAS017890	PRJNA230403	aac(3)-IV,aph(3')-Ia,aph(4)-Ia,blaCTX-M-65,dfrA14,floR,gyrA_D87Y=POINT	6	0	0	0	1	1	1	1	1	0	1	2017	arsR,asr,golS,golT	USA		clinical	SAMN07374532	GCA_006123935.1	SRR5865310
PNUSAS017891	PRJNA230403	aac(3)-IV,aadA1,aph(4)-Ia,blaCTX-M-65,dfrA14,floR,gyrA_D87Y=POINT,sul1,tet(A)	8	1	1	1	0	1	1	1	1	0	1	2017	arsR,asr,golS,golT,merA,merC,merD,merE,merP,merR,merT,qacEdelta1	USA		clinical	SAMN07374533	GCA_007034745.1	SRR5865301
FSIS1702698	PRJNA242847	aac(3)-IV,aadA1,aph(3')-Ia,aph(4)-Ia,blaCTX-M-65,dfrA14,floR,fosA3,gyrA_D87Y=POINT,sul1,tet(A)	10	1	1	1	1	1	1	1	1	1	1	2017	arsR,asr,golS,golT,merA,merC,merC,merD,merE,merP,merR,merT,qacEdelta1	USA:NC	chicken carcass	environmental/other	SAMN07374672	GCA_009373395.1	SRR5860183
Sal1600	PRJNA186035	aac(3)-IV,aadA1,aph(4)-Ia,blaCTX-M-65,floR,fosA3,gyrA_D87Y=POINT,sul1,tet(A)	8	1	1	1	0	1	1	0	1	1	1	2017	arsR,asr,golS,golT,merA,merC,merD,merE,merP,merR,merT,qacEdelta1	USA:VA	blood	clinical	SAMN07375441	GCA_007045985.1	SRR5934992
PNUSAS016277	PRJNA230403	aac(3)-IV,aadA1,aph(3')-Ia,aph(4)-Ia,blaCTX-M-65,dfrA14,floR,fosA3,gyrA_D87Y=POINT,sul1,tet(A)	10	1	1	1	1	1	1	1	1	1	1	2017	arsR,asr,golS,golT,merA,merC,merD,merE,merP,merR,merT,qacEdelta1	USA		clinical	SAMN07375574	GCA_006125635.1	SRR5876417
PNUSAS018438	PRJNA230403	aac(3)-IV,aadA1,aph(3')-Ia,aph(4)-Ia,dfrA14,floR,gyrA_D87Y=POINT,sul1,tet(A)	8	1	1	1	1	1	1	1	1	0	0	2017	arsR,asr,golS,golT,merA,merC,merD,merE,merP,merR,merT,qacEdelta1	USA	urine	clinical	SAMN07375726	GCA_009396895.1	SRR5865222
PNUSAS018593	PRJNA230403	aac(3)-IV,aadA1,aph(3')-Ia,aph(4)-Ia,blaCTX-M-65,dfrA14,floR,gyrA_D87Y=POINT,sul1,tet(A)	9	1	1	1	1	1	1	1	1	0	1	2017	arsR,asr,golS,golT,merA,merC,merD,merE,merP,merR,merT,qacEdelta1	USA	stool	clinical	SAMN07376251	GCA_009399265.1	SRR5875996
FSIS1702827	PRJNA242847	aadA1,aph(3')-Ia,dfrA14,gyrA_D87Y=POINT,sul1,tet(A)	5	1	1	1	1	0	0	1	0	0	0	2017	arsR,asr,golS,golT,merA,merC,merD,merE,merP,merR,merT,qacEdelta1	USA:MD	chicken carcass	environmental/other	SAMN07405738	GCA_009395195.1	SRR5860176
FSIS1702833	PRJNA242847	aac(3)-IV,aadA1,aph(3')-Ia,aph(4)-Ia,blaCTX-M-65,floR,fosA3,gyrA_D87Y=POINT,sul1,tet(A)	9	1	1	1	1	1	1	0	1	1	1	2017	arsR,asr,golS,golT,merA,merC,merD,merE,merP,merR,merT,qacEdelta1	USA:NJ	comminuted chicken	environmental/other	SAMN07405744	GCA_009395165.1	SRR5860173
FSIS1702997	PRJNA242847	aac(3)-IV,aadA1,aph(3')-Ia,aph(4)-Ia,dfrA14,gyrA_D87Y=POINT,sul1,tet(A)	7	1	1	1	1	1	1	1	0	0	0	2017	arsR,asr,golS,golT,merA,merC,merD,merE,merP,merR,merT,qacEdelta1	USA:PA	comminuted chicken	environmental/other	SAMN07410862	GCA_009397585.1	SRR5865668
FSIS1702998	PRJNA242847	aadA1,gyrA_D87Y=POINT,sul1,tet(A)	3	1	1	1	0	0	0	0	0	0	0	2017	arsR,asr,golS,golT,merA,merC,merD,merE,merP,merR,merT,qacEdelta1	USA:NJ	Comminuted Turkey	environmental/other	SAMN07410865	GCA_009374055.1	SRR5865519
FSIS1703002	PRJNA242847	aac(3)-IV,aadA1,aph(3')-Ia,aph(4)-Ia,blaCTX-M-65,dfrA14,floR,fosA3,gyrA_D87Y=POINT,sul1,tet(A)	10	1	1	1	1	1	1	1	1	1	1	2017	arsR,asr,golS,golT,merA,merC,merD,merE,merP,merR,merT,qacEdelta1	USA:NC	comminuted chicken	environmental/other	SAMN07410868	GCA_009397425.1	SRR5865663
FSIS1703003	PRJNA242847	aac(3)-IV,aadA1,aph(3')-Ia,aph(4)-Ia,blaCTX-M-65,dfrA14,floR,gyrA_D87Y=POINT,sul1,tet(A)	9	1	1	1	1	1	1	1	1	0	1	2017	arsR,asr,golS,golT,merA,merC,merD,merE,merP,merR,merT,qacEdelta1	USA:MI	comminuted chicken	environmental/other	SAMN07410869	GCA_009397065.1	SRR5865665
FSIS1710987	PRJNA242847	aadA1,dfrA14,gyrA_D87Y=POINT,sul1,tet(A)	4	1	1	1	0	0	0	1	0	0	0	2017	arsR,asr,golS,golT,merA,merC,merD,merE,merP,merR,merT,qacEdelta1	USA:NJ	comminuted chicken	environmental/other	SAMN07410873	GCA_009397825.1	SRR5865684
FSIS1703079	PRJNA292666	aac(3)-IV,aadA1,aph(3')-Ia,aph(4)-Ia,blaCTX-M-65,dfrA14,floR,gyrA_D87Y=POINT,sul1,tet(A)	9	1	1	1	1	1	1	1	1	0	1	2017	arsR,asr,golS,golT,merA,merC,merD,merE,merP,merR,merT,qacEdelta1	USA:DE	animal-chicken-young chicken	environmental/other	SAMN07410874	GCA_009396885.1	SRR5865687
FSIS1702979	PRJNA242847	aac(3)-IV,aadA1,aph(3')-Ia,aph(4)-Ia,blaCTX-M-65,dfrA14,floR,fosA3,gyrA_D87Y=POINT,sul1,tet(A)	10	1	1	1	1	1	1	1	1	1	1	2017	arsR,asr,golS,golT,merA,merC,merD,merE,merP,merR,merT,qacEdelta1	USA:MD	raw intact chicken	environmental/other	SAMN07411249	GCA_009397525.1	SRR5865397
FSIS1702980	PRJNA242847	aac(3)-IV,aadA1,aph(4)-Ia,blaCTX-M-65,floR,gyrA_D87Y=POINT,sul1,tet(A)	7	1	1	1	0	1	1	0	1	0	1	2017	arsR,asr,golS,golT,merA,merC,merD,merE,merP,merR,merT,qacEdelta1	USA:NC	chicken carcass	environmental/other	SAMN07411250	GCA_009374155.1	SRR5865377
FSIS1702983	PRJNA242847	aac(3)-IV,aadA1,aph(3')-Ia,aph(4)-Ia,dfrA14,floR,gyrA_D87Y=POINT,sul1,tet(A)	8	1	1	1	1	1	1	1	1	0	0	2017	arsR,asr,golS,golT,merA,merC,merD,merE,merP,merR,merT,qacEdelta1	USA:NC	raw intact chicken	environmental/other	SAMN07411253	GCA_006070515.1	SRR5865375
FSIS1702985	PRJNA242847	aac(3)-IV,aadA1,aph(3')-Ia,aph(4)-Ia,blaCTX-M-65,dfrA14=PARTIAL_END_OF_CONTIG,floR,gyrA_D87Y=POINT,sul1,tet(A)	9	1	1	1	1	1	1	1	1	0	1	2017	arsR,asr,golS,golT,merA,merC,merD,merE,merP,merR,merT,qacEdelta1	USA:DE	raw intact chicken	environmental/other	SAMN07411255	GCA_006068575.1	SRR5865378
FSIS1702986	PRJNA242847	aadA1,gyrA_D87Y=POINT,sul1,tet(A)	3	1	1	1	0	0	0	0	0	0	0	2017	arsR,asr,golS,golT,merA,merC,merD,merE,merP,merR,merT,qacEdelta1	USA:NC	Comminuted Turkey	environmental/other	SAMN07411256	GCA_009397285.1	SRR5865373
FSIS1703034	PRJNA242847	aac(3)-IV,aadA1,aph(3')-Ia,aph(4)-Ia,blaCTX-M-65,dfrA14,floR,gyrA_D87Y=POINT,sul1,tet(A)	9	1	1	1	1	1	1	1	1	0	1	2017	arsR,asr,golS,golT,merA,merC,merD,merE,merP,merR,merT,qacEdelta1	USA:MI	comminuted chicken	environmental/other	SAMN07416865	GCA_009398385.1	SRR5870990
FSIS1703102	PRJNA242847	aac(3)-IV,aadA1,aph(3')-Ia,aph(4)-Ia,blaCTX-M-65,dfrA14,floR,gyrA_D87Y=POINT,sul1,tet(A)	9	1	1	1	1	1	1	1	1	0	1	2017	arsR,asr,golS,golT,merA,merC,merD,merE,merP,merR,merT,qacEdelta1	USA:MD	raw intact chicken	environmental/other	SAMN07424736	GCA_009401165.1	SRR5881994
FSIS1703117	PRJNA242847	aac(3)-IV,aadA1,aph(4)-Ia,blaCTX-M-65,floR,fosA3,gyrA_D87Y=POINT,sul1,tet(A)	8	1	1	1	0	1	1	0	1	1	1	2017	arsR,asr,golS,golT,merA,merC,merD,merE,merP,merR,merT,qacEdelta1	USA:DE	raw intact chicken	environmental/other	SAMN07424749	GCA_009429675.1	SRR5879187
FSIS1703120	PRJNA242847	aac(3)-IV,aadA1,aph(3')-Ia,aph(4)-Ia,floR,gyrA_D87Y=POINT,sul1,tet(A)	7	1	1	1	1	1	1	0	1	0	0	2017	arsR,asr,golS,golT,merA,merC,merD,merE,merP,merR,merT,qacEdelta1	USA:MD	chicken carcass	environmental/other	SAMN07424752	GCA_009401245.1	SRR5879189
FSIS1702506	PRJNA292666	gyrA_D87Y=POINT	0	0	0	0	0	0	0	0	0	0	0	2017	arsR,asr,golS,golT	USA:SC	animal-chicken-young chicken	environmental/other	SAMN07424836	GCA_009401885.1	SRR5879413
FSIS1703031	PRJNA242847	aph(3')-Ia,gyrA_D87Y=POINT	1	0	0	0	1	0	0	0	0	0	0	2017	arsR,asr,golS,golT	USA:NC	chicken carcass	environmental/other	SAMN07428648	GCA_009429455.1	SRR5884528
PNUSAS017840	PRJNA230403	aac(3)-IV,aadA1,aph(4)-Ia,blaCTX-M-65,floR,gyrA_D87Y=POINT,sul1,tet(A)	7	1	1	1	0	1	1	0	1	0	1	2017	arsR,asr,golS,golT,merA,merC,merD,merE,merP,merR,merT,qacEdelta1	USA	stool	clinical	SAMN07430054	GCA_009433115.1	SRR5890589
PNUSAS017739	PRJNA230403	aac(3)-IV,aadA1,aph(4)-Ia,dfrA14,floR,gyrA_D87Y=POINT,sul1,tet(A)	7	1	1	1	0	1	1	1	1	0	0	2017	arsR,asr,golS,golT,merA,merC,merD,merE,merP,merR,merT,qacEdelta1	USA	stool	clinical	SAMN07434505	GCA_009464485.1	SRR5920090
PNUSAS017665	PRJNA230403	aac(3)-IV,aph(4)-Ia,floR,fosA3,gyrA_D87Y=POINT	4	0	0	0	0	1	1	0	1	1	0	2017	arsR,asr,golS,golT	USA	stool	clinical	SAMN07436208	GCA_009436055.1	SRR5907261
PNUSAS017422	PRJNA230403	aadA1,aph(3')-Ia,dfrA14,fosA3,gyrA_D87Y=POINT,sul1,tet(A)	6	1	1	1	1	0	0	1	0	1	0	2017	arsR,asr,golS,golT,merA,merC,merD,merE,merP,merR,merT,qacEdelta1	USA		clinical	SAMN07436215	GCA_006129475.1	SRR5906913
FSIS1703297	PRJNA242847	aadA1,gyrA_D87Y=POINT,sul1,tet(A)	3	1	1	1	0	0	0	0	0	0	0	2017	arsR,asr,golS,golT,merA,merC,merD,merE,merP,merR,merT,qacEdelta1	USA:VA	raw intact chicken	environmental/other	SAMN07440336	GCA_009403225.1	SRR5890302
FSIS1703300	PRJNA242847	aac(3)-IV,aadA1,aph(3')-Ia,aph(4)-Ia,dfrA14,floR,gyrA_D87Y=POINT,sul1,tet(A)	8	1	1	1	1	1	1	1	1	0	0	2017	arsR,asr,golS,golT,merA,merC,merD,merE,merP,merR,merT,qacEdelta1	USA:RI	raw intact chicken	environmental/other	SAMN07440339	GCA_009402685.1	SRR5889604
FSIS1703302	PRJNA242847	aac(3)-IV,aadA1,aph(3')-Ia,aph(4)-Ia,blaCTX-M-65,dfrA14,floR,fosA3,gyrA_D87Y=POINT,sul1,tet(A)	10	1	1	1	1	1	1	1	1	1	1	2017	arsR,asr,golS,golT,merA,merC,merD,merE,merP,merR,merT,qacEdelta1	USA:VA	comminuted chicken	environmental/other	SAMN07440341	GCA_009403105.1	SRR5890281
FSIS1703308	PRJNA242847	aac(3)-IV,aadA1,aph(4)-Ia,dfrA14,floR,gyrA_D87Y=POINT,sul1,tet(A)	7	1	1	1	0	1	1	1	1	0	0	2017	arsR,asr,golS,golT,merA,merC,merD,merE,merP,merR,merT,qacEdelta1	USA:NC	raw intact chicken	environmental/other	SAMN07440347	GCA_006127655.1	SRR5890264
FSIS1703312	PRJNA242847	aadA1,gyrA_D87Y=POINT,sul1,tet(A)	3	1	1	1	0	0	0	0	0	0	0	2017	arsR,asr,golS,golT,merA,merC,merD,merE,merP,merR,merT,qacEdelta1	USA:GA	comminuted chicken	environmental/other	SAMN07440351	GCA_009431965.1	SRR5890251
FSIS1703274	PRJNA242847	aac(3)-IV,aadA1,aph(4)-Ia,blaCTX-M-65,floR,fosA3,gyrA_D87Y=POINT,sul1,tet(A)	8	1	1	1	0	1	1	0	1	1	1	2017	arsR,asr,golS,golT,merA,merC,merD,merE,merP,merR,merT,qacEdelta1	USA:MD	raw intact chicken	environmental/other	SAMN07440355	GCA_006127735.1	SRR5890258
FSIS1703275	PRJNA242847	aac(3)-IV,aadA1,aph(4)-Ia,blaCTX-M-65,floR,gyrA_D87Y=POINT,sul1,tet(A)	7	1	1	1	0	1	1	0	1	0	1	2017	arsR,asr,golS,golT=MISTRANSLATION,merA,merC,merD,merE,merP,merR,merT,qacEdelta1	USA:NY	raw intact chicken	environmental/other	SAMN07440356	GCA_009432045.1	SRR5890283
PNUSAS019677	PRJNA230403	aac(3)-IV,aadA1,aph(3')-Ia,aph(4)-Ia,blaCTX-M-65,dfrA14,floR,gyrA_D87Y=POINT,sul1,tet(A)	9	1	1	1	1	1	1	1	1	0	1	2017	arsR,asr,golS,golT,merA,merC,merD,merE,merP,merR,merT,qacEdelta1	USA	stool	clinical	SAMN07440992	GCA_009436215.1	SRR5908143
FSIS1703321	PRJNA242847	aac(3)-IV,aadA1,aph(3')-Ia,aph(4)-Ia,dfrA14,floR,gyrA_D87Y=POINT,sul1,tet(A)	8	1	1	1	1	1	1	1	1	0	0	2017	arsR,asr,golS,golT,merA,merC,merD,merE,merP,merR,merT,qacEdelta1	USA:DE	comminuted chicken	environmental/other	SAMN07450982	GCA_009433595.1	SRR5901624
FSIS1703402	PRJNA242847	aac(3)-IV,aadA1,aph(3')-Ia,aph(4)-Ia,blaCTX-M-65,dfrA14,fosA3,gyrA_D87Y=POINT,sul1,tet(A)	9	1	1	1	1	1	1	1	0	1	1	2017	arsR,asr,golS,golT,merA,merC,merD,merE,merP,merR,merT,qacEdelta1	USA:DE	comminuted chicken	environmental/other	SAMN07451281	GCA_009434645.1	SRR5901884
PNUSAS018030	PRJNA230403	aadA1,gyrA_D87Y=POINT,sul1,tet(A)	3	1	1	1	0	0	0	0	0	0	0	2017	arsR,asr,golS,golT,merA,merC,merD,merE,merP,merP,merR,merT,qacEdelta1	USA		clinical	SAMN07455443	GCA_006132125.1	SRR5921427
PNUSAS019794	PRJNA230403	aac(3)-IV,aadA1,aph(3')-Ia,aph(4)-Ia,blaCTX-M-65,dfrA14,floR,fosA3,gyrA_D87Y=POINT,sul1,tet(A)	10	1	1	1	1	1	1	1	1	1	1	2017	arsR,asr,golS,golT,merA,merC,merD,merE,merP,merR,merT,qacEdelta1	USA	urine	clinical	SAMN07455884	GCA_009440055.1	SRR5920102
FSIS1703232	PRJNA242847	aac(3)-IV,aadA1,aph(3')-Ia,aph(4)-Ia,blaCTX-M-65,dfrA14,floR,fosA3,gyrA_D87Y=POINT,sul1,tet(A)	10	1	1	1	1	1	1	1	1	1	1	2017	arsR,asr,golS,golT,merA,merC,merD,merE,merP,merR,merT,qacEdelta1	USA:NC	comminuted chicken	environmental/other	SAMN07460763	GCA_009437855.1	SRR5910145
FSIS1703416	PRJNA242847	aac(3)-IV,aadA1,aph(3')-Ia,aph(4)-Ia,dfrA14,floR,gyrA_D87Y=POINT,sul1,tet(A)	8	1	1	1	1	1	1	1	1	0	0	2017	arsR,asr,golS,golT,merA,merC,merD,merE,merP,merR,merT,qacEdelta1	USA:MI	comminuted chicken	environmental/other	SAMN07460766	GCA_009437595.1	SRR5910150
PNUSAS019653	PRJNA230403	aac(3)-IV,aph(3')-Ia,aph(4)-Ia,blaCTX-M-65,dfrA14,floR,fosA3,gyrA_D87Y=POINT	7	0	0	0	1	1	1	1	1	1	1	2017	arsR,asr,golS,golT	USA	stool	clinical	SAMN07483876	GCA_009466645.1	SRR5932759
FSIS1703495	PRJNA242847	aac(3)-IV,aadA1,aph(4)-Ia,gyrA_D87Y=POINT,sul1,tet(A)	5	1	1	1	0	1	1	0	0	0	0	2017	arsR,asr,golS,golT,merA,merC,merD,merE,merP,merR,merT,qacEdelta1	USA:GA	comminuted chicken	environmental/other	SAMN07485837	GCA_009439295.1	SRR5920993
FSIS1703484	PRJNA242847	aac(3)-IV,aadA1,aph(3')-Ia,aph(4)-Ia,dfrA14,floR,gyrA_D87Y=POINT,sul1,tet(A)	8	1	1	1	1	1	1	1	1	0	0	2017	arsR,asr,golS,golT,merA,merC,merD,merE,merP,merR,merT,qacEdelta1	USA:TN	comminuted chicken	environmental/other	SAMN07485847	GCA_009464825.1	SRR5920772
2017K-0576	PRJNA230403	aac(3)-IV,aadA1,aph(3')-Ia,aph(4)-Ia,blaCTX-M-65,dfrA14,floR,fosA3,gyrA_D87Y=POINT,sul1,tet(A)	10	1	1	1	1	1	1	1	1	1	1	2017	arsR,asr,golS,golT,merA,merC,merD,merE,merP,merR,merT,qacEdelta1	USA		clinical	SAMN07487329	GCA_006131805.1	SRR5921309
2017K-0574	PRJNA230403	aac(3)-IV,aadA1,aph(3')-Ia,aph(4)-Ia,blaCTX-M-65,dfrA14,floR,gyrA_D87Y=POINT,sul1,tet(A)	9	1	1	1	1	1	1	1	1	0	1	2017	arsR,asr,golS,golT,merA,merC,merD,merE,merP,merR,merT,qacEdelta1	USA		clinical	SAMN07487614	GCA_007043065.1	SRR5921459
FSIS1703515	PRJNA242847	aac(3)-IV,aadA1,aph(3')-Ia,aph(4)-Ia,blaCTX-M-65,dfrA14,floR,fosA3,gyrA_D87Y=POINT,sul1,tet(A)	10	1	1	1	1	1	1	1	1	1	1	2017	arsR,asr,golS,golT,merA,merC,merD,merE,merP,merR,merT,qacEdelta1	USA:MI	comminuted chicken	environmental/other	SAMN07501482	GCA_009439795.1	SRR5930155
PNUSAS019372	PRJNA230403	aac(3)-IV,aadA1,aph(4)-Ia,blaCTX-M-65,dfrA14,gyrA_D87Y=POINT,sul1,tet(A)	7	1	1	1	0	1	1	1	0	0	1	2017	arsR,asr,golS,golT=MISTRANSLATION,merA,merC,merD,merE,merP,merR,merT,qacEdelta1	USA	stool	clinical	SAMN07503320	GCA_009483705.1	SRR5947688
PNUSAS019954	PRJNA230403	aac(3)-IV,aadA1,aph(3')-Ia,aph(4)-Ia,blaCTX-M-65,floR,gyrA_D87Y=POINT,sul1,tet(A)	8	1	1	1	1	1	1	0	1	0	1	2017	arsR,asr,golS,golT,merA,merC,merD,merE,merP,merR,merT,qacEdelta1	USA	stool	clinical	SAMN07503388	GCA_009470885.1	SRR5947760
PNUSAS020845	PRJNA230403	aac(3)-IV,aadA1,aph(3')-Ia,aph(4)-Ia,blaCTX-M-65,dfrA14,gyrA_D87Y=POINT,sul1,tet(A)	8	1	1	1	1	1	1	1	0	0	1	2017	arsR,asr,golS,golT,merA,merC,merD,merE,merP,merR,merT,qacEdelta1	USA		clinical	SAMN07509365	GCA_006136555.1	SRR5945349
PNUSAS020933	PRJNA230403	aadA1,blaCTX-M-65,fosA3,gyrA_D87Y=POINT,sul1,tet(A)	5	1	1	1	0	0	0	0	0	1	1	2017	arsR,asr,golS,golT,merA,merC,merD,merE,merP,merR,merT,qacEdelta1	USA		clinical	SAMN07512668	GCA_006139995.1	SRR5955276
PNUSAS020953	PRJNA230403	aac(3)-IV,aadA1,aph(3')-Ia,aph(4)-Ia,dfrA14,floR,gyrA_D87Y=POINT,sul1,tet(A)	8	1	1	1	1	1	1	1	1	0	0	2017	arsR,asr,golS,golT,merA,merC,merD,merE,merP,merR,merT,qacEdelta1	USA	stool	clinical	SAMN07515436	GCA_009472605.1	SRR5951459
PNUSAS021167	PRJNA230403	aac(3)-IV,aph(3')-Ia,aph(4)-Ia,blaCTX-M-65,dfrA14,floR,fosA3,gyrA_D87Y=POINT	7	0	0	0	1	1	1	1	1	1	1	2017	arsR,asr,golS,golT	USA		clinical	SAMN07519637	GCA_006139415.1	SRR5951368
FSIS1703475	PRJNA242847	aadA1,gyrA_D87Y=POINT,sul1,tet(A)	3	1	1	1	0	0	0	0	0	0	0	2017	arsR,asr,golS,golT,merA,merC,merD,merE,merP,merR,merT,qacEdelta1	USA:DE	comminuted chicken	environmental/other	SAMN07519773	GCA_009469905.1	SRR5945812
FSIS1703518	PRJNA242847	aadA1,gyrA_D87Y=POINT,sul1,tet(A)	3	1	1	1	0	0	0	0	0	0	0	2017	arsR,asr,golS,golT,merA,merC,merD,merE,merP,merR,merT,qacEdelta1	USA:NJ	comminuted chicken	environmental/other	SAMN07519774	GCA_009469775.1	SRR5945813
FSIS1703629	PRJNA242847	aac(3)-IV,aadA1,aph(3')-Ia,aph(4)-Ia,dfrA14,floR,gyrA_D87Y=POINT,sul1,tet(A)	8	1	1	1	1	1	1	1	1	0	0	2017	arsR,asr,golS,golT,merA,merC,merD,merE,merP,merR,merT,qacEdelta1	USA:MA	raw intact chicken	environmental/other	SAMN07519838	GCA_009472925.1	SRR5955229
FSIS21720022	PRJNA242847	aac(3)-IV,aadA1,aph(3')-Ia,aph(4)-Ia,dfrA14,floR,gyrA_D87Y=POINT,sul1,tet(A)	8	1	1	1	1	1	1	1	1	0	0	2017	arsR,asr,golS,golT,merA,merC,merD,merE,merP,merR,merT,qacEdelta1	USA:DE	comminuted chicken	environmental/other	SAMN07532217	GCA_009473025.1	SRR5955184
FSIS1703703	PRJNA242847	aac(3)-IV,aadA1,aph(4)-Ia,blaCTX-M-65,floR,fosA3,gyrA_D87Y=POINT,sul1,tet(A)	8	1	1	1	0	1	1	0	1	1	1	2017	arsR,asr,golS,golT,merA,merC,merD,merE,merP,merR,merT,qacEdelta1	USA:AR	raw intact chicken	environmental/other	SAMN07536031	GCA_009473565.1	SRR5955374
FSIS1703504	PRJNA242847	aac(3)-IV,aadA1,aph(4)-Ia,blaCTX-M-65,floR,fosA3,gyrA_D87Y=POINT,sul1,tet(A)	8	1	1	1	0	1	1	0	1	1	1	2017	arsR,asr,golS,golT,merA,merC,merD,merE,merP,merR,merT,qacEdelta1	USA:GA	raw intact chicken	environmental/other	SAMN07536039	GCA_009472465.1	SRR5955382
FSIS1703557	PRJNA292666	aac(3)-IV,aadA1,aph(3')-Ia,aph(4)-Ia,blaCTX-M-65,dfrA14,floR,gyrA_D87Y=POINT,sul1,tet(A)	9	1	1	1	1	1	1	1	1	0	1	2017	arsR,asr,golS,golT,merA,merC,merD,merE,merP,merR,merT,qacEdelta1	USA:NC	animal-chicken-young chicken	environmental/other	SAMN07537114	GCA_009474185.1	SRR5956555
FSIS1703860	PRJNA242847	aadA1,gyrA_D87Y=POINT,sul1,tet(A)	3	1	1	1	0	0	0	0	0	0	0	2017	arsR,asr,golS,golT,merA,merC,merD,merE,merP,merR,merT,qacEdelta1	USA:NC	Comminuted Turkey	environmental/other	SAMN07537121	GCA_009473625.1	SRR5956482
FSIS1703861	PRJNA242847	aac(3)-IV,aadA1,aph(3')-Ia,aph(4)-Ia,blaCTX-M-65,dfrA14,floR,fosA3,gyrA_D87Y=POINT,sul1,tet(A)	10	1	1	1	1	1	1	1	1	1	1	2017	arsR,asr,golS,golT,merA,merC,merD,merE,merP,merR,merT,qacEdelta1	USA:NC	Comminuted Turkey	environmental/other	SAMN07537122	GCA_009473905.1	SRR5956483
FSIS1703867	PRJNA242847	aadA1,gyrA_D87Y=POINT,sul1,tet(A)	3	1	1	1	0	0	0	0	0	0	0	2017	arsR,asr,golS,golT,merA,merC,merD,merE,merP,merR,merT,qacEdelta1	USA:DE	comminuted chicken	environmental/other	SAMN07537128	GCA_009473865.1	SRR5956475
FSIS21720042	PRJNA242847	aadA1,gyrA_D87Y=POINT,sul1,tet(A)	3	1	1	1	0	0	0	0	0	0	0	2017	arsR,asr,golS,golT,merA,merC,merD,merE,merP,merR,merT,qacEdelta1	USA:MI	comminuted chicken	environmental/other	SAMN07552008	GCA_009474945.1	SRR5967217
FSIS21720043	PRJNA242847	aadA1,aph(3')-Ia,dfrA14,fosA3,gyrA_D87Y=POINT,sul1,tet(A)	6	1	1	1	1	0	0	1	0	1	0	2017	arsR,asr,golS,golT,merA,merC,merD,merE,merP,merR,merT,qacEdelta1	USA:WA	comminuted chicken	environmental/other	SAMN07552009	GCA_009474985.1	SRR5967213
FSIS21720045	PRJNA242847	aac(3)-IV,aadA1,aph(3')-Ia,aph(4)-Ia,blaCTX-M-65,floR,gyrA_D87Y=POINT,sul1,tet(A)	8	1	1	1	1	1	1	0	1	0	1	2017	arsR,asr,golS,golT,merA,merC,merD,merE,merP,merR,merT,qacEdelta1	USA:VA	raw intact chicken	environmental/other	SAMN07552011	GCA_009475515.1	SRR5967219
FSIS21720047	PRJNA242847	aac(3)-IV,aadA1,aph(3')-Ia,aph(4)-Ia,blaCTX-M-65,floR,gyrA_D87Y=POINT,sul1,tet(A)	8	1	1	1	1	1	1	0	1	0	1	2017	arsR,asr,golS,golT,merA,merC,merD,merE,merP,merR,merT,qacEdelta1	USA:ME	comminuted chicken	environmental/other	SAMN07552013	GCA_009499895.1	SRR5967200
PNUSAS021824	PRJNA230403	aac(3)-IV,aadA1,aph(3')-Ia,aph(4)-Ia,blaCTX-M-65,dfrA14,floR,gyrA_D87Y=POINT,sul1,tet(A)	9	1	1	1	1	1	1	1	1	0	1	2017	arsR,asr,golS,golT,merA,merC,merD,merE,merP,merR,merT,qacEdelta1	USA		clinical	SAMN07555339	GCA_006239855.1	SRR5988397
PNUSAS020740	PRJNA230403	aac(3)-IV,aph(3')-Ia,aph(4)-Ia,blaCTX-M-65,dfrA14,floR,gyrA_D87Y=POINT	6	0	0	0	1	1	1	1	1	0	1	2017	arsR,asr,golS,golT	USA		clinical	SAMN07557169	GCA_007055805.1	SRR5990972
PNUSAS021418	PRJNA230403	aac(3)-IV,aadA1,aph(3')-Ia,aph(4)-Ia,blaCTX-M-65,dfrA14,floR,fosA3,gyrA_D87Y=POINT,sul1,tet(A)	10	1	1	1	1	1	1	1	1	1	1	2017	arsR,asr,golS,golT,merA,merC,merD,merE,merP,merR,merT,qacEdelta1	USA	stool	clinical	SAMN07559608	GCA_009500175.1	SRR5989065
FSIS11703950	PRJNA292666	aac(3)-IV,aadA1,aph(3')-Ia,aph(4)-Ia,dfrA14,floR,gyrA_D87Y=POINT,sul1,tet(A)	8	1	1	1	1	1	1	1	1	0	0	2017	arsR,asr,golS,golT,merA,merC,merD,merE,merP,merR,merT,qacEdelta1	USA:DE	animal-chicken-young chicken	environmental/other	SAMN07560998	GCA_009476285.1	SRR5978796
PNUSAS021185	PRJNA230403	aadA1,aph(3')-Ia,dfrA14,gyrA_D87Y=POINT,sul1,tet(A)	5	1	1	1	1	0	0	1	0	0	0	2017	arsR,asr,golS,golT,merA,merC,merD,merE,merP,merR,merT,qacEdelta1	USA		clinical	SAMN07562189	GCA_007054665.1	SRR5988768
FSIS1703776	PRJNA242847	aac(3)-IV,aadA1,aph(3')-Ia,aph(4)-Ia,dfrA14,floR,gyrA_D87Y=POINT,sul1,tet(A)	8	1	1	1	1	1	1	1	1	0	0	2017	arsR,asr,golS,golT,merA,merC,merD,merE,merP,merR,merT,qacEdelta1	USA:DE	comminuted chicken	environmental/other	SAMN07563007	GCA_009547695.1	SRR5980266
FSIS1703852	PRJNA242847	aac(3)-IV,aph(3')-Ia,aph(4)-Ia,dfrA14,gyrA_D87Y=POINT	4	0	0	0	1	1	1	1	0	0	0	2017	arsR,asr,golS,golT	USA:DE	raw intact chicken	environmental/other	SAMN07563050	GCA_009476545.1	SRR5980422
FSIS1703775	PRJNA242847	aadA1,aph(3')-Ia,dfrA14,gyrA_D87Y=POINT,sul1,tet(A)	5	1	1	1	1	0	0	1	0	0	0	2017	arsR,asr,golS,golT,merA,merC,merD,merE,merP,merR,merT,qacEdelta1	USA:WA	comminuted chicken	environmental/other	SAMN07565852	GCA_009547515.1	SRR5982392
FSIS11703975	PRJNA242847	aac(3)-IV,aadA1,aph(3')-Ia,aph(4)-Ia,blaCTX-M-65,dfrA14,floR,fosA3,gyrA_D87Y=POINT,sul1,tet(A)	10	1	1	1	1	1	1	1	1	1	1	2017	arsR,asr,golS,golT,merA,merC,merD,merE,merP,merR,merT,qacEdelta1	USA:NC	Comminuted Turkey	environmental/other	SAMN07565862	GCA_009477205.1	SRR5982385
PNUSAS018713	PRJNA230403	aadA1,aph(3')-Ia,dfrA14,gyrA_D87Y=POINT,sul1,tet(A)	5	1	1	1	1	0	0	1	0	0	0	2017	arsR,asr,golS,golT,merA,merC,merD,merE,merP,merR,merT,qacEdelta1	USA	stool	clinical	SAMN07567076	GCA_009502345.1	SRR6014228
PNUSAS018720	PRJNA230403	aadA1,aph(3')-Ia,dfrA14,gyrA_D87Y=POINT,sul1,tet(A)	5	1	1	1	1	0	0	1	0	0	0	2017	arsR,asr,golS,golT,merA,merC,merD,merE,merP,merR,merT,qacEdelta1	USA	stool	clinical	SAMN07567228	GCA_009501835.1	SRR5995903
FSIS21720066	PRJNA242847	aac(3)-IV,aph(3')-Ia,aph(4)-Ia,blaCTX-M-65,dfrA14,floR,gyrA_D87Y=POINT	6	0	0	0	1	1	1	1	1	0	1	2017	arsR,asr,golS,golT	USA:MD	raw intact chicken	environmental/other	SAMN07568697	GCA_009477605.1	SRR5985796
PNUSAS018127	PRJNA230403	aac(3)-IV,aph(3')-Ia,aph(4)-Ia,blaCTX-M-65,dfrA14,fosA3,gyrA_D87Y=POINT	6	0	0	0	1	1	1	1	0	1	1	2017	arsR,asr,golS,golT	USA		clinical	SAMN07573515	GCA_007057545.1	SRR6019659
FSIS21720079	PRJNA242847	aac(3)-IV,aadA1,aph(3')-Ia,gyrA_D87Y=POINT,sul1,tet(A)	5	1	1	1	1	1	0	0	0	0	0	2017	arsR,golS,golT,merC,merP,merR,merT,qacEdelta1	USA:CO	comminuted chicken	environmental/other	SAMN07585799		SRR5996327
FSIS21720089	PRJNA242847	aac(3)-IV,aadA1,aph(4)-Ia,floR,gyrA_D87Y=POINT,sul1,tet(A)	6	1	1	1	0	1	1	0	1	0	0	2017	arsR,asr,golS,golT,merA,merC,merD,merE,merP,merR,merT,qacEdelta1	USA:VA	raw intact chicken	environmental/other	SAMN07586058	GCA_009501575.1	SRR5997419
PNUSAS021152	PRJNA230403	aac(3)-IV,aadA1,aph(3')-Ia,aph(4)-Ia,blaCTX-M-65,dfrA14,floR,gyrA_D87Y=POINT,sul1,tet(A)	9	1	1	1	1	1	1	1	1	0	1	2017	arsR,asr,golS,golT,merA,merC,merD,merE,merP,merR,merT,qacEdelta1	USA		clinical	SAMN07595141	GCA_006162925.1	SRR6026286
PNUSAS021934	PRJNA230403	aac(3)-IV,aadA1,aph(4)-Ia,blaCTX-M-65,dfrA14,floR,fosA3,gyrA_D87Y=POINT,sul1,tet(A)	9	1	1	1	0	1	1	1	1	1	1	2017	arsR,asr,golS,golT,merA,merC,merD,merE,merP,merR,merT,qacEdelta1	USA		clinical	SAMN07595170	GCA_006152905.1	SRR6025984
PNUSAS022149	PRJNA230403	aac(3)-IV,aadA1,aph(3')-Ia,aph(4)-Ia,blaCTX-M-65,floR,gyrA_D87Y=POINT,sul1,tet(A)	8	1	1	1	1	1	1	0	1	0	1	2017	arsR,asr,golS,golT,merA,merC,merD,merE,merP,merR,merT,qacEdelta1	USA		clinical	SAMN07597657	GCA_007058085.1	SRR6025994
	PRJNA230403	aac(3)-IV,aadA1,aph(3')-Ia,aph(4)-Ia,blaCTX-M-65,floR,fosA=PARTIAL_END_OF_CONTIG,gyrA_D87Y=POINT,sul1,tet(A)	9	1	1	1	1	1	1	0	1	1	1	2017	arsR,asr,golS,golT,merA,merC,merD,merE,merP,merR,merT,qacEdelta1	USA	stool	clinical	SAMN07597765	GCA_009502135.1	SRR6026053
PNUSAS019443	PRJNA230403	aac(3)-IV,aadA1,aph(3')-Ia,aph(4)-Ia,dfrA14,floR,gyrA_D87Y=POINT,sul1,tet(A)	8	1	1	1	1	1	1	1	1	0	0	2017	arsR,asr,golS,golT,merA,merC,merD,merE,merP,merR,merT,qacEdelta1	USA	urine	clinical	SAMN07604294	GCA_009503255.1	SRR6029177
PNUSAS021696	PRJNA230403	aac(3)-IV,aadA1,aph(3')-Ia,aph(4)-Ia,blaCTX-M-65,dfrA14,floR,fosA3,gyrA_D87Y=POINT,sul1,tet(A)	10	1	1	1	1	1	1	1	1	1	1	2017	arsR,asr,golS,golT,merA,merC,merD,merE,merP,merR,merT,qacEdelta1	USA		clinical	SAMN07604998	GCA_007061005.1	SRR6038706
	PRJNA278886	aac(3)-IV,aadA1,aph(3')-Ia,aph(4)-Ia,blaCTX-M-65,dfrA14,floR,gyrA_D87Y=POINT,sul1,tet(A)	9	1	1	1	1	1	1	1	1	0	1	2017	arsR,asr,golS,golT,merA,merC,merD,merE,merP,merP,merR,merT,qacEdelta1	USA:Boston	Homo sapiens	clinical	SAMN07605636	GCA_007056705.1	SRR6006743
	PRJNA278886	aac(3)-IV,aadA1,aph(3')-Ia,aph(4)-Ia,blaCTX-M-65,dfrA14,floR,gyrA_D87Y=POINT,sul1,tet(A)	9	1	1	1	1	1	1	1	1	0	1	2017	arsR,asr,golS,golT,merA,merC,merD,merE,merP,merR,merT,qacEdelta1	USA:Boston	Homo sapiens	clinical	SAMN07605637	GCA_006152605.1	SRR6006744
PNUSAS022267	PRJNA230403	aac(3)-IV,aadA1,aph(3')-Ia,aph(4)-Ia,blaCTX-M-65,dfrA14,floR,fosA3,gyrA_D87Y=POINT,sul1,tet(A)	10	1	1	1	1	1	1	1	1	1	1	2017	arsR,asr,golS,golT,merA,merC,merD,merE,merP,merR,merT,qacEdelta1	USA		clinical	SAMN07605800	GCA_006164805.1	SRR6107168
FSIS11703994	PRJNA242847	aadA1,gyrA_D87Y=POINT,sul1,tet(A)	3	1	1	1	0	0	0	0	0	0	0	2017	arsR,asr,golS,golT,merA,merC,merD,merE,merP,merR,merT,qacEdelta1	USA:SC	raw intact chicken	environmental/other	SAMN07605913	GCA_009549735.1	SRR6008528
FSIS1703648	PRJNA242847	aac(3)-IV,aadA1,aph(3')-Ia,aph(4)-Ia,floR,gyrA_D87Y=POINT,sul1,tet(A)	7	1	1	1	1	1	1	0	1	0	0	2017	arsR,asr,golS,golT,merA,merC,merD,merE,merP,merR,merT,qacEdelta1	USA:CA	raw intact chicken	environmental/other	SAMN07605920	GCA_009549695.1	SRR6008526
FSIS11704050	PRJNA292666	aac(3)-IV,aadA1,aph(3')-Ia,aph(4)-Ia,blaCTX-M-65,floR,gyrA_D87Y=POINT,sul1,tet(A)	8	1	1	1	1	1	1	0	1	0	1	2017	arsR,asr,golS,golT,merA,merC,merD,merE,merP,merR,merT,qacEdelta1	USA:UT	animal-swine-market swine	environmental/other	SAMN07605924	GCA_009548775.1	SRR6008878
FSIS11703940	PRJNA292666	aac(3)-IV,aadA1,aph(3')-Ia,aph(4)-Ia,blaCTX-M-65,dfrA14,floR,gyrA_D87Y=POINT,sul1,tet(A)	9	1	1	1	1	1	1	1	1	0	1	2017	arsR,asr,golS,golT,merA,merC,merD,merE,merP,merR,merT,merT,qacEdelta1	USA:DE	animal-chicken-young chicken	environmental/other	SAMN07605934	GCA_009500755.1	SRR6006966
FSIS11704091	PRJNA242847	aac(3)-IV,aadA1,aph(3')-Ia,aph(4)-Ia,blaCTX-M-65,floR,fosA3,gyrA_D87Y=POINT,sul1,tet(A)	9	1	1	1	1	1	1	0	1	1	1	2017	arsR,asr,golS,golT,merA,merC,merD,merE,merP,merR,merT,qacEdelta1	USA:DE	comminuted chicken	environmental/other	SAMN07608085	GCA_009548995.1	SRR6010214
PNUSAS022801	PRJNA230403	aac(3)-IVa,aadA1,aph(3')-Ia,aph(4)-Ia,blaCTX-M-65,dfrA14,floR,fosA3,gyrA_D87Y=POINT,sul1,tet(A)	10	1	1	1	1	1	1	1	1	1	1	2017	arsR,asr,golS,golT,merA,merC,merD,merE,merP,merR,merT,qacEdelta1	USA		clinical	SAMN07610354	GCA_016321325.1	SRR6038017
PNUSAS022807	PRJNA230403	aac(3)-IV,aadA1,aph(3')-Ia,aph(4)-Ia,dfrA14,floR,fosA3,gyrA_D87Y=POINT,pmrB_S305R=POINT,sul1,tet(A)	10	1	1	1	1	1	1	1	1	1	0	2017	arsR,asr,golS,golT,merA,merC,merD,merE,merP,merR,merT,qacEdelta1	USA		clinical	SAMN07610362	GCA_006152985.1	SRR6038046
FSIS21720111	PRJNA242847	aadA1,aph(3')-Ia,blaCTX-M-65,dfrA14,gyrA_D87Y=POINT,sul1,tet(A)	6	1	1	1	1	0	0	1	0	0	1	2017	arsR,golS,golT,merC,merP,merR,merT,qacEdelta1	USA:MD	chicken carcass	environmental/other	SAMN07611480		SRR6011717
PNUSAS022385	PRJNA230403	aadA1,gyrA_D87Y=POINT,sul1,tet(A)	3	1	1	1	0	0	0	0	0	0	0	2017	arsR,asr,golS,golT,merA,merC,merD,merE,merP,merR,merT,qacEdelta1	USA		clinical	SAMN07615475	GCA_007062785.1	SRR6050808
PNUSAS020474	PRJNA230403	aac(3)-IV,aph(3')-Ia,aph(4)-Ia,blaCTX-M-65,dfrA14,floR,fosA3,gyrA_D87Y=POINT	7	0	0	0	1	1	1	1	1	1	1	2017	arsR,asr,golS,golT	USA		clinical	SAMN07615608	GCA_006162825.1	SRR6039043
PNUSAS022547	PRJNA230403	aac(3)-IV,aadA1,aph(3')-Ia,aph(4)-Ia,dfrA14,floR,gyrA_D87Y=POINT,sul1,tet(A)	8	1	1	1	1	1	1	1	1	0	0	2017	arsR,asr,golS,golT,merA,merC,merD,merE,merP,merR,merT,qacEdelta1	USA		clinical	SAMN07625727	GCA_007062525.1	SRR6050717
FSIS21720123	PRJNA242847	aac(3)-IV,aadA1,aph(3')-Ia,aph(4)-Ia,floR,gyrA_D87Y=POINT,sul1=PARTIAL_END_OF_CONTIG	6	1	1	0	1	1	1	0	1	0	0	2017	arsR,asr,golS,golT,merP,merR,merT,qacEdelta1	USA:DE	comminuted chicken	environmental/other	SAMN07628904	GCA_009549605.1	SRR6025207
FSIS11704123	PRJNA242847	aac(3)-IV,aadA1,aph(4)-Ia,blaCTX-M-65,dfrA14,floR,gyrA_D87Y=POINT,sul1,tet(A)	8	1	1	1	0	1	1	1	1	0	1	2017	arsR,asr,golS,golT,merA,merC,merD,merE,merP,merR,merT,qacEdelta1	USA:DE	raw intact chicken	environmental/other	SAMN07629734	GCA_009502715.1	SRR6026446
FSIS11704138	PRJNA242847	aac(3)-IV,aadA1,aph(4)-Ia,blaCTX-M-65,floR,fosA3,gyrA_D87Y=POINT,sul1,tet(A)	8	1	1	1	0	1	1	0	1	1	1	2017	arsR,asr,golS,golT,merA,merC,merD,merE,merP,merR,merT,qacEdelta1	USA:TX	comminuted chicken	environmental/other	SAMN07629742	GCA_009502695.1	SRR6026452
PNUSAS022465	PRJNA230403	aac(3)-IV,aadA1,aph(3')-Ia,aph(4)-Ia,blaCTX-M-65,dfrA14,floR,gyrA_D87Y=POINT,sul1,tet(A)	9	1	1	1	1	1	1	1	1	0	1	2017	arsR,asr,golS,golT,merA,merC,merD,merE,merP,merR,merT,qacEdelta1	USA		clinical	SAMN07634799	GCA_006243645.1	SRR6053892
FSIS21720159	PRJNA242847	aac(3)-IV,aadA1,aph(4)-Ia,floR,gyrA_D87Y=POINT,sul1,tet(A)	6	1	1	1	0	1	1	0	1	0	0	2017	arsR,asr,golS,golT,merA,merC,merD,merE,merP,merR,merT,qacEdelta1	USA:MD	raw intact chicken	environmental/other	SAMN07634911	GCA_009549955.1	SRR6030267
FSIS21720160	PRJNA242847	aac(3)-IV,aadA1,aph(3')-Ia,aph(4)-Ia,blaCTX-M-65,dfrA14,floR,fosA3,gyrA_D87Y=POINT,sul1,tet(A)	10	1	1	1	1	1	1	1	1	1	1	2017	arsR,asr,golS,golT,merA,merC,merD,merE,merP,merR,merT,qacEdelta1	USA:NY	raw intact chicken	environmental/other	SAMN07634912	GCA_009549835.1	SRR6030265
FSIS21720165	PRJNA242847	aac(3)-IV,aph(4)-Ia,blaCTX-M-65,floR,fosA3,gyrA_D87Y=POINT	5	0	0	0	0	1	1	0	1	1	1	2017	arsR,asr,golS,golT	USA:MD	chicken carcass	environmental/other	SAMN07634917	GCA_009549935.1	SRR6030194
FSIS21720167	PRJNA242847	aac(3)-IV,aadA1,aph(4)-Ia,dfrA14,floR,gyrA_D87Y=POINT,sul1,tet(A)	7	1	1	1	0	1	1	1	1	0	0	2017	arsR,asr,golS,golT,merA,merC,merD,merE,merP,merR,merT,qacEdelta1	USA:MD	chicken carcass	environmental/other	SAMN07634919	GCA_009549795.1	SRR6030263
PNUSAS020942	PRJNA230403	aac(3)-IV,aadA1,aph(3')-Ia,aph(4)-Ia,blaCTX-M-65,dfrA14,floR,gyrA_D87Y=POINT,sul1,tet(A)	9	1	1	1	1	1	1	1	1	0	1	2017	arsR,asr,golS,golT,merA,merC,merD,merE,merP,merR,merT,merT,qacEdelta1	USA	stool	clinical	SAMN07638449	GCA_009550595.1	SRR6051281
FSIS11704147	PRJNA242847	aadA1,aph(3')-Ia,blaCTX-M-65,fosA3,gyrA_D87Y=POINT,sul1,tet(A)	6	1	1	1	1	0	0	0	0	1	1	2017	arsR,asr,golS,golT,merA,merC,merD,merE,merP,merR,merT,qacEdelta1	USA:PA	comminuted chicken	environmental/other	SAMN07645981	GCA_009551435.1	SRR6039948
FSIS11704233	PRJNA292666	aac(3)-IV,aadA1,aph(3')-Ia,aph(4)-Ia,blaCTX-M-65,dfrA14,floR,gyrA_D87Y=POINT,sul1,tet(A)	9	1	1	1	1	1	1	1	1	0	1	2017	arsR,asr,golS,golT,merA,merC,merD,merE,merP,merR,merT,qacEdelta1	USA:SC	animal-chicken-young chicken	environmental/other	SAMN07656049	GCA_009503755.1	SRR6042813
FSIS21720172	PRJNA242847	aadA1,aph(3')-Ia,dfrA14,gyrA_D87Y=POINT,sul1,tet(A)	5	1	1	1	1	0	0	1	0	0	0	2017	arsR,asr,golS,golT,merA,merC,merD,merE,merP,merR,merT,qacEdelta1	USA:NC	chicken carcass	environmental/other	SAMN07662401	GCA_009503715.1	SRR6048242
FSIS21720178	PRJNA242847	aac(3)-IV,aadA1,aph(4)-Ia,blaCTX-M-65,floR,gyrA_D87Y=POINT,sul1,tet(A)	7	1	1	1	0	1	1	0	1	0	1	2017	arsR,asr,golS,golT,merA,merC,merD,merE,merP,merR,merT,qacEdelta1	USA:NY	comminuted chicken	environmental/other	SAMN07662407	GCA_009550075.1	SRR6048244
	PRJNA278886	aac(3)-IV,aadA1,aph(3')-Ia,aph(4)-Ia,blaCTX-M-65,dfrA14,floR,gyrA_D87Y=POINT,sul1,tet(A)	9	1	1	1	1	1	1	1	1	0	1	2017	arsR,asr,golS,golT,merA,merC,merD,merE,merP,merR,merR,merT,qacEdelta1	USA:Boston	Homo sapiens	clinical	SAMN07662574	GCA_006300235.1	SRR6072758
PNUSAS022905	PRJNA230403	aadA1,gyrA_D87Y=POINT,sul1,tet(A)	3	1	1	1	0	0	0	0	0	0	0	2017	arsR,asr,golS,golT,merA,merC,merD,merE,merP,merR,merT,qacEdelta1	USA:RI	Chicken livers	environmental/other	SAMN07664257	GCA_006243825.1	SRR6082035
FSIS11704086	PRJNA242847	aac(3)-IV,aadA1,aph(3')-Ia,aph(4)-Ia,blaCTX-M-65,dfrA14,floR,fosA3,gyrA_D87Y=POINT,sul1,tet(A)	10	1	1	1	1	1	1	1	1	1	1	2017	arsR,asr,golS,golT,merA,merC,merD,merE,merP,merR,merT,qacEdelta1	USA:VA	raw intact chicken	environmental/other	SAMN07671988	GCA_009504775.1	SRR6051636
FSIS11704364	PRJNA242847	aac(3)-IV,aadA1,aph(4)-Ia,blaCTX-M-65,dfrA14,floR,gyrA_D87Y=POINT,sul1,tet(A)	8	1	1	1	0	1	1	1	1	0	1	2017	arsR,asr,golS,golT,merA,merC,merD,merE,merP,merR,merT,qacEdelta1	USA:NJ	raw intact chicken	environmental/other	SAMN07671995	GCA_009504695.1	SRR6051628
PNUSAS022206	PRJNA230403	aac(3)-IV,aadA1,aph(3')-Ia,aph(4)-Ia,blaCTX-M-65,dfrA14,floR,gyrA_D87Y=POINT,sul1,tet(A)	9	1	1	1	1	1	1	1	1	0	1	2017	arsR,asr,golS,golT,merA,merC,merD,merE,merP,merR,merT,qacEdelta1	USA		clinical	SAMN07687865	GCA_007066785.1	SRR6107563
PNUSAS022220	PRJNA230403	aac(3)-IV,aadA1,aph(3')-Ia,aph(4)-Ia,dfrA14,floR,gyrA_D87Y=POINT,sul1,tet(A)	8	1	1	1	1	1	1	1	1	0	0	2017	arsR,asr,golS,golT,merA,merC,merD,merE,merP,merR,merT,qacEdelta1	USA		clinical	SAMN07687879	GCA_007068565.1	SRR6107551
FSIS21720226	PRJNA242847	aac(3)-IV,aadA1,aph(4)-Ia,floR,gyrA_D87Y=POINT,sul1,tet(A)	6	1	1	1	0	1	1	0	1	0	0	2017	arsR,asr,golS,golT,merA,merC,merD,merE,merP,merR,merT,qacEdelta1	USA:AR	raw intact chicken	environmental/other	SAMN07703171	GCA_009507875.1	SRR6078315
FSIS21720228	PRJNA242847	aac(3)-IV,aadA1,aph(3')-Ia,aph(4)-Ia,blaCTX-M-65,dfrA14,floR,gyrA_D87Y=POINT,sul1,tet(A)	9	1	1	1	1	1	1	1	1	0	1	2017	arsR,asr,golS,golT,merA,merC,merD,merE,merP,merR,merT,qacEdelta1	USA:VA	raw intact chicken	environmental/other	SAMN07703173	GCA_009507815.1	SRR6078310
PNUSAS022232	PRJNA230403	aac(3)-IV,aadA1,aph(4)-Ia,blaCTX-M-65,floR,fosA3,gyrA_D87Y=POINT,sul1,tet(A)	8	1	1	1	0	1	1	0	1	1	1	2017	arsR,asr,golS,golT,merA,merC,merD,merE,merP,merR,merT,qacEdelta1	USA		clinical	SAMN07710673	GCA_006502055.1	SRR6129345
FSIS11704446	PRJNA242847	aadA1,gyrA_D87Y=POINT,sul1,tet(A)	3	1	1	1	0	0	0	0	0	0	0	2017	arsR,asr,golS,golT,merA,merC,merD,merE,merP,merR,merT,qacEdelta1	USA:DE	comminuted chicken	environmental/other	SAMN07714848	GCA_009553895.1	SRR6113336
FSIS11704447	PRJNA242847	aadA1,gyrA_D87Y=POINT,sul1,tet(A)	3	1	1	1	0	0	0	0	0	0	0	2017	arsR,asr,golS,golT,merA,merC,merD,merE,merP,merR,merT,qacEdelta1	USA:NC	chicken carcass	environmental/other	SAMN07714849	GCA_009508275.1	SRR6113345
PNUSAS024338	PRJNA230403	aac(3)-IV,aadA1,aph(3')-Ia,aph(4)-Ia,blaCTX-M-65,dfrA14,floR,fosA3,gyrA_D87Y=POINT,sul1,tet(A)	10	1	1	1	1	1	1	1	1	1	1	2017	arsR,asr,golS,golT,merA,merC,merD,merE,merP,merR,merT,qacEdelta1	USA	stool	clinical	SAMN07715087	GCA_009526975.1	SRR6195122
FSIS11704407	PRJNA292666	aac(3)-IV,aadA1,aph(3')-Ia,aph(4)-Ia,blaCTX-M-65,dfrA14,floR,gyrA_D87Y=POINT,sul1,tet(A)	9	1	1	1	1	1	1	1	1	0	1	2017	arsR,asr,golS,golT,merA,merC,merD,merE,merP,merR,merT,qacEdelta1	USA:MO	animal-chicken-young chicken	environmental/other	SAMN07722638	GCA_009555935.1	SRR6121973
FSIS21720211	PRJNA242847	aac(3)-IV,aadA1,aph(3')-Ia,aph(4)-Ia,blaCTX-M-65,floR,gyrA_D87Y=POINT,sul1,tet(A)	8	1	1	1	1	1	1	0	1	0	1	2017	arsR,asr,golS,golT,merA,merC,merD,merE,merP,merR,merT,qacEdelta1	USA:KY	raw intact chicken	environmental/other	SAMN07728454	GCA_009557315.1	SRR6125285
FSIS21720218	PRJNA242847	aac(3)-IV,aadA1,aph(3')-Ia,aph(4)-Ia,blaCTX-M-65,dfrA14,floR,gyrA_D87Y=POINT,sul1,tet(A)	9	1	1	1	1	1	1	1	1	0	1	2017	arsR,asr,golS,golT,merA,merC,merD,merE,merP,merR,merT,qacEdelta1	USA:DE	raw intact chicken	environmental/other	SAMN07728458	GCA_009557435.1	SRR6125294
FSIS21720246	PRJNA242847	aac(3)-IV,aadA1,aph(3')-Ia,aph(4)-Ia,blaCTX-M-65,dfrA14,floR,fosA3,gyrA_D87Y=POINT,sul1,tet(A)	10	1	1	1	1	1	1	1	1	1	1	2017	arsR,asr,golS,golT,merA,merC,merD,merE,merP,merR,merT,merT,qacEdelta1	USA:VA	comminuted chicken	environmental/other	SAMN07729798	GCA_009557495.1	SRR6125302
FSIS21720247	PRJNA242847	aadA1,aph(3')-Ia,fosA3,gyrA_D87Y=POINT,sul1,tet(A)	5	1	1	1	1	0	0	0	0	1	0	2017	arsR,asr,golS,golT,merA,merC,merD,merE,merP,merR,merT,qacEdelta1	USA:DE	raw intact chicken	environmental/other	SAMN07729799	GCA_009512995.1	SRR6125303
FSIS21720262	PRJNA242847	aac(3)-IV,aadA1,aph(4)-Ia,floR,gyrA_D87Y=POINT,sul1,tet(A)	6	1	1	1	0	1	1	0	1	0	0	2017	arsR,asr,golS,golT,merA,merC,merD,merE,merP,merR,merT,qacEdelta1	USA:CA	comminuted chicken	environmental/other	SAMN07729829	GCA_009512915.1	SRR6125318
PNUSAS024618	PRJNA230403	aadA1,blaCTX-M-65,floR,gyrA_D87Y=POINT,sul1,tet(A)	5	1	1	1	0	0	0	0	1	0	1		arsR,asr,golS,golT,merA,merC,merD,merE,merP,merR,merT,qacE,qacEdelta1	USA		clinical	SAMN07731244	GCA_007075445.1	SRR6143742
FSIS21720277	PRJNA242847	aac(3)-IV,aadA1,aph(4)-Ia,dfrA14,floR,gyrA_D87Y=POINT,sul1,tet(A)	7	1	1	1	0	1	1	1	1	0	0	2017	arsR,golS,golT,merC,merP,merR,merT,qacEdelta1	USA:DE	comminuted chicken	environmental/other	SAMN07731483		SRR6126826
PNUSAS024754	PRJNA230403	aac(3)-IV,aadA1,aph(4)-Ia,blaCTX-M-65,dfrA14,floR,gyrA_D87Y=POINT,sul1,tet(A)	8	1	1	1	0	1	1	1	1	0	1	2017	arsR,asr,golS,golT,merA,merC,merD,merE,merP,merR,merT,qacEdelta1	USA		clinical	SAMN07737494	GCA_007104125.1	SRR6345353
FSIS11704122	PRJNA242847	aadA1,gyrA_D87Y=POINT,sul1,tet(A)	3	1	1	1	0	0	0	0	0	0	0	2017	arsR,asr,golS,golT,merA,merC,merD,merE,merP,merR,merT,qacEdelta1	USA:MA	raw intact chicken	environmental/other	SAMN07738598	GCA_009557735.1	SRR6131610
FSIS11704127	PRJNA242847	aadA1,aph(3')-Ia,dfrA14,gyrA_D87Y=POINT,sul1,tet(A)	5	1	1	1	1	0	0	1	0	0	0	2017	arsR,asr,golS,golT,merA,merC,merD,merE,merP,merR,merT,qacEdelta1	USA:VA	comminuted chicken	environmental/other	SAMN07738600	GCA_009513555.1	SRR6131609
FSIS11704688	PRJNA242847	aac(3)-IV,aadA1,aph(3')-Ia,aph(4)-Ia,blaCTX-M-65,floR,fosA3,gyrA_D87Y=POINT,sul1,tet(A)	9	1	1	1	1	1	1	0	1	1	1	2017	arsR,asr,golS,golT,merA,merC,merD,merE,merP,merR,merT,qacEdelta1	USA:AR	raw intact chicken	environmental/other	SAMN07738611	GCA_009557755.1	SRR6131616
FSIS11704691	PRJNA242847	aadA1,gyrA_D87Y=POINT,sul1,tet(A)	3	1	1	1	0	0	0	0	0	0	0	2017	arsR,asr,golS,golT,merA,merC,merD,merE,merP,merR,merT,qacEdelta1	USA:OK	raw intact chicken	environmental/other	SAMN07738614	GCA_010739055.1	SRR6131615
FSIS11704693	PRJNA242847	aadA1,blaCTX-M-65,floR,gyrA_D87Y=POINT,sul1,tet(A)	5	1	1	1	0	0	0	0	1	0	1	2017	arsR,asr,golS,golT,merA,merC,merD,merE,merP,merP,merR,merT,qacEdelta1	USA:NC	comminuted chicken	environmental/other	SAMN07738616	GCA_009557655.1	SRR6131618
FSIS11704471	PRJNA242847	aac(3)-IV,aadA1,aph(4)-Ia,blaCTX-M-65,floR,fosA3,gyrA_D87Y=POINT,sul1,tet(A)	8	1	1	1	0	1	1	0	1	1	1	2017	arsR,asr,golS,golT,merA,merC,merC,merD,merE,merP,merR,merT,qacEdelta1	USA:AR	comminuted chicken	environmental/other	SAMN07746392	GCA_009514435.1	SRR6143710
FSIS11704637	PRJNA242847	aadA1,blaCTX-M-65,fosA3,gyrA_D87Y=POINT,sul1,tet(A)	5	1	1	1	0	0	0	0	0	1	1	2017	arsR,asr,golS,golT,merA,merC,merD,merE,merP,merR,merT,qacEdelta1	USA:VA	chicken carcass	environmental/other	SAMN07746399	GCA_009558175.1	SRR6143705
PNUSAS024093	PRJNA230403	aac(3)-IV,aadA1,aph(3')-Ia,aph(4)-Ia,blaCTX-M-65,dfrA14,floR,gyrA_D87Y=POINT,gyrA_S83F=POINT,parC_E84K=POINT,sul1,tet(A)	11	1	1	1	1	1	1	1	1	0	1	2017	arsR,asr,golS,golT,merA,merC,merD,merE,merP,merR,merT,qacEdelta1	USA	stool	clinical	SAMN07749964	GCA_009515535.1	SRR6158724
PNUSAS023912	PRJNA230403	aadA1,gyrA_D87Y=POINT,sul1,tet(A)	3	1	1	1	0	0	0	0	0	0	0	2017	arsR,asr,golS,golT,merA,merC,merD,merE,merP,merR,merT,qacEdelta1	USA		clinical	SAMN07774171	GCA_007079725.1	SRR6169346
FSIS21720293	PRJNA242847	aadA1,gyrA_D87Y=POINT,sul1,tet(A)	3	1	1	1	0	0	0	0	0	0	0	2017	arsR,asr,golS,golT,merA,merC,merD,merE,merP,merR,merT,qacEdelta1	USA:NC	comminuted chicken	environmental/other	SAMN07774178	GCA_009514715.1	SRR6158101
FSIS21720303	PRJNA242847	aac(3)-IV,aadA1,aph(4)-Ia,blaCTX-M-65,dfrA14,floR,gyrA_D87Y=POINT,sul1,tet(A)	8	1	1	1	0	1	1	1	1	0	1	2017	arsR,asr,golS,golT,merA,merC,merD,merE,merP,merR,merT,qacEdelta1	USA:MD	raw intact chicken	environmental/other	SAMN07774186	GCA_006301695.1	SRR6158096
FSIS21720307	PRJNA242847	aadA1,gyrA_D87Y=POINT,sul1,tet(A)	3	1	1	1	0	0	0	0	0	0	0	2017	arsR,asr,golS,golT,merA,merC,merD,merE,merP,merR,merT,qacEdelta1	USA:MD	raw intact chicken	environmental/other	SAMN07774191	GCA_009514755.1	SRR6158110
FSIS11704809	PRJNA242847	aadA1,gyrA_D87Y=POINT,sul1,tet(A)	3	1	1	1	0	0	0	0	0	0	0	2017	arsR,asr,golS,golT,merA,merC,merD,merE,merP,merR,merR,merT,qacEdelta1	USA:NC	raw intact chicken	environmental/other	SAMN07775041	GCA_009558775.1	SRR6159337
FSIS11704814	PRJNA242847	aac(3)-IV,aadA1,aph(4)-Ia,blaCTX-M-65,dfrA14,floR,gyrA_D87Y=POINT,sul1,tet(A)	8	1	1	1	0	1	1	1	1	0	1	2017	arsR,asr,golS,golT,merA,merC,merD,merE,merP,merR,merT,qacEdelta1	USA:NC	raw intact chicken	environmental/other	SAMN07775046	GCA_009515815.1	SRR6159408
FSIS11704825	PRJNA242847	aadA1,aph(3')-Ia,dfrA14,gyrA_D87Y=POINT,sul1,tet(A)	5	1	1	1	1	0	0	1	0	0	0	2017	arsR,golS,golT,merC,merP,merR,merT,qacEdelta1	USA:DE	comminuted chicken	environmental/other	SAMN07775056		SRR6159460
PNUSAS024709	PRJNA230403	aac(3)-IV,aadA1,aph(3')-Ia,aph(4)-Ia,blaCTX-M-65,dfrA14,floR,gyrA_D87Y=POINT,sul1,tet(A)	9	1	1	1	1	1	1	1	1	0	1	2017	arsR,asr,golS,golT,merA,merC,merD,merE,merP,merR,merT,qacEdelta1	USA		clinical	SAMN07781554	GCA_007082165.1	SRR6183524
PNUSAS025754	PRJNA230403	aac(3)-IV,aadA1,aph(3')-Ia,aph(4)-Ia,blaCTX-M-65,dfrA14,floR,gyrA_D87Y=POINT,sul1,tet(A)	9	1	1	1	1	1	1	1	1	0	1	2017	arsR,asr,golS,golT,merA,merC,merD,merE,merP,merR,merT,qacEdelta1	USA		clinical	SAMN07788142	GCA_006169625.1	SRR6182866
PNUSAS023864	PRJNA230403	aac(3)-IV,aadA1,aph(3')-Ia,aph(4)-Ia,blaCTX-M-65,dfrA14,floR,gyrA_D87Y=POINT,sul1,tet(A)	9	1	1	1	1	1	1	1	1	0	1	2017	arsR,asr,golS,golT,merA,merC,merD,merE,merP,merR,merT,qacEdelta1	USA		clinical	SAMN07792634	GCA_007086625.1	SRR6243502
PNUSAS025962	PRJNA230403	aac(3)-IV,aadA1,aph(3')-Ia,aph(4)-Ia,blaCTX-M-65,dfrA14,floR,gyrA_D87Y=POINT,sul1,tet(A)	9	1	1	1	1	1	1	1	1	0	1	2017	arsR,asr,golS,golT,merA,merC,merD,merE,merP,merR,merT,qacEdelta1	USA		clinical	SAMN07795015	GCA_006248805.1	SRR6192495
	PRJNA230403	aac(3)-IV,aadA1,aph(3')-Ia,aph(4)-Ia,dfrA14,floR,gyrA_D87Y=POINT,sul1,tet(A)	8	1	1	1	1	1	1	1	1	0	0		arsR,asr,golS,golT,merA,merC,merD,merE,merP,merR,merT,qacEdelta1	USA		clinical	SAMN07795206	GCA_007081275.1	SRR6195051
FSIS11704634	PRJNA242847	aac(3)-IV,aadA1,aph(3')-Ia,aph(4)-Ia,dfrA14,floR,gyrA_D87Y=POINT,sul1,tet(A)	8	1	1	1	1	1	1	1	1	0	0	2017	arsR,asr,golS,golT,merA,merC,merD,merE,merP,merR,merT,qacEdelta1	USA:DE	comminuted chicken	environmental/other	SAMN07809340	GCA_009516775.1	SRR6187205
FSIS11704700	PRJNA242847	aac(3)-IV,aadA1,aph(3')-Ia,aph(4)-Ia,blaCTX-M-65,floR,fosA3,gyrA_D87Y=POINT,sul1,tet(A)	9	1	1	1	1	1	1	0	1	1	1	2017	arsR,asr,golS,golT,merA,merC,merD,merE,merP,merR,merT,qacEdelta1	USA:KY	raw intact chicken	environmental/other	SAMN07809347	GCA_009516835.1	SRR6187212
FSIS11704707	PRJNA242847	aadA1,aph(3')-Ia,blaCTX-M-65,fosA3,gyrA_D87Y=POINT,sul1,tet(A)	6	1	1	1	1	0	0	0	0	1	1	2017	arsR,asr,golS,golT,merA,merC,merD,merE,merP,merR,merT,qacEdelta1	USA:PA	comminuted chicken	environmental/other	SAMN07809354	GCA_009516695.1	SRR6187079
FSIS11704833	PRJNA242847	aac(3)-IV,aadA1,aph(3')-Ia,aph(4)-Ia,dfrA14,gyrA_D87Y=POINT,sul1,tet(A)	7	1	1	1	1	1	1	1	0	0	0	2017	arsR,asr,golS,golT,merA,merC,merD,merE,merP,merR,merT,qacE,qacEdelta1	USA:MD	chicken carcass	environmental/other	SAMN07809362	GCA_009516795.1	SRR6187206
227041	PRJNA248792	aac(3)-IV,aadA1,aph(3')-Ia,aph(4)-Ia,blaCTX-M-65,dfrA14,floR,fosA3,gyrA_D87Y=POINT,sul1,tet(A)	10	1	1	1	1	1	1	1	1	1	1	2016	arsR,asr,golS,golT,merA,merC,merD,merE,merP,merR,merT,qacEdelta1	United Kingdom: United Kingdom	Homo sapiens	clinical	SAMN07812077	GCA_009517255.1	SRR6190495
429706	PRJNA248792	aac(3)-IV,aadA1,aph(3')-Ia,aph(4)-Ia,blaCTX-M-65,dfrA14,floR,fosA3,gyrA_D87Y=POINT,sul1,tet(A)	10	1	1	1	1	1	1	1	1	1	1	2017	arsR,asr,golS,golT,merA,merC,merD,merE,merP,merR,merT,qacEdelta1	United Kingdom: United Kingdom	Homo sapiens	clinical	SAMN07812148	GCA_009517795.1	SRR6190974
428196	PRJNA248792	aac(3)-IV,aadA1,aph(3')-Ia,aph(4)-Ia,blaCTX-M-65,dfrA14,floR,gyrA_D87Y=POINT,sul1,tet(A)	9	1	1	1	1	1	1	1	1	0	1	2017	arsR,asr,golS,golT,merA,merC,merD,merE,merP,merR,merT,qacEdelta1	United Kingdom: United Kingdom	Homo sapiens	clinical	SAMN07812269	GCA_009518035.1	SRR6191104
130396	PRJNA248792	aac(3)-IV,aph(3')-Ia,aph(4)-Ia,blaCTX-M-65,dfrA14,floR,fosA3,gyrA_D87Y=POINT	7	0	0	0	1	1	1	1	1	1	1	2015	arsR,asr,golS,golT	United Kingdom: United Kingdom	Homo sapiens	clinical	SAMN07812458	GCA_009518935.1	SRR6191309
392831	PRJNA248792	aac(3)-IV,aadA1,aph(3')-Ia,aph(4)-Ia,blaCTX-M-65,dfrA14,floR,fosA3,gyrA_D87Y=POINT,sul1,tet(A)	10	1	1	1	1	1	1	1	1	1	1	2017	arsR,asr,golS,golT,merA,merC,merD,merE,merP,merR,merT,qacEdelta1	United Kingdom: United Kingdom	Homo sapiens	clinical	SAMN07812505	GCA_009518405.1	SRR6191367
313226	PRJNA248792	aac(3)-IV,aadA1,aph(3')-Ia,aph(4)-Ia,blaCTX-M-65,dfrA14,floR,fosA3,gyrA_D87Y=POINT,sul1,tet(A)	10	1	1	1	1	1	1	1	1	1	1	2016	arsR,asr,golS,golT,merA,merC,merD,merE,merP,merR,merT,qacEdelta1	United Kingdom: United Kingdom	None	clinical	SAMN07812507	GCA_009518455.1	SRR6191361
421577	PRJNA248792	aac(3)-IV,aadA1,aph(3')-Ia,aph(4)-Ia,blaCTX-M-65,dfrA14,floR,fosA3,gyrA_D87Y=POINT,sul1,tet(A)	10	1	1	1	1	1	1	1	1	1	1	2017	arsR,asr,golS,golT,merA,merC,merD,merE,merP,merR,merT,qacEdelta1	United Kingdom: United Kingdom	Homo sapiens	clinical	SAMN07812640	GCA_009519655.1	SRR6191512
171152	PRJNA248792	aac(3)-IV,aadA1,aph(3')-Ia,aph(4)-Ia,blaCTX-M-65,dfrA14,floR,fosA3,gyrA_D87Y=POINT,sul1,tet(A)	10	1	1	1	1	1	1	1	1	1	1	2015	arsR,asr,golS,golT,merA,merC,merD,merE,merP,merR,merT,qacEdelta1	United Kingdom: United Kingdom	Homo sapiens	clinical	SAMN07816220	GCA_009541555.1	SRR6193019
216359	PRJNA248792	aac(3)-IV,aadA1,aph(4)-Ia,blaCTX-M-65,dfrA14,floR,fosA3,gyrA_D87Y=POINT,sul1,tet(A)	9	1	1	1	0	1	1	1	1	1	1	2016	arsR,asr,golS,golT,merA,merC,merD,merE,merP,merR,merT,qacEdelta1	United Kingdom: United Kingdom	Homo sapiens	clinical	SAMN07816229	GCA_009541595.1	SRR6193026
PNUSAS025923	PRJNA230403	aadA1,gyrA_D87Y=POINT,sul1,tet(A)	3	1	1	1	0	0	0	0	0	0	0	2017	arsR,asr,golS,golT,merA,merC,merD,merE,merP,merR,merT,qacEdelta1	USA	human	clinical	SAMN07816642	GCA_007084645.1	SRR6216186
FSIS21720335	PRJNA242847	aac(3)-IV,aadA1,aph(3')-Ia,aph(4)-Ia,blaCTX-M-65,dfrA14,floR,gyrA_D87Y=POINT,sul1,tet(A)	9	1	1	1	1	1	1	1	1	0	1	2017	arsR,asr,golS,golT,merA,merC,merD,merE,merP,merR,merT,qacEdelta1	USA:PA	comminuted chicken	environmental/other	SAMN07817114	GCA_009543835.1	SRR6195929
FSIS21720349	PRJNA242847	aadA1,gyrA_D87Y=POINT,sul1,tet(A)	3	1	1	1	0	0	0	0	0	0	0	2017	arsR,asr,golS,golT,merA,merC,merD,merE,merP,merR,merT,qacEdelta1	USA:NC	raw intact chicken	environmental/other	SAMN07818978	GCA_009562575.1	SRR6197728
FSIS21720351	PRJNA242847	aac(3)-IV,aadA1,aph(4)-Ia,blaCTX-M-65,dfrA14,gyrA_D87Y=POINT,sul1,tet(A)	7	1	1	1	0	1	1	1	0	0	1	2017	arsR,asr,golS,golT,merA,merC,merD,merE,merP,merR,merT,qacEdelta1	USA:GA	raw intact chicken	environmental/other	SAMN07818980	GCA_009562535.1	SRR6197725
FSIS21720355	PRJNA242847	aadA1,gyrA_D87Y=POINT,sul1,tet(A)	3	1	1	1	0	0	0	0	0	0	0	2017	arsR,asr,golS,golT,merA,merC,merD,merE,merP,merR,merT,qacEdelta1	USA:NC	raw intact chicken	environmental/other	SAMN07819006	GCA_009561695.1	SRR6197789
FSIS21720363	PRJNA242847	aac(3)-IV,aadA1,aph(3')-Ia,aph(4)-Ia,blaCTX-M-65,floR,gyrA_D87Y=POINT,sul1,tet(A)	8	1	1	1	1	1	1	0	1	0	1	2017	arsR,asr,golS,golT,merA,merC,merD,merE,merP,merR,merT,qacEdelta1	USA:MD	raw intact chicken	environmental/other	SAMN07819014	GCA_009562015.1	SRR6197809
FSIS21720343	PRJNA242847	aac(3)-IV,aadA1,aph(4)-Ia,blaCTX-M-65,floR,fosA3,gyrA_D87Y=POINT,sul1,tet(A)	8	1	1	1	0	1	1	0	1	1	1	2017	arsR,asr,golS,golT,merA,merC,merD,merE,merP,merR,merT,qacEdelta1	USA:MD	chicken carcass	environmental/other	SAMN07819072	GCA_009544295.1	SRR6197851
FSIS21720345	PRJNA242847	aadA1,gyrA_D87Y=POINT,sul1,tet(A)	3	1	1	1	0	0	0	0	0	0	0	2017	arsR,asr,golS,golT,merA,merC,merD,merE,merP,merR,merT,qacEdelta1	USA:GA	comminuted chicken	environmental/other	SAMN07819073	GCA_009563695.1	SRR6197827
FSIS21720394	PRJNA242847	aac(3)-IV,aadA1,aph(3')-Ia,aph(4)-Ia,blaCTX-M-65,dfrA14,floR,gyrA_D87Y=POINT,sul1,tet(A)	9	1	1	1	1	1	1	1	1	0	1	2017	arsR,asr,golS,golT,merA,merC,merD,merE,merP,merR,merT,qacEdelta1	USA:NC	raw intact chicken	environmental/other	SAMN07819079	GCA_009544155.1	SRR6197841
FSIS21720399	PRJNA242847	aadA1,aph(3')-Ia,gyrA_D87Y=POINT,sul1,tet(A)	4	1	1	1	1	0	0	0	0	0	0	2017	arsR,asr,golS,golT,merA,merC,merD,merE,merP,merR,merT,qacEdelta1	USA:ME	comminuted chicken	environmental/other	SAMN07819084	GCA_009545535.1	SRR6197806
FSIS21720404	PRJNA242847	aadA1,aph(3')-Ia,dfrA14,gyrA_D87Y=POINT,sul1,tet(A)	5	1	1	1	1	0	0	1	0	0	0	2017	arsR,golS,golT,merC,merP,merR,merT,qacEdelta1	USA:NC	raw intact chicken	environmental/other	SAMN07819089		SRR6197848
FSIS21720405	PRJNA242847	aac(3)-IV,aadA1,aph(3')-Ia,aph(4)-Ia,blaCTX-M-65,dfrA14,floR,fosA3,gyrA_D87Y=POINT,sul1,tet(A)	10	1	1	1	1	1	1	1	1	1	1	2017	arsR,asr,golS,golT,merA,merC,merD,merE,merP,merR,merT,qacEdelta1	USA:FL	comminuted chicken	environmental/other	SAMN07819095	GCA_009561835.1	SRR6197779
FSIS21720413	PRJNA242847	aac(3)-IV,aadA1,aph(3')-Ia,aph(4)-Ia,blaCTX-M-65,dfrA14,floR,gyrA_D87Y=POINT,sul1,tet(A)	9	1	1	1	1	1	1	1	1	0	1	2017	arsR,asr,golS,golT,merA,merC,merD,merE,merP,merR,merT,qacEdelta1	USA:NC	comminuted chicken	environmental/other	SAMN07819097	GCA_009544055.1	SRR6197831
FSIS21720427	PRJNA242847	aac(3)-IV,aadA1,aph(3')-Ia,aph(4)-Ia,blaCTX-M-65,floR,fosA3,gyrA_D87Y=POINT,sul1,tet(A)	9	1	1	1	1	1	1	0	1	1	1	2017	arsR,asr,golS,golT,merA,merC,merD,merE,merP,merR,merT,qacEdelta1	USA:CA	comminuted chicken	environmental/other	SAMN07819111	GCA_009563015.1	SRR6197811
FSIS21720428	PRJNA242847	aac(3)-IV,aadA1,aph(3')-Ia,aph(4)-Ia,dfrA14,floR,fosA3,gyrA_D87Y=POINT,sul1,tet(A)	9	1	1	1	1	1	1	1	1	1	0	2017	arsR,asr,golS,golT,merA,merC,merD,merE,merP,merR,merT,qacEdelta1	USA:IL	raw intact chicken	environmental/other	SAMN07819112	GCA_009544115.1	SRR6197828
PNUSAS026616	PRJNA230403	aac(3)-IV,aadA1,aph(3')-Ia,aph(4)-Ia,blaCTX-M-65,fosA3,gyrA_D87Y=POINT,sul1,tet(A)	8	1	1	1	1	1	1	0	0	1	1	2017	arsR,asr,golS,golT,merA,merC,merD,merE,merP,merR,merT,qacEdelta1	USA	stool	clinical	SAMN07822879	GCA_009567865.1	SRR6231015
PNUSAS026624	PRJNA230403	aac(3)-IV,aadA1,aph(3')-Ia,aph(4)-Ia,blaCTX-M-65,dfrA14,floR,gyrA_D87Y=POINT,sul1,tet(A)	9	1	1	1	1	1	1	1	1	0	1	2017	arsR,asr,golS,golT,merA,merC,merD,merE,merP,merR,merT,qacEdelta1	USA	urine	clinical	SAMN07822885	GCA_009539115.1	SRR6231019
FSIS21720432	PRJNA242847	aac(3)-IV,aadA1,aph(3')-Ia,aph(4)-Ia,blaCTX-M-65,dfrA14,gyrA_D87Y=POINT,sul1,tet(A)	8	1	1	1	1	1	1	1	0	0	1	2017	arsR,asr,golS,golT,merA,merC,merD,merE,merP,merR,merT,qacEdelta1	USA:TN	comminuted chicken	environmental/other	SAMN07829300	GCA_006171325.1	SRR6207033
FSIS21720433	PRJNA242847	aac(3)-IV,aadA1,aph(4)-Ia,blaCTX-M-65,floR,gyrA_D87Y=POINT,sul1,tet(A)	7	1	1	1	0	1	1	0	1	0	1	2017	arsR,asr,golS,golT,merA,merC,merD,merE,merP,merR,merT,qacEdelta1	USA:VA	raw intact chicken	environmental/other	SAMN07829301	GCA_009563555.1	SRR6207025
FSIS21720435	PRJNA242847	aac(3)-IV,aadA1,aph(3')-Ia,aph(4)-Ia,blaCTX-M-65,dfrA14,floR,gyrA_D87Y=POINT,sul1,tet(A)	9	1	1	1	1	1	1	1	1	0	1	2017	arsR,asr,golS,golT,merA,merC,merD,merE,merP,merR,merT,qacEdelta1	USA:VA	raw intact chicken	environmental/other	SAMN07829303	GCA_009542015.1	SRR6207031
FSIS21720446	PRJNA242847	aac(3)-IV,aadA1,aph(4)-Ia,dfrA14,floR,gyrA_D87Y=POINT,sul1,tet(A)	7	1	1	1	0	1	1	1	1	0	0	2017	arsR,asr,golS,golT,merA,merC,merD,merE,merP,merR,merT,qacEdelta1	USA:NY	raw intact chicken	environmental/other	SAMN07829316	GCA_009542115.1	SRR6207040
FSIS21720453	PRJNA242847	aac(3)-IV,aadA1,aph(3')-Ia,aph(4)-Ia,blaCTX-M-65,dfrA14,floR,gyrA_D87Y=POINT,sul1,tet(A)	9	1	1	1	1	1	1	1	1	0	1	2017	arsR,asr,golS,golT,merA,merC,merD,merE,merP,merR,merR,merT,qacEdelta1	USA:NC	raw intact chicken	environmental/other	SAMN07829323	GCA_009564275.1	SRR6207092
PNUSAS026388	PRJNA230403	aac(3)-IV,aadA1,aph(3')-Ia,aph(4)-Ia,blaCTX-M-65,floR,gyrA_D87Y=POINT,sul1,tet(A)	8	1	1	1	1	1	1	0	1	0	1	2015	arsR,asr,golS,golT,merA,merC,merD,merE,merP,merR,merR,merT,qacEdelta1	USA		clinical	SAMN07829602	GCA_008703105.1	SRR6231055
FSIS11704684	PRJNA242847	aac(3)-IV,aph(3')-Ia,aph(4)-Ia,blaCTX-M-65,dfrA14,floR,gyrA_D87Y=POINT,tet(A)	7	0	0	1	1	1	1	1	1	0	1	2017	arsR,asr,golS,golT,merC,merP,merR,merT	USA:NY	raw intact chicken	environmental/other	SAMN07835365	GCA_009566775.1	SRR6218005
FSIS11704840	PRJNA242847	aac(3)-IV,aadA1,aph(3')-Ia,aph(4)-Ia,blaCTX-M-65,dfrA14,fosA3,gyrA_D87Y=POINT,sul1,tet(A)	9	1	1	1	1	1	1	1	0	1	1	2017	arsR,asr,golS,golT,merA,merC,merD,merE,merP,merR,merT,qacEdelta1	USA:GA	raw intact chicken	environmental/other	SAMN07835371	GCA_009567585.1	SRR6218022
PNUSAS026716	PRJNA230403	aac(3)-IV,aadA1,aph(4)-Ia,blaCTX-M-65,dfrA14,floR,gyrA_D87Y=POINT,sul1,tet(A)	8	1	1	1	0	1	1	1	1	0	1	2017	arsR,asr,golS,golT,merA,merC,merD,merE,merP,merR,merT,qacEdelta1	USA		clinical	SAMN07839685	GCA_007088785.1	SRR6243666
FSIS11704941	PRJNA242847	aac(3)-IV,aadA1,aph(3')-Ia,aph(4)-Ia,blaCTX-M-65,dfrA14,floR,gyrA_D87Y=POINT,sul1,tet(A)	9	1	1	1	1	1	1	1	1	0	1	2017	arsR,asr,golS,golT,merA,merC,merD,merE,merP,merR,merT,qacEdelta1	USA:MO	comminuted chicken	environmental/other	SAMN07843323	GCA_009539335.1	SRR6232095
FSIS11705036	PRJNA242847	aadA1,gyrA_D87Y=POINT,sul1,tet(A)	3	1	1	1	0	0	0	0	0	0	0	2017	arsR,asr,golS,golT,merA,merC,merD,merE,merP,merR,merT,qacEdelta1	USA:MI	comminuted chicken	environmental/other	SAMN07843331	GCA_009539455.1	SRR6232099
385895	PRJNA248792	aac(3)-IV,aadA1,aph(3')-Ia,aph(4)-Ia,blaCTX-M-65,dfrA14,floR,gyrA_D87Y=POINT,sul1,tet(A)	9	1	1	1	1	1	1	1	1	0	1	2017	arsR,asr,golS,golT,merA,merC,merD,merE,merP,merR,merT,qacEdelta1	United Kingdom: United Kingdom	human	clinical	SAMN07946468	GCA_009568345.1	SRR6233871
FSIS21720471	PRJNA242847	aac(3)-IV,aadA1,aph(3')-Ia,aph(4)-Ia,blaCTX-M-65,floR,gyrA_D87Y=POINT,sul1,tet(A)	8	1	1	1	1	1	1	0	1	0	1	2017	arsR,asr,golS,golT,merA,merC,merD,merE,merP,merR,merT,qacEdelta1	USA:KY	raw intact chicken	environmental/other	SAMN07946514	GCA_009539475.1	SRR6234184
FSIS21720481	PRJNA242847	aac(3)-IV,aadA1,aph(3')-Ia,aph(4)-Ia,blaCTX-M-65,dfrA14,floR,fosA3,gyrA_D87Y=POINT,sul1,tet(A)	10	1	1	1	1	1	1	1	1	1	1	2017	arsR,asr,golS,golT,merA,merC,merD,merE,merP,merR,merT,qacEdelta1	USA:AR	raw intact chicken	environmental/other	SAMN07946524	GCA_009568125.1	SRR6234183
FSIS11705134	PRJNA242847	aadA1,gyrA_D87Y=POINT,sul1,tet(A)	3	1	1	1	0	0	0	0	0	0	0	2017	arsR,asr,golS,golT,merA,merC,merD,merE,merP,merR,merT,qacEdelta1	USA:GA	comminuted chicken	environmental/other	SAMN07955812	GCA_009539935.1	SRR6238546
PNUSAS026287	PRJNA230403	aac(3)-IV,aadA1,aph(3')-Ia,aph(4)-Ia,blaCTX-M-65,dfrA14,floR,gyrA_D87Y=POINT,sul1,tet(A)	9	1	1	1	1	1	1	1	1	0	1	2017	arsR,asr,golS,golT,merA,merC,merD,merE,merP,merR,merT,qacEdelta1	USA		clinical	SAMN07958580	GCA_007090385.1	SRR6249546
PNUSAS026298	PRJNA230403	aac(3)-IV,aadA1,aph(3')-Ia,aph(4)-Ia,blaCTX-M-65,dfrA14,floR,fosA3,gyrA_D87Y=POINT,sul1,tet(A)	10	1	1	1	1	1	1	1	1	1	1	2017	arsR,asr,golS,golT,merA,merC,merD,merE,merP,merR,merT,qacEdelta1	USA		clinical	SAMN07958591	GCA_007090645.1	SRR6254953
PNUSAS027282	PRJNA230403	aac(3)-IV,aadA1,aph(4)-Ia,dfrA14,gyrA_D87Y=POINT,sul1,tet(A)	6	1	1	1	0	1	1	1	0	0	0	2017	arsR,asr,golS,golT,merA,merC,merD,merE,merP,merR,merT,qacEdelta1	USA	stool	clinical	SAMN07967127	GCA_009572705.1	SRR6283543
PNUSAS027284	PRJNA230403	aac(3)-IV,aadA1,aph(3')-Ia,aph(4)-Ia,blaCTX-M-65,dfrA14,floR,fosA3,gyrA_D87Y=POINT,sul1,tet(A)	10	1	1	1	1	1	1	1	1	1	1	2017	arsR,asr,golS,golT,merA,merC,merD,merE,merP,merR,merT,qacEdelta1	USA	urine	clinical	SAMN07967128	GCA_009526535.1	SRR6283540
FSIS11704578	PRJNA292666	aadA1,gyrA_D87Y=POINT,sul1,tet(A)	3	1	1	1	0	0	0	0	0	0	0	2017	arsR,asr,golS,golT,merA,merC,merD,merE,merP,merR,merT,qacEdelta1	USA:VA	animal-chicken-young chicken	environmental/other	SAMN07968671	GCA_009570425.1	SRR6249923
FSIS11704590	PRJNA292666	aadA1,gyrA_D87Y=POINT,sul1,tet(A)	3	1	1	1	0	0	0	0	0	0	0	2017	arsR,asr,golS,golT,merA,merC,merD,merE,merP,merR,merT,qacEdelta1	USA:DE	animal-chicken-young chicken	environmental/other	SAMN07968681	GCA_009540555.1	SRR6250387
PNUSAS026925	PRJNA230403	aac(3)-IV,aadA1,aph(3')-Ia,aph(4)-Ia,blaCTX-M-65,dfrA14,floR,fosA3,gyrA_D87Y=POINT,sul1,tet(A)	10	1	1	1	1	1	1	1	1	1	1	2017	arsR,asr,golS,golT,merA,merC,merD,merE,merP,merR,merT,qacEdelta1	USA		clinical	SAMN07972451	GCA_006173825.1	SRR6289602
FSIS21720486	PRJNA242847	aac(3)-IV,aadA1,aph(3')-Ia,aph(4)-Ia,dfrA14,floR,gyrA_D87Y=POINT,sul1,tet(A)	8	1	1	1	1	1	1	1	1	0	0	2017	arsR,asr,golS,golT,merA,merC,merD,merE,merP,merR,merT,qacEdelta1	USA:NY	comminuted chicken	environmental/other	SAMN07974202	GCA_009532175.1	SRR6251660
FSIS21720501	PRJNA242847	aac(3)-IV,aadA1,aph(4)-Ia,blaCTX-M-65,floR,fosA3,gyrA_D87Y=POINT,sul1,tet(A)	8	1	1	1	0	1	1	0	1	1	1	2017	arsR,asr,golS,golT,merA,merC,merD,merE,merP,merR,merT,qacEdelta1	USA:DE	comminuted chicken	environmental/other	SAMN07974210	GCA_009570635.1	SRR6251664
FSIS21720508	PRJNA242847	aac(3)-IV,aph(4)-Ia,floR,gyrA_D87Y=POINT	3	0	0	0	0	1	1	0	1	0	0	2017	arsR,asr,golS,golT	USA:MA	comminuted chicken	environmental/other	SAMN07974217	GCA_009570875.1	SRR6251656
FSIS1702423	PRJNA242847	aadA1,gyrA_D87Y=POINT,sul1,tet(A)	3	1	1	1	0	0	0	0	0	0	0	2017	arsR,asr,golS,golT,merA,merC,merC,merD,merE,merP,merR,merT,qacEdelta1	USA:MD	chicken carcass	environmental/other	SAMN07975033	GCA_009537115.1	SRR6255490
FSIS1702658	PRJNA292666	aadA1,aph(3')-Ia,dfrA14,gyrA_D87Y=POINT,sul1,tet(A)	5	1	1	1	1	0	0	1	0	0	0	2017	arsR,asr,golS,golT,merA,merC,merD,merE,merP,merR,merT,qacEdelta1	USA:MD	animal-chicken-young chicken	environmental/other	SAMN07975049	GCA_009571205.1	SRR6255087
FSIS1702786	PRJNA292666	aac(3)-IV,aadA1,aph(3')-Ia,aph(4)-Ia,dfrA14,floR,gyrA_D87Y=POINT,sul1,tet(A)	8	1	1	1	1	1	1	1	1	0	0	2017	arsR,asr,golS,golT,merA,merC,merD,merE,merP,merR,merT,qacEdelta1	USA:VA	animal-chicken-young chicken	environmental/other	SAMN07975062	GCA_009536415.1	SRR6255066
FSIS11704918	PRJNA242847	aadA1,gyrA_D87Y=POINT,sul1,tet(A)	3	1	1	1	0	0	0	0	0	0	0	2017	arsR,asr,golS,golT,merA,merC,merD,merE,merP,merR,merT,qacEdelta1	USA:CT	raw intact chicken	environmental/other	SAMN07975069	GCA_009536635.1	SRR6254609
FSIS11704924	PRJNA242847	aac(3)-IV,aadA1,aph(3')-Ia,aph(4)-Ia,blaCTX-M-65,dfrA14,floR,fosA3,gyrA_D87Y=POINT,sul1,tet(A)	10	1	1	1	1	1	1	1	1	1	1	2017	arsR,asr,golS,golT,merA,merC,merD,merE,merP,merR,merT,qacEdelta1	USA:DE	comminuted chicken	environmental/other	SAMN07975075	GCA_009570865.1	SRR6254889
FSIS11704926	PRJNA242847	aadA1,gyrA_D87Y=POINT,sul1,tet(A)	3	1	1	1	0	0	0	0	0	0	0	2017	arsR,asr,golS,golT,merA,merC,merD,merE,merP,merR,merT,qacEdelta1	USA:KY	chicken carcass	environmental/other	SAMN07975077	GCA_009536685.1	SRR6254891
FSIS11704908	PRJNA242847	aadA1,blaCTX-M-65,fosA3,gyrA_D87Y=POINT,sul1,tet(A)	5	1	1	1	0	0	0	0	0	1	1	2017	arsR,asr,golS,golT,merA,merC,merD,merE,merP,merR,merT,qacEdelta1	USA:PA	comminuted beef	environmental/other	SAMN07975083	GCA_009570105.1	SRR6253570
FSIS11704937	PRJNA242847	aadA1,gyrA_D87Y=POINT,sul1,tet(A)	3	1	1	1	0	0	0	0	0	0	0	2017	arsR,asr,golS,golT,merA,merC,merD,merE,merP,merR,merT,qacEdelta1	USA:NC	comminuted chicken	environmental/other	SAMN07975094	GCA_009570045.1	SRR6253533
PNUSAS025253	PRJNA230403	aac(3)-IV,aadA1,aph(3')-Ia,aph(4)-Ia,blaCTX-M-65,dfrA14,floR,gyrA_D87Y=POINT,sul1,tet(A)	9	1	1	1	1	1	1	1	1	0	1	2017	arsR,asr,golS,golT,merA,merC,merD,merE,merP,merR,merT,qacEdelta1	USA		clinical	SAMN07975535	GCA_010127845.1	SRR6289907
PNUSAS027661	PRJNA230403	aac(3)-IV,aadA1,aph(3')-Ia,aph(4)-Ia,blaCTX-M-65,dfrA14,floR,fosA3,gyrA_D87Y=POINT,sul1,tet(A)	10	1	1	1	1	1	1	1	1	1	1	2017	arsR,asr,golS,golT,merA,merC,merD,merE,merP,merR,merT,qacEdelta1	USA	urine	clinical	SAMN07975652	GCA_009533975.1	SRR6300187
PNUSAS027738	PRJNA230403	aac(3)-IV,aadA1,aph(3')-Ia,aph(4)-Ia,blaCTX-M-65,dfrA14,fosA3,gyrA_D87Y=POINT,sul1,tet(A)	9	1	1	1	1	1	1	1	0	1	1	2017	arsR,asr,golS,golT,merA,merC,merD,merE,merP,merR,merT,qacEdelta1	USA	urine	clinical	SAMN07982479	GCA_009533855.1	SRR6300172
PNUSAS027907	PRJNA230403	aac(3)-IV,aadA1,aph(4)-Ia,dfrA14,floR,gyrA_D87Y=POINT,sul1,tet(A)	7	1	1	1	0	1	1	1	1	0	0	2017	arsR,asr,golS,golT,merA,merC,merD,merE,merP,merR,merT,qacEdelta1	USA	stool	clinical	SAMN07988991	GCA_009534235.1	SRR6310410
FSIS11704680	PRJNA242847	aadA1,blaCTX-M-65,fosA3,gyrA_D87Y=POINT,sul1,tet(A)	5	1	1	1	0	0	0	0	0	1	1	2017	arsR,asr,golS,golT,merA,merC,merD,merE,merP,merR,merT,qacEdelta1	USA:RI	raw intact chicken	environmental/other	SAMN08000926	GCA_009537575.1	SRR6269909
FSIS11704779	PRJNA242847	aac(3)-IV,aadA1,aph(4)-Ia,blaCTX-M-65,floR,fosA3,gyrA_D87Y=POINT,sul1,tet(A)	8	1	1	1	0	1	1	0	1	1	1	2017	arsR,asr,golS,golT,merA,merC,merD,merE,merP,merR,merT,qacEdelta1	USA:MA	raw intact chicken	environmental/other	SAMN08000929	GCA_009537455.1	SRR6269911
FSIS11705441	PRJNA242847	aac(3)-IV,aadA1,aph(3')-Ia,aph(4)-Ia,blaCTX-M-65,dfrA14,floR,fosA3,gyrA_D87Y=POINT,sul1,tet(A)	10	1	1	1	1	1	1	1	1	1	1	2017	arsR,asr,golS,golT,merA,merC,merD,merE,merP,merR,merT,qacEdelta1	USA:GA	comminuted chicken	environmental/other	SAMN08000979	GCA_009572025.1	SRR6269833
PNUSAS027891	PRJNA230403	aadA1,aph(3')-Ia,dfrA14,gyrA_D87Y=POINT,sul1,tet(A)	5	1	1	1	1	0	0	1	0	0	0	2017	arsR,asr,golS,golT,merA,merC,merD,merE,merP,merR,merT,qacEdelta1	USA		clinical	SAMN08007526	GCA_010128805.1	SRR6291066
FSIS21720609	PRJNA242847	aac(3)-IV,aadA1,aph(4)-Ia,blaCTX-M-65,floR,gyrA_D87Y=POINT,sul1,tet(A)	7	1	1	1	0	1	1	0	1	0	1	2017	arsR,asr,golS,golT,merA,merC,merD,merE,merP,merR,merT,qacEdelta1	USA:NC	comminuted chicken	environmental/other	SAMN08015660	GCA_006510765.1	SRR6283461
PNUSAS027026	PRJNA230403	aac(3)-IV,aadA1,aph(3')-Ia,aph(4)-Ia,blaCTX-M-65,dfrA14,floR,gyrA_D87Y=POINT,sul1,tet(A)	9	1	1	1	1	1	1	1	1	0	1	2017	arsR,asr,golS,golT,merA,merC,merD,merE,merP,merR,merT,qacEdelta1	USA		clinical	SAMN08016193	GCA_006175725.1	SRR6299401
FSIS11704874	PRJNA292666	aac(3)-IV,aadA1,aph(3')-Ia,aph(4)-Ia,blaCTX-M-65,dfrA14,floR,gyrA_D87Y=POINT,sul1,tet(A)	9	1	1	1	1	1	1	1	1	0	1	2017	arsR,asr,golS,golT,merA,merC,merD,merE,merP,merR,merT,qacEdelta1	USA:MD	animal-chicken-young chicken	environmental/other	SAMN08025058	GCA_009533455.1	SRR6292467
FSIS11705450	PRJNA242847	aac(3)-IV,aadA1,aph(4)-Ia,floR,gyrA_D87Y=POINT,sul1,tet(A)	6	1	1	1	0	1	1	0	1	0	0	2017	arsR,asr,golS,golT,merA,merC,merD,merE,merP,merR,merT,qacEdelta1	USA:KY	raw intact chicken	environmental/other	SAMN08025068	GCA_009573025.1	SRR6292793
FSIS11705451	PRJNA242847	aadA1,gyrA_D87Y=POINT,sul1,tet(A)	3	1	1	1	0	0	0	0	0	0	0	2017	arsR,asr,golS,golT,merA,merC,merD,merE,merP,merR,merT,qacEdelta1	USA:GA	raw intact chicken	environmental/other	SAMN08025069	GCA_009573635.1	SRR6292464
FSIS11705549	PRJNA242847	aadA1,blaCTX-M-65,fosA3,gyrA_D87Y=POINT,sul1,tet(A)	5	1	1	1	0	0	0	0	0	1	1	2017	arsR,asr,golS,golT,merA,merC,merD,merE,merP,merR,merT,qacEdelta1	USA:MN	comminuted chicken	environmental/other	SAMN08028370	GCA_009527155.1	SRR6293918
FSIS11705581	PRJNA242847	aac(3)-IV,aadA1,aph(3')-Ia,aph(4)-Ia,blaCTX-M-65,dfrA14,floR,gyrA_D87Y=POINT,sul1,tet(A)	9	1	1	1	1	1	1	1	1	0	1	2017	arsR,asr,golS,golT,merA,merC,merD,merE,merP,merR,merT,qacEdelta1	USA:NY	comminuted chicken	environmental/other	SAMN08028418	GCA_009572585.1	SRR6294534
FSIS11704885	PRJNA292666	aac(3)-IV,aadA1,aph(4)-Ia,floR,gyrA_D87Y=POINT,sul1,tet(A)	6	1	1	1	0	1	1	0	1	0	0	2017	arsR,asr,golS,golT,merA,merC,merD,merE,merP,merR,merT,qacEdelta1	USA:NC	animal-chicken-young chicken	environmental/other	SAMN08028422	GCA_009573125.1	SRR6294681
FSIS11705149	PRJNA242847	aac(3)-IV,aadA1,aph(3')-Ia,aph(4)-Ia,blaCTX-M-65,dfrA14,floR,gyrA_D87Y=POINT,sul1,tet(A)	9	1	1	1	1	1	1	1	1	0	1	2017	arsR,asr,golS,golT,merA,merC,merD,merE,merP,merR,merT,qacEdelta1	USA:NY	comminuted chicken	environmental/other	SAMN08037996	GCA_009573965.1	SRR6300850
FSIS11705712	PRJNA242847	aac(3)-IV,aph(3')-Ia,aph(4)-Ia,blaCTX-M-65,dfrA14,floR,gyrA_D87Y=POINT	6	0	0	0	1	1	1	1	1	0	1	2017	arsR,asr,golS,golT	USA:MA	raw intact chicken	environmental/other	SAMN08038007	GCA_009573925.1	SRR6300843
FSIS11705741	PRJNA242847	aac(3)-IV,aadA1,aph(4)-Ia,blaCTX-M-65,floR,gyrA_D87Y=POINT,sul1,tet(A)	7	1	1	1	0	1	1	0	1	0	1	2017	arsR,asr,golS,golT,merA,merC,merD,merE,merP,merR,merT,qacEdelta1	USA:VA	chicken carcass	environmental/other	SAMN08038016	GCA_009534255.1	SRR6300857
FSIS11705744	PRJNA242847	aac(3)-IV,aph(4)-Ia,blaCTX-M-65,dfrA14,floR,gyrA_D87Y=POINT	5	0	0	0	0	1	1	1	1	0	1	2017	arsR,asr,golS,golT	USA:VA	comminuted chicken	environmental/other	SAMN08038019	GCA_009573825.1	SRR6300836
FSIS11705745	PRJNA242847	aac(3)-IV,aph(3')-Ia,aph(4)-Ia,blaCTX-M-65,dfrA14,floR,fosA3,gyrA_D87Y=POINT	7	0	0	0	1	1	1	1	1	1	1	2017	arsR,asr,golS,golT	USA:GA	raw intact chicken	environmental/other	SAMN08038020	GCA_009527105.1	SRR6300845
PNUSAS028483	PRJNA230403	aac(3)-IV,aadA1,aph(3')-Ia,aph(4)-Ia,blaCTX-M-65,dfrA14,floR,fosA3,gyrA_D87Y=POINT,sul1,tet(A)	10	1	1	1	1	1	1	1	1	1	1	2017	arsR,asr,golS,golT,merA,merC,merD,merP,merR,merT,qacEdelta1	USA	stool	clinical	SAMN08040313	GCA_009525995.1	SRR6327006
FSIS21720626	PRJNA242847	aac(3)-IV,aadA1,aph(3')-Ia,aph(4)-Ia,dfrA14,floR,gyrA_D87Y=POINT,sul1,tet(A)	8	1	1	1	1	1	1	1	1	0	0	2017	arsR,asr,golS,golT,merA,merC,merD,merE,merP,merR,merT,qacEdelta1	USA:MD	chicken carcass	environmental/other	SAMN08044520	GCA_009534465.1	SRR6310033
	PRJNA230403	aac(3)-IV,aadA1,aph(3')-Ia,aph(4)-Ia,blaCTX-M-65,fosA3,gyrA_D87Y=POINT,sul1,tet(A)	8	1	1	1	1	1	1	0	0	1	1	2017	arsR,asr,golS,golT,merA,merC,merD,merE,merP,merR,merT,qacEdelta1	USA	stool	clinical	SAMN08049568	GCA_009577685.1	SRR6327046
FSIS11705682	PRJNA242847	aadA1,gyrA_D87Y=POINT,sul1,tet(A)	3	1	1	1	0	0	0	0	0	0	0	2017	arsR,asr,golS,golT,merA,merC,merD,merE,merP,merR,merT,qacEdelta1	USA:GA	comminuted chicken	environmental/other	SAMN08052662	GCA_009575745.1	SRR6314850
FSIS11705691	PRJNA242847	aadA1,gyrA_D87Y=POINT,sul1,tet(A)	3	1	1	1	0	0	0	0	0	0	0	2017	arsR,asr,golS,golT,merA,merC,merD,merE,merP,merR,merT,qacEdelta1	USA:VA	chicken carcass	environmental/other	SAMN08052669	GCA_009574905.1	SRR6314822
FSIS11705693	PRJNA242847	aac(3)-IV,aadA1,aph(3')-Ia,aph(4)-Ia,dfrA14,gyrA_D87Y=POINT,sul1,tet(A)	7	1	1	1	1	1	1	1	0	0	0	2017	arsR,asr,golS,golT,merA,merC,merD,merE,merP,merR,merT,qacEdelta1	USA:MI	comminuted chicken	environmental/other	SAMN08052671	GCA_010001705.1	SRR6314851
FSIS11705694	PRJNA242847	aac(3)-IV,aadA1,aph(4)-Ia,blaCTX-M-65,floR,fosA3,gyrA_D87Y=POINT,sul1,tet(A)	8	1	1	1	0	1	1	0	1	1	1	2017	arsR,asr,golS,golT,merA,merC,merD,merE,merP,merR,merT,qacEdelta1	USA:DE	comminuted chicken	environmental/other	SAMN08052672	GCA_009530835.1	SRR6314843
FSIS11705695	PRJNA242847	aadA1,gyrA_D87Y=POINT,sul1,tet(A)	3	1	1	1	0	0	0	0	0	0	0	2017	arsR,asr,golS,golT,merA,merC,merD,merE,merP,merR,merT,qacEdelta1	USA:GA	comminuted chicken	environmental/other	SAMN08052673	GCA_009575705.1	SRR6314852
FSIS11705759	PRJNA242847	aac(3)-IV,aadA1,aph(4)-Ia,blaCTX-M-65,dfrA14=PARTIAL_END_OF_CONTIG,floR,gyrA_D87Y=POINT,sul1,tet(A)	8	1	1	1	0	1	1	1	1	0	1	2017	arsR,asr,golS,golT,merA,merC,merD,merE,merP,merR,merT,qacEdelta1	USA:AR	raw intact chicken	environmental/other	SAMN08056717	GCA_009531175.1	SRR6316196
FSIS11705760	PRJNA242847	aadA1,gyrA_D87Y=POINT,sul1,tet(A)	3	1	1	1	0	0	0	0	0	0	0	2017	arsR,asr,golS,golT,merA,merC,merD,merE,merP,merR,merT,qacEdelta1	USA:DE	raw intact chicken	environmental/other	SAMN08056718	GCA_009577265.1	SRR6316173
PNUSAS027779	PRJNA230403	aac(3)-IV,aadA1,aph(3')-Ia,aph(4)-Ia,blaCTX-M-65,dfrA14,floR,fosA3,gyrA_D87Y=POINT,sul1,tet(A)	10	1	1	1	1	1	1	1	1	1	1	2017	arsR,asr,golS,golT,merA,merC,merD,merE,merP,merR,merT,qacEdelta1	USA	stool	clinical	SAMN08096358	GCA_009522435.1	SRR6327047
FSIS21720632	PRJNA242847	aac(3)-IV,aadA1,aph(3')-Ia,aph(4)-Ia,blaCTX-M-65,dfrA14,fosA3,gyrA_D87Y=POINT,sul1,tet(A)	9	1	1	1	1	1	1	1	0	1	1	2017	arsR,asr,golS,golT,merA,merC,merD,merD,merE,merP,merR,merT,qacEdelta1	USA:DE	comminuted chicken	environmental/other	SAMN08100537	GCA_009531495.1	SRR6324411
FSIS21720644	PRJNA242847	aadA1,blaCTX-M-65,fosA3,gyrA_D87Y=POINT,sul1,tet(A)	5	1	1	1	0	0	0	0	0	1	1	2017	arsR,asr,golS,golT,merA,merC,merD,merE,merP,merR,merT,qacEdelta1	USA:MD	chicken carcass	environmental/other	SAMN08100540	GCA_009531475.1	SRR6324395
FSIS21720649	PRJNA242847	aadA1,gyrA_D87Y=POINT,sul1,tet(A)	3	1	1	1	0	0	0	0	0	0	0	2017	arsR,golS,golT,merC,merP,merR,merT,qacEdelta1	USA:NC	raw intact chicken	environmental/other	SAMN08100545		SRR6324407
PNUSAS029142	PRJNA230403	aadA1,aph(3')-Ia,dfrA14,gyrA_D87Y=POINT,sul1,tet(A)	5	1	1	1	1	0	0	1	0	0	0	2017	arsR,asr,golS,golT,merA,merC,merD,merE,merP,merR,merT,qacEdelta1	USA		clinical	SAMN08104891	GCA_006254315.1	SRR6334856
PNUSAS029360	PRJNA230403	aac(3)-IV,aph(3')-Ia,aph(4)-Ia,dfrA14,floR,gyrA_D87Y=POINT	5	0	0	0	1	1	1	1	1	0	0	2017	arsR,asr,golS,golT	USA	stool	clinical	SAMN08105189	GCA_009527315.1	SRR6371495
CVM N16S024	PRJNA292661	aac(3)-IVa,aadA1,aph(3')-Ia,aph(4)-Ia,blaCTX-M-65,dfrA14,floR,fosA3,gyrA_D87Y=POINT,sul1,tet(A)	10	1	1	1	1	1	1	1	1	1	1	2016	arsR,golS,golT,merC,merP,merR,merT,qacEdelta1	USA:CT	chicken breast	environmental/other	SAMN08113903	GCA_009584725.2	NULL
CVM N16S097	PRJNA292661	aac(3)-IVa,aadA1,aph(3')-Ia,aph(4)-Ia,blaCTX-M-65,dfrA14,floR,gyrA_D87Y=POINT,sul1,tet(A)	9	1	1	1	1	1	1	1	1	0	1	2016	arsR,golS,golT,merC,merP,merR,merT,qacEdelta1	USA:PA	chicken breast	environmental/other	SAMN08113976	GCA_009584525.2	NULL
CVM N16S103	PRJNA292661	aac(3)-IVa,aadA1,aph(3')-Ia,aph(4)-Ia,blaCTX-M-65,dfrA14,floR,fosA3,gyrA_D87Y=POINT,sul1,tet(A)	10	1	1	1	1	1	1	1	1	1	1	2016	arsR,golS,golT,merC,merP,merR,merT,qacEdelta1	USA:PA	chicken breast	environmental/other	SAMN08113982	GCA_009525455.2	NULL
CVM N16S187	PRJNA292661	aac(3)-IV,aadA1,aph(3')-Ia,aph(4)-Ia,blaCTX-M-65,dfrA14,floR,fosA3,gyrA_D87Y=POINT,sul1,tet(A)	10	1	1	1	1	1	1	1	1	1	1	2016	arsR,asr,golS,golT,merA,merC,merD,merE,merP,merR,merT,qacEdelta1	USA:PA	ground turkey	environmental/other	SAMN08114060	GCA_009580145.1	SRR6351119
CVM N16S232	PRJNA292661	aac(3)-IV,aadA1,aph(3')-Ia,aph(4)-Ia,dfrA14,floR,gyrA_D87Y=POINT,sul1,tet(A)	8	1	1	1	1	1	1	1	1	0	0	2016	arsR,asr,golS,golT,merA,merC,merD,merE,merP,merR,merT,qacEdelta1	USA:NY	chicken breast	environmental/other	SAMN08114104	GCA_009583725.1	SRR6350830
CVM N16S249	PRJNA292661	aac(3)-IV,aadA1,aph(3')-Ia,aph(4)-Ia,dfrA14,floR,gyrA_D87Y=POINT,sul1,tet(A)	8	1	1	1	1	1	1	1	1	0	0	2016	arsR,asr,golS,golT,merA,merC,merD,merE,merP,merR,merT,qacEdelta1	USA:TN	chicken breast	environmental/other	SAMN08114120	GCA_009583865.1	SRR6350858
CVM N16S282	PRJNA292661	aac(3)-IV,aadA1,aph(3')-Ia,aph(4)-Ia,dfrA14,floR,gyrA_D87Y=POINT,sul1,tet(A)	8	1	1	1	1	1	1	1	1	0	0	2016	arsR,asr,golS,golT,merA,merC,merD,merE,merP,merR,merT,qacEdelta1	USA:MD	Ground Beef	environmental/other	SAMN08114151	GCA_009584985.1	SRR6351135
FDA0441270-001-001	PRJNA186035	aac(3)-IV,aadA1,aph(4)-Ia,floR,gyrA_D87Y=POINT,sul1,tet(A)	6	1	1	1	0	1	1	0	1	0	0	2017	arsR,asr,golS,golT,merA,merC,merD,merE,merP,merR,merT,qacEdelta1	USA:WA	pet food raw fresh	environmental/other	SAMN08114320	GCA_009528395.1	SRR6366514
FSIS11705354	PRJNA292666	aac(3)-IV,aadA1,aph(4)-Ia,blaCTX-M-65,floR,gyrA_D87Y=POINT,sul1,tet(A)	7	1	1	1	0	1	1	0	1	0	1	2017	arsR,asr,golS,golT,merA,merC,merD,merE,merP,merR,merT,qacEdelta1	USA:VA	animal-chicken-young chicken	environmental/other	SAMN08114338	GCA_009523315.1	SRR6336072
FSIS11705533	PRJNA292666	aac(3)-IV,aadA1,aph(3')-Ia,aph(4)-Ia,floR,gyrA_D87Y=POINT,sul1,tet(A)	7	1	1	1	1	1	1	0	1	0	0	2017	arsR,asr,golS,golT,merA,merC,merD,merE,merP,merR,merT,qacEdelta1	USA:VA	animal-chicken-young chicken	environmental/other	SAMN08114349	GCA_009523365.1	SRR6336340
FSIS11704574	PRJNA292666	aac(3)-IV,aadA1,aph(3')-Ia,aph(4)-Ia,fosA3,gyrA_D87Y=POINT,sul1,tet(A)	7	1	1	1	1	1	1	0	0	1	0	2017	arsR,asr,golS,golT,merA,merC,merD,merE,merP,merR,merT,qacEdelta1	USA:VA	animal-chicken-young chicken	environmental/other	SAMN08114354	GCA_009578895.1	SRR6336350
FSIS11704576	PRJNA292666	aadA1,gyrA_D87Y=POINT,sul1,tet(A)	3	1	1	1	0	0	0	0	0	0	0	2017	arsR,asr,golS,golT,merA,merC,merD,merE,merP,merR,merT,qacEdelta1	USA:NC	animal-chicken-young chicken	environmental/other	SAMN08114355	GCA_009521095.1	SRR6336347
FSIS11705642	PRJNA292666	aac(3)-IV,aadA1,aph(4)-Ia,dfrA14,gyrA_D87Y=POINT,sul1,tet(A)	6	1	1	1	0	1	1	1	0	0	0	2017	arsR,asr,golS,golT,merA,merC,merD,merE,merP,merR,merT,qacEdelta1	USA:NC	animal-chicken-young chicken	environmental/other	SAMN08114368	GCA_009521195.1	SRR6336360
FSIS11705986	PRJNA242847	aadA1,aph(3')-Ia,dfrA14,gyrA_D87Y=POINT,sul1,tet(A)	5	1	1	1	1	0	0	1	0	0	0	2017	arsR,asr,golS,golT,merA,merC,merD,merE,merP,merR,merT,qacEdelta1	USA:PA	comminuted chicken	environmental/other	SAMN08114442	GCA_009579225.1	SRR6336484
FSIS11705988	PRJNA242847	aac(3)-IV,aadA1,aph(3')-Ia,aph(4)-Ia,dfrA14,floR,gyrA_D87Y=POINT,sul1,tet(A)	8	1	1	1	1	1	1	1	1	0	0	2017	arsR,asr,golS,golT,merA,merC,merD,merE,merP,merR,merT,qacEdelta1	USA:GA	raw intact chicken	environmental/other	SAMN08114444	GCA_009578945.1	SRR6336485
FSIS11705992	PRJNA242847	aac(3)-IV,aadA1,aph(3')-Ia,aph(4)-Ia,blaCTX-M-65,dfrA14,floR,gyrA_D87Y=POINT,sul1,tet(A)	9	1	1	1	1	1	1	1	1	0	1	2017	arsR,asr,golS,golT,merA,merA,merC,merD,merE,merP,merR,merT,qacEdelta1	USA:PA	raw intact chicken	environmental/other	SAMN08114448	GCA_009521415.1	SRR6336491
FSIS11705993	PRJNA242847	aadA1,aph(3')-Ia,dfrA14,gyrA_D87Y=POINT,sul1,tet(A)	5	1	1	1	1	0	0	1	0	0	0	2017	arsR,asr,golS,golT,merA,merC,merD,merE,merP,merR,merT,qacEdelta1	USA:MO	chicken carcass	environmental/other	SAMN08114449	GCA_009521375.1	SRR6336492
FSIS11705995	PRJNA242847	aadA1,aph(3')-Ia,dfrA14,gyrA_D87Y=POINT,sul1,tet(A)	5	1	1	1	1	0	0	1	0	0	0	2017	arsR,asr,golS,golT,merA,merC,merD,merE,merP,merR,merT,qacEdelta1	USA:NC	raw intact chicken	environmental/other	SAMN08114451	GCA_009520955.1	SRR6336483
FSIS11705082	PRJNA292666	aac(3)-IV,aadA1,aph(3')-Ia,aph(4)-Ia,blaCTX-M-65,dfrA14,fosA3,gyrA_D87Y=POINT,sul1,tet(A)	9	1	1	1	1	1	1	1	0	1	1	2017	arsR,asr,golS,golT,merA,merC,merD,merE,merP,merR,merT,qacEdelta1	USA:NC	animal-chicken-young chicken	environmental/other	SAMN08115098	GCA_009579385.1	SRR6337573
FSIS11705857	PRJNA292666	aadA1,floR,gyrA_D87Y=POINT,sul1,tet(A)	4	1	1	1	0	0	0	0	1	0	0	2017	arsR,asr,golS,golT,merA,merC,merD,merE,merP,merR,merT,merT,qacEdelta1	USA:ID	animal-cattle-heifer	environmental/other	SAMN08115124	GCA_009521575.1	SRR6337578
FSIS11705971	PRJNA242847	aac(3)-IV,aadA1,aph(3')-Ia,aph(4)-Ia,blaCTX-M-65,dfrA14,floR,fosA3,gyrA_D87Y=POINT,sul1,tet(A)	10	1	1	1	1	1	1	1	1	1	1	2017	arsR,asr,golS,golT,merA,merC,merD,merE,merP,merR,merT,qacEdelta1	USA:AR	raw intact chicken	environmental/other	SAMN08115134	GCA_009520775.1	SRR6335211
FSIS11705979	PRJNA242847	aadA1,gyrA_D87Y=POINT,sul1,tet(A)	3	1	1	1	0	0	0	0	0	0	0	2017	arsR,asr,golS,golT,merA,merC,merD,merE,merP,merR,merT,qacEdelta1	USA:SC	chicken carcass	environmental/other	SAMN08115142	GCA_009520555.1	SRR6335183
FSIS11706027	PRJNA242847	aac(3)-IV,aadA1,aph(3')-Ia,aph(4)-Ia,blaCTX-M-65,dfrA14,floR,fosA3,gyrA_D87Y=POINT,sul1,tet(A)	10	1	1	1	1	1	1	1	1	1	1	2017	arsR,golS,golT,merC,merP,merR,merT,qacEdelta1	USA:NC	comminuted chicken	environmental/other	SAMN08115162		SRR6335214
PNUSAS029328	PRJNA230403	aadA1,blaCTX-M-65,gyrA_D87Y=POINT,sul1,tet(A)	4	1	1	1	0	0	0	0	0	0	1	2017	arsR,asr,golS,golT,merA,merC,merD,merE,merP,merR,merT,qacEdelta1	USA		clinical	SAMN08115719	GCA_006254975.1	SRR6345641
FSIS21720693	PRJNA242847	aadA1,gyrA_D87Y=POINT,sul1,tet(A)	3	1	1	1	0	0	0	0	0	0	0	2017	arsR,asr,golS,golT,merA,merC,merD,merE,merP,merR,merT,qacEdelta1	USA:AR	comminuted chicken	environmental/other	SAMN08130153	GCA_009521855.1	SRR6345356
FSIS21720707	PRJNA242847	aac(3)-IV,aadA1,aph(3')-Ia,aph(4)-Ia,blaCTX-M-65,dfrA14,floR,gyrA_D87Y=POINT,sul1,tet(A)	9	1	1	1	1	1	1	1	1	0	1	2017	arsR,asr,golS,golT,merA,merC,merD,merE,merP,merR,merT,qacEdelta1	USA:GA	comminuted chicken	environmental/other	SAMN08130169	GCA_009521795.1	SRR6345311
FSIS21720711	PRJNA242847	aac(3)-IV,aph(4)-Ia,blaCTX-M-65,dfrA14,floR,gyrA_D87Y=POINT	5	0	0	0	0	1	1	1	1	0	1	2017	arsR,asr,golS,golT	USA:VA	comminuted chicken	environmental/other	SAMN08130173	GCA_009521865.1	SRR6345318
PNUSAS027939	PRJNA230403	aac(3)-IV,aadA1,aph(3')-Ia,aph(4)-Ia,dfrA14,gyrA_D87Y=POINT,sul1,tet(A)	7	1	1	1	1	1	1	1	0	0	0	2017	arsR,asr,golS,golT,merA,merC,merD,merE,merP,merR,merT,qacEdelta1	USA	stool	clinical	SAMN08134131	GCA_009582105.1	SRR6371614
	PRJNA230403	aac(3)-IV,aadA1,aph(3')-Ia,aph(4)-Ia,blaCTX-M-65,dfrA14,floR,fosA3,gyrA_D87Y=POINT,sul1,tet(A)	10	1	1	1	1	1	1	1	1	1	1	2017	arsR,asr,golS,golT,merA,merC,merD,merE,merP,merR,merT,qacEdelta1	USA	stool	clinical	SAMN08134229	GCA_009585805.1	SRR6353974
FSIS11706160	PRJNA242847	aac(3)-IV,aadA1,aph(3')-Ia,aph(4)-Ia,blaCTX-M-65,dfrA14,floR,gyrA_D87Y=POINT,sul1,tet(A)	9	1	1	1	1	1	1	1	1	0	1	2017	arsR,asr,golS,golT,merA,merC,merD,merE,merP,merR,merT,qacEdelta1	USA:NC	Comminuted Turkey	environmental/other	SAMN08138566	GCA_009585965.1	SRR6354069
FSIS11706161	PRJNA242847	aac(3)-IV,aadA1,aph(3')-Ia,aph(4)-Ia,dfrA14,gyrA_D87Y=POINT,sul1,tet(A)	7	1	1	1	1	1	1	1	0	0	0	2017	arsR,asr,golS,golT,merA,merC,merD,merE,merP,merR,merT,qacEdelta1	USA:MI	comminuted chicken	environmental/other	SAMN08138567	GCA_009579945.1	SRR6354072
FSIS11706032	PRJNA242847	aadA1,gyrA_D87Y=POINT,sul1,tet(A)	3	1	1	1	0	0	0	0	0	0	0	2017	arsR,asr,golS,golT,merA,merC,merD,merE,merP,merR,merT,qacEdelta1	USA:SC	raw intact chicken	environmental/other	SAMN08141474	GCA_009584685.1	SRR6356241
FSIS11706033	PRJNA242847	aac(3)-IV,aadA1,aph(3')-Ia,aph(4)-Ia,blaCTX-M-65,dfrA14,floR,gyrA_D87Y=POINT,sul1,tet(A)	9	1	1	1	1	1	1	1	1	0	1	2017	arsR,asr,golS,golT,merA,merC,merD,merE,merP,merR,merT,qacEdelta1	USA:MD	chicken carcass	environmental/other	SAMN08141475	GCA_009582985.1	SRR6356245
FSIS11706187	PRJNA242847	aac(3)-IV,aadA1,aph(3')-Ia,aph(4)-Ia,blaCTX-M-65,dfrA14,floR,gyrA_D87Y=POINT,sul1,tet(A)	9	1	1	1	1	1	1	1	1	0	1	2017	arsR,asr,golS,golT,merA,merC,merD,merE,merP,merR,merT,qacEdelta1	USA:GA	raw intact chicken	environmental/other	SAMN08141488	GCA_009531815.1	SRR6356469
FSIS11706039	PRJNA242847	aadA1,aph(3')-Ia,dfrA14,gyrA_D87Y=POINT,sul1,tet(A)	5	1	1	1	1	0	0	1	0	0	0	2017	arsR,asr,golS,golT,merA,merC,merD,merE,merP,merR,merT,qacEdelta1	USA:AR	raw intact chicken	environmental/other	SAMN08141492	GCA_009590545.1	SRR6356462
PNUSAS030033	PRJNA230403	aac(3)-IV,aadA1,aph(4)-Ia,blaCTX-M-65,dfrA14,floR,fosA3,gyrA_D87Y=POINT,sul1,tet(A)	9	1	1	1	0	1	1	1	1	1	1	2017	arsR,asr,golS,golT,merA,merC,merD,merE,merP,merR,merT,qacEdelta1	USA		clinical	SAMN08160141	GCA_006253935.1	SRR6373638
PNUSAS029856	PRJNA230403	aac(3)-IV,aadA1,aph(3')-Ia,aph(4)-Ia,blaCTX-M-65,dfrA14,floR,gyrA_D87Y=POINT,sul1,tet(A)	9	1	1	1	1	1	1	1	1	0	1	2017	arsR,asr,golS,golT,merA,merC,merD,merE,merP,merR,merT,qacEdelta1	USA		clinical	SAMN08161563	GCA_006255295.1	SRR6380789
FSIS11705447	PRJNA242847	aadA1,gyrA_D87Y=POINT,sul1,tet(A)	3	1	1	1	0	0	0	0	0	0	0	2017	arsR,asr,golS,golT,merA,merC,merD,merE,merP,merR,merT,qacEdelta1	USA:MI	comminuted chicken	environmental/other	SAMN08169316	GCA_009586795.1	SRR6373156
FSIS11705716	PRJNA242847	aac(3)-IV,aph(4)-Ia,blaCTX-M-65,dfrA14,floR,gyrA_D87Y=POINT	5	0	0	0	0	1	1	1	1	0	1	2017	arsR,asr,golS,golT	USA:DE	chicken carcass	environmental/other	SAMN08169319	GCA_009587465.1	SRR6373161
FSIS11705870	PRJNA242847	aac(3)-IV,aph(4)-Ia,dfrA14,gyrA_D87Y=POINT	3	0	0	0	0	1	1	1	0	0	0	2017	arsR,asr,golS,golT	USA:PA	comminuted chicken	environmental/other	SAMN08169326	GCA_009586705.1	SRR6373142
FSIS11706204	PRJNA242847	aac(3)-IV,aadA1,aph(3')-Ia,aph(4)-Ia,dfrA14,floR,gyrA_D87Y=POINT,sul1,tet(A)	8	1	1	1	1	1	1	1	1	0	0	2017	arsR,golS,golT,merC,merP,merR,merT,qacEdelta1	USA:CT	comminuted chicken	environmental/other	SAMN08169350		SRR6373688
FSIS11706205	PRJNA242847	aac(3)-IV,aadA1,aph(4)-Ia,blaCTX-M-65,floR,gyrA_D87Y=POINT,sul1,tet(A)	7	1	1	1	0	1	1	0	1	0	1	2017	arsR,asr,golS,golT,merA,merC,merD,merE,merP,merR,merT,qacEdelta1	USA:NY	raw intact chicken	environmental/other	SAMN08169351	GCA_009588095.1	SRR6373647
FSIS11706208	PRJNA242847	aadA1,gyrA_D87Y=POINT,sul1,tet(A)	3	1	1	1	0	0	0	0	0	0	0	2017	arsR,golS,golT,merC,merP,merR,merT,qacEdelta1	USA:KY	raw intact chicken	environmental/other	SAMN08169354		SRR6373651
FSIS11706339	PRJNA242847	aac(3)-IV,aadA1,aph(3')-Ia,aph(4)-Ia,dfrA14,floR,gyrA_D87Y=POINT,sul1,tet(A)	8	1	1	1	1	1	1	1	1	0	0	2017	arsR,golS,golT,merC,merP,merR,merT,qacEdelta1	USA:FL	comminuted chicken	environmental/other	SAMN08172070		SRR6374140
FSIS21720694	PRJNA242847	aac(3)-IV,aadA1,aph(4)-Ia,blaCTX-M-65,dfrA14,gyrA_D87Y=POINT,sul1,tet(A)	7	1	1	1	0	1	1	1	0	0	1	2017	arsR,asr,golS,golT,merA,merC,merD,merE,merP,merR,merT,qacEdelta1	USA:SC	raw intact chicken	environmental/other	SAMN08176711	GCA_009588795.1	SRR6375829
FSIS21720735	PRJNA242847	aac(3)-IV,aadA1,aph(4)-Ia,blaCTX-M-65,dfrA14,floR,gyrA_D87Y=POINT,sul1,tet(A)	8	1	1	1	0	1	1	1	1	0	1	2017	arsR,asr,golS,golT,merA,merC,merD,merE,merP,merR,merT,qacEdelta1	USA:GA	comminuted chicken	environmental/other	SAMN08176713	GCA_009588785.1	SRR6375830
FSIS21720757	PRJNA242847	aadA1,gyrA_D87Y=POINT,sul1,tet(A)	3	1	1	1	0	0	0	0	0	0	0	2017	arsR,asr,golS,golT,merA,merC,merD,merE,merP,merR,merT,qacEdelta1	USA:VA	raw intact chicken	environmental/other	SAMN08176733	GCA_009588905.1	SRR6375839
FSIS21720758	PRJNA242847	aac(3)-IV,aadA1,aph(3')-Ia,aph(4)-Ia,blaCTX-M-65,dfrA14,floR,gyrA_D87Y=POINT,sul1,tet(A)	9	1	1	1	1	1	1	1	1	0	1	2017	arsR,asr,golS,golT,merA,merC,merD,merE,merP,merR,merT,qacEdelta1	USA:SC	chicken carcass	environmental/other	SAMN08176734	GCA_009588885.1	SRR6375837
PNUSAS029922	PRJNA230403	aac(3)-IV,aadA1,aph(3')-Ia,aph(4)-Ia,dfrA14,floR,gyrA_D87Y=POINT,sul1,tet(A)	8	1	1	1	1	1	1	1	1	0	0	2017	arsR,asr,golS,golT,merA,merC,merD,merE,merP,merR,merT,qacEdelta1	USA	stool	clinical	SAMN08177128	GCA_009591395.1	SRR6386403
PNUSAS021394	PRJNA230403	aac(3)-IV,aph(3')-Ia,aph(4)-Ia,dfrA14,floR,gyrA_D87Y=POINT	5	0	0	0	1	1	1	1	1	0	0	2017	arsR,asr,golS,golT	USA	stool	clinical	SAMN08177571	GCA_009591625.1	SRR6386419
FSIS11706374	PRJNA242847	aac(3)-IV,aadA1,aph(4)-Ia,blaCTX-M-65,floR,gyrA_D87Y=POINT,sul1,tet(A)	7	1	1	1	0	1	1	0	1	0	1	2017	arsR,asr,golS,golT,merA,merC,merD,merE,merP,merR,merT,qacEdelta1	USA:DE	comminuted chicken	environmental/other	SAMN08178244	GCA_009589465.1	SRR6377191
FSIS11706501	PRJNA242847	aadA1,gyrA_D87Y=POINT,sul1,tet(A)	3	1	1	1	0	0	0	0	0	0	0	2017	arsR,asr,golS,golT,merA,merC,merD,merE,merP,merR,merT,qacEdelta1	USA:DE	raw intact chicken	environmental/other	SAMN08178260	GCA_009589665.1	SRR6377499
PNUSAS027437	PRJNA230403	aac(3)-IV,aadA1,aph(3')-Ia,aph(4)-Ia,blaCTX-M-65,floR,gyrA_D87Y=POINT,sul1,tet(A)	8	1	1	1	1	1	1	0	1	0	1	2017	arsR,asr,golS,golT,merA,merC,merD,merE,merP,merR,merT,qacEdelta1	USA	stool	clinical	SAMN08181770	GCA_010134495.1	SRR6412933
PNUSAS029597	PRJNA230403	aac(3)-IV,aadA1,aph(3')-Ia,aph(4)-Ia,blaCTX-M-65,floR,gyrA_D87Y=POINT,sul1,tet(A)	8	1	1	1	1	1	1	0	1	0	1	2017	arsR,asr,golS,golT,merA,merC,merD,merE,merP,merR,merT,qacEdelta1	USA	stool	clinical	SAMN08181774	GCA_009593785.1	SRR6412930
FSIS21720793	PRJNA242847	aac(3)-IV,aadA1,aph(4)-Ia,blaCTX-M-65,floR,gyrA_D87Y=POINT,sul1,tet(A)	7	1	1	1	0	1	1	0	1	0	1	2017	arsR,asr,golS,golT,merA,merC,merD,merE,merP,merR,merT,qacEdelta1	USA:KY	raw intact chicken	environmental/other	SAMN08200037	GCA_009591845.1	SRR6387335
FSIS21720795	PRJNA242847	aac(3)-IV,aadA1,aph(3')-Ia,aph(4)-Ia,blaCTX-M-65,dfrA14,floR,gyrA_D87Y=POINT,sul1,tet(A)	9	1	1	1	1	1	1	1	1	0	1	2017	arsR,asr,golS,golT,merA,merC,merD,merE,merP,merR,merT,qacEdelta1	USA:CO	comminuted chicken	environmental/other	SAMN08217096	GCA_009592465.1	SRR6399348
FSIS21720799	PRJNA242847	aadA1,gyrA_D87Y=POINT,sul1,tet(A)	3	1	1	1	0	0	0	0	0	0	0	2017	arsR,golS,golT,merC,merP,merR,merT,qacEdelta1	USA:PA	raw intact chicken	environmental/other	SAMN08217100		SRR6399337
PNUSAS030662	PRJNA230403	aac(3)-IV,aph(4)-Ia,blaCTX-M-65,floR,fosA3,gyrA_D87Y=POINT	5	0	0	0	0	1	1	0	1	1	1	2017	arsR,asr,golS,golT	USA	human	clinical	SAMN08225167	GCA_007109085.1	SRR6430086
MOD1_Per114	PRJNA378379	aac(3)-IV,aadA1,aph(3')-Ia,aph(4)-Ia,blaCTX-M-65,dfrA14,fosA3,gyrA_D87Y=POINT,sul1,tet(A)	9	1	1	1	1	1	1	1	0	1	1	2013	arsR,asr,golS,golT,merA,merC,merD,merE,merP,merR,merT,qacE,qacE,qacEdelta1	Peru	Homo sapiens	clinical	SAMN08225177	GCA_003876495.1	SRR7450531
MOD1_Per141	PRJNA378379	aac(3)-IV,aadA1,aph(3')-Ia,aph(4)-Ia,blaCTX-M-65,dfrA14,floR,gyrA_D87Y=POINT,sul1,tet(A)	9	1	1	1	1	1	1	1	1	0	1	2012	arsR,asr,golS,golT,merA,merC,merD,merE,merP,merR,merT,qacEdelta1	Peru	Homo sapiens	clinical	SAMN08225178	GCA_004187315.1	SRR7450525
MOD1_Per120	PRJNA378379	aac(3)-IV,aadA1,aph(3')-Ia,aph(4)-Ia,blaCTX-M-65,dfrA14,floR,fosA3,gyrA_D87Y=POINT,sul1,tet(A)	10	1	1	1	1	1	1	1	1	1	1	2013	arsR,asr,golS,golT,merA,merC,merD,merE,merP,merR,merT,qacE,qacEdelta1	Peru	Homo sapiens	clinical	SAMN08225179	GCA_006211265.1	SRR7450566
MOD1_Per104	PRJNA378379	aadA1,aph(3')-Ia,dfrA14,gyrA_D87Y=POINT,sul1,tet(A)	5	1	1	1	1	0	0	1	0	0	0	2011	arsR,asr,golS,golT,merA,merC,merD,merE,merP,merR,merT,qacEdelta1	Peru	Homo sapiens	clinical	SAMN08225180	GCA_006211085.1	SRR7450570
MOD1_Per111	PRJNA378379	aac(3)-IV,aadA1,aph(3')-Ia,aph(4)-Ia,blaCTX-M-65,dfrA14,floR,fosA3,gyrA_D87Y=POINT,sul1,tet(A)	10	1	1	1	1	1	1	1	1	1	1	2013	arsR,asr,golS,golT,merA,merC,merD,merE,merP,merR,merT,qacEdelta1	Peru	Homo sapiens	clinical	SAMN08225187	GCA_006210585.1	SRR7450526
MOD1_Per109	PRJNA378379	aac(3)-IV,aadA1,aph(3')-Ia,aph(4)-Ia,blaCTX-M-65,dfrA14,floR,fosA3,gyrA_D87Y=POINT,sul1,tet(A)	10	1	1	1	1	1	1	1	1	1	1	2013	arsR,asr,golS,golT,merA,merC,merD,merE,merP,merR,merT,qacEdelta1	Peru	Homo sapiens	clinical	SAMN08225189	GCA_006210665.1	SRR7450527
MOD1_Per112	PRJNA378379	aac(3)-IV,aadA1,aph(3')-Ia,aph(4)-Ia,blaCTX-M-65,dfrA14,floR,fosA3,gyrA_D87Y=POINT,sul1,tet(A)	10	1	1	1	1	1	1	1	1	1	1	2013	arsR,asr,golS,golT,merA,merC,merD,merE,merP,merR,merT,qacEdelta1	Peru	Homo sapiens	clinical	SAMN08225190	GCA_006212165.1	SRR7450529
MOD1_Per113	PRJNA378379	aadA1,aph(3')-Ia,blaCTX-M-15,dfrA14,gyrA_D87Y=POINT,sul1,tet(A)	6	1	1	1	1	0	0	1	0	0	1	2013	arsR,asr,golS,golT,merA,merC,merD,merE,merP,merR,merT,qacEdelta1	Peru	Homo sapiens	clinical	SAMN08225191	GCA_006210325.1	SRR7450528
MOD1_Per142	PRJNA378379	aac(3)-IV,aadA1,aph(3')-Ia,aph(4)-Ia,blaCTX-M-65,dfrA14,floR,gyrA_D87Y=POINT,sul1,tet(A)	9	1	1	1	1	1	1	1	1	0	1	2013	arsR,asr,golS,golT,merA,merC,merD,merE,merP,merR,merT,qacEdelta1	Peru	Homo sapiens	clinical	SAMN08225205	GCA_004187435.1	SRR7450584
MOD1_Per121	PRJNA378379	aadA1,aph(3')-Ia,dfrA14,gyrA_D87Y=POINT,sul1,tet(A)	5	1	1	1	1	0	0	1	0	0	0	2012	arsR,asr,golS,golT,merA,merC,merD,merE,merP,merR,merT,qacEdelta1	Peru	Homo sapiens	clinical	SAMN08225209	GCA_006212245.1	SRR7450567
MOD1_Per96	PRJNA378379	aadA1,aph(3')-Ia,dfrA14,gyrA_D87Y=POINT,sul1,tet(A)	5	1	1	1	1	0	0	1	0	0	0	2010	arsR,asr,golS,golT,merA,merC,merD,merE,merP,merR,merT,qacEdelta1	Peru	Homo sapiens	clinical	SAMN08225212	GCA_006212205.1	SRR7450534
MOD1_Per48	PRJNA378379	aadA1,dfrA14,gyrA_D87Y=POINT,sul1,tet(A)	4	1	1	1	0	0	0	1	0	0	0	2011	arsR,asr,golS,golT,merA,merC,merD,merE,merP,merR,merT,qacEdelta1	Peru	Homo sapiens	clinical	SAMN08225216	GCA_006294275.1	SRR7456268
MOD1_Per106	PRJNA378379	aadA1,aph(3')-Ia,dfrA14,gyrA_D87Y=POINT,sul1,tet(A)	5	1	1	1	1	0	0	1	0	0	0	2010	arsR,asr,golS,golT,merA,merC,merD,merE,merP,merR,merT,qacEdelta1	Peru	Homo sapiens	clinical	SAMN08225218	GCA_006292595.1	SRR7450578
	PRJNA230403	aac(3)-IV,aadA1,aph(3')-Ia,aph(4)-Ia,dfrA14,gyrA_D87Y=POINT,sul1,tet(A)	7	1	1	1	1	1	1	1	0	0	0		arsR,asr,golS,golT,merA,merC,merD,merE,merP,merR,merT,qacEdelta1	USA		clinical	SAMN08226025	GCA_006255635.1	SRR6434127
FSIS11706639	PRJNA242847	aadA1,gyrA_D87Y=POINT,sul1,tet(A)	3	1	1	1	0	0	0	0	0	0	0	2017	arsR,asr,golS,golT,merA,merC,merD,merE,merP,merR,merT,qacEdelta1	USA:MD	raw intact chicken	environmental/other	SAMN08226280	GCA_011518465.1	SRR6491685
FSIS11706642	PRJNA242847	aadA1,gyrA_D87Y=POINT,sul1,tet(A)	3	1	1	1	0	0	0	0	0	0	0	2017	arsR,asr,golS,golT,merA,merC,merD,merE,merP,merR,merT,qacEdelta1	USA:NC	raw intact chicken	environmental/other	SAMN08226283	GCA_006311285.1	SRR6491693
FSIS11706643	PRJNA242847	aac(3)-IV,aadA1,aph(4)-Ia,blaCTX-M-65,floR,gyrA_D87Y=POINT,sul1,tet(A)	7	1	1	1	0	1	1	0	1	0	1	2017	arsR,asr,golS,golT,merA,merC,merD,merE,merP,merR,merT,qacEdelta1	USA:MI	comminuted chicken	environmental/other	SAMN08226284	GCA_010177195.1	SRR6491676
FSIS21720808	PRJNA242847	aac(3)-IV,aadA1,aph(4)-Ia,blaCTX-M-65,dfrA14,floR,gyrA_D87Y=POINT,sul1,tet(A)	8	1	1	1	0	1	1	1	1	0	1	2017	arsR,asr,golS,golT,merA,merC,merD,merE,merP,merR,merT,qacEdelta1	USA:DE	comminuted chicken	environmental/other	SAMN08239861	GCA_009593465.1	SRR6419005
FSIS21720811	PRJNA242847	aac(3)-IV,aadA1,aph(3')-Ia,aph(4)-Ia,blaCTX-M-65,dfrA14,floR,fosA3,gyrA_D87Y=POINT,sul1,tet(A)	10	1	1	1	1	1	1	1	1	1	1	2017	arsR,asr,golS,golT,merA,merC,merD,merE,merP,merR,merT,qacEdelta1	USA:NC	Comminuted Turkey	environmental/other	SAMN08239864	GCA_009594345.1	NULL
FSIS21720836	PRJNA242847	aac(3)-IV,aph(3')-Ia,aph(4)-Ia,blaCTX-M-65,dfrA14,floR,fosA3,gyrA_D87Y=POINT	7	0	0	0	1	1	1	1	1	1	1	2017	arsR,asr,golS,golT	USA:MS	comminuted chicken	environmental/other	SAMN08239874	GCA_009593885.1	SRR6419001
FSIS21720849	PRJNA242847	aadA1,gyrA_D87Y=POINT,sul1,tet(A)	3	1	1	1	0	0	0	0	0	0	0	2017	arsR,asr,golS,golT,merA,merC,merD,merE,merP,merR,merT,qacEdelta1	USA:VA	raw intact chicken	environmental/other	SAMN08239879	GCA_009593235.1	SRR6419003
FSIS21720855	PRJNA242847	aac(3)-IV,aadA1,aph(4)-Ia,blaCTX-M-65,floR,gyrA_D87Y=POINT,sul1,tet(A)	7	1	1	1	0	1	1	0	1	0	1	2017	arsR,asr,golS,golT,merA,merC,merD,merE,merP,merR,merT,qacEdelta1	USA:NY	raw intact chicken	environmental/other	SAMN08239885	GCA_009593185.1	SRR6419004
FSIS21720856	PRJNA242847	aadA1,aph(3')-Ia,dfrA14,gyrA_D87Y=POINT,sul1,tet(A)	5	1	1	1	1	0	0	1	0	0	0	2017	arsR,asr,golS,golT,merA,merC,merD,merE,merP,merR,merT,qacEdelta1	USA:DE	comminuted chicken	environmental/other	SAMN08239886	GCA_009593425.1	SRR6419008
PNUSAS030247	PRJNA230403	aac(3)-IV,aadA1,aph(3')-Ia,aph(4)-Ia,blaCTX-M-65,dfrA14,floR,gyrA_D87Y=POINT,sul1,tet(A)	9	1	1	1	1	1	1	1	1	0	1	2017	arsR,asr,golS,golT,merA,merC,merD,merE,merP,merR,merT,qacEdelta1	USA		clinical	SAMN08239973	GCA_006309285.1	SRR6434133
PNUSAS030250	PRJNA230403	aac(3)-IV,aadA1,aph(3')-Ia,aph(4)-Ia,blaCTX-M-65,dfrA14,floR,gyrA_D87Y=POINT,sul1,tet(A)	9	1	1	1	1	1	1	1	1	0	1	2017	arsR,asr,golS,golT,merA,merC,merD,merE,merP,merR,merT,qacEdelta1	USA		clinical	SAMN08239976	GCA_007110205.1	SRR6434131
PNUSAS030734	PRJNA230403	aac(3)-IV,aadA1,aph(3')-Ia,aph(4)-Ia,blaCTX-M-65,dfrA14,floR,fosA3,gyrA_D87Y=POINT,sul1,tet(A)	10	1	1	1	1	1	1	1	1	1	1	2017	arsR,asr,golS,golT,merA,merC,merD,merE,merP,merR,merT,qacEdelta1	USA		clinical	SAMN08242527	GCA_007110785.1	SRR6434016
FSIS11706669	PRJNA242847	aac(3)-IV,aadA1,aph(3')-Ia,aph(4)-Ia,blaCTX-M-65,dfrA14,floR,gyrA_D87Y=POINT,sul1,tet(A)	9	1	1	1	1	1	1	1	1	0	1	2017	arsR,asr,golS,golT,merA,merC,merD,merE,merP,merR,merT,qacEdelta1	USA:DE	raw intact chicken	environmental/other	SAMN08243924	GCA_009594585.1	SRR6424851
FSIS11706670	PRJNA242847	aac(3)-IV,aadA1,aph(3')-Ia,aph(4)-Ia,floR,gyrA_D87Y=POINT,sul1,tet(A)	7	1	1	1	1	1	1	0	1	0	0	2017	arsR,asr,golS,golT,merA,merC,merD,merE,merP,merR,merT,qacEdelta1	USA:MD	chicken carcass	environmental/other	SAMN08243925	GCA_009594525.1	SRR6424836
FSIS11706520	PRJNA242847	aac(3)-IV,aadA1,aph(3')-Ia,aph(4)-Ia,blaCTX-M-65,dfrA14,floR,gyrA_D87Y=POINT,sul1,tet(A)	9	1	1	1	1	1	1	1	1	0	1	2017	arsR,asr,golS,golT,merA,merC,merD,merE,merP,merR,merT,qacEdelta1	USA:AR	raw intact chicken	environmental/other	SAMN08244054	GCA_010133475.1	SRR6424926
FSIS11706297	PRJNA292666	aac(3)-IV,aadA1,aph(4)-Ia,blaCTX-M-65,floR,gyrA_D87Y=POINT,sul1,tet(A)	7	1	1	1	0	1	1	0	1	0	1	2017	arsR,asr,golS,golT,merA,merC,merD,merE,merP,merR,merT,qacEdelta1	USA:VA	animal-chicken-young chicken	environmental/other	SAMN08245544	GCA_010133815.1	SRR6425053
FSIS11706304	PRJNA292666	aadA1,gyrA_D87Y=POINT,sul1,tet(A)	3	1	1	1	0	0	0	0	0	0	0	2017	arsR,asr,golS,golT,merA,merC,merD,merE,merP,merR,merT,qacEdelta1	USA:AR	animal-chicken-young chicken	environmental/other	SAMN08245551	GCA_009593825.1	SRR6425056
FSIS11706307	PRJNA292666	aadA1,gyrA_D87Y=POINT,sul1,tet(A)	3	1	1	1	0	0	0	0	0	0	0	2017	arsR,asr,golS,golT,merA,merC,merD,merE,merP,merR,merT,qacEdelta1	USA:MO	animal-chicken-young chicken	environmental/other	SAMN08245554	GCA_009593905.1	SRR6425057
FSIS11705662	PRJNA292666	aac(3)-IV,aadA1,aph(3')-Ia,aph(4)-Ia,dfrA14,floR,gyrA_D87Y=POINT,sul1,tet(A)	8	1	1	1	1	1	1	1	1	0	0	2017	arsR,asr,golS,golT,merA,merC,merD,merE,merP,merR,merT,qacEdelta1	USA:MO	animal-chicken-young chicken	environmental/other	SAMN08272751	GCA_010134355.1	SRR6426911
FSIS11705664	PRJNA292666	aadA1,blaCTX-M-65,fosA3,gyrA_D87Y=POINT,sul1,tet(A)	5	1	1	1	0	0	0	0	0	1	1	2017	arsR,asr,golS,golT,merA,merC,merD,merE,merP,merR,merT,qacEdelta1	USA:DE	animal-chicken-young chicken	environmental/other	SAMN08272753	GCA_010133415.1	SRR6426903
FSIS11705669	PRJNA292666	aac(3)-IV,aadA1,aph(3')-Ia,aph(4)-Ia,blaCTX-M-65,dfrA14,fosA3,gyrA_D87Y=POINT,sul1,tet(A)	9	1	1	1	1	1	1	1	0	1	1	2017	arsR,asr,golS,golT,merA,merC,merD,merE,merP,merR,merT,qacEdelta1	USA:NC	animal-chicken-young chicken	environmental/other	SAMN08272758	GCA_010133215.1	SRR6426913
FSIS21720876	PRJNA242847	aac(3)-IV,aadA1,aph(4)-Ia,blaCTX-M-65,dfrA14,floR,gyrA_D87Y=POINT,sul1,tet(A)	8	1	1	1	0	1	1	1	1	0	1	2017	arsR,asr,golS,golT,merA,merC,merD,merE,merP,merR,merT,qacEdelta1	USA:NJ	comminuted chicken	environmental/other	SAMN08273696	GCA_010140885.1	SRR6439902
FSIS21720879	PRJNA242847	aadA1,gyrA_D87Y=POINT,sul1,tet(A)	3	1	1	1	0	0	0	0	0	0	0	2017	arsR,asr,golS,golT,merA,merC,merD,merE,merP,merR,merT,qacEdelta1	USA:MD	chicken carcass	environmental/other	SAMN08273698	GCA_009614395.1	SRR6427378
FSIS21720840	PRJNA242847	aac(3)-IV,aadA1,aph(4)-Ia,blaCTX-M-65,floR,gyrA_D87Y=POINT,sul1,tet(A)	7	1	1	1	0	1	1	0	1	0	1	2017	arsR,asr,golS,golT,merA,merC,merD,merE,merP,merR,merT,qacEdelta1	USA:VA	raw intact chicken	environmental/other	SAMN08273707	GCA_010142915.1	SRR6439830
FSIS21720847	PRJNA242847	aac(3)-IV,aadA1,aph(4)-Ia,floR,gyrA_D87Y=POINT,sul1,tet(A)	6	1	1	1	0	1	1	0	1	0	0	2017	arsR,asr,golS,golT,merA,merC,merD,merE,merP,merR,merT,qacEdelta1	USA:MD	chicken carcass	environmental/other	SAMN08273714	GCA_009615655.1	SRR6439834
FSIS31700016	PRJNA242847	aac(3)-IV,aadA1,aph(3')-Ia,aph(4)-Ia,dfrA14,floR,gyrA_D87Y=POINT,sul1,tet(A)	8	1	1	1	1	1	1	1	1	0	0	2017	arsR,asr,golS,golT,merA,merC,merD,merE,merP,merR,merT,qacEdelta1	USA:AR	raw intact chicken	environmental/other	SAMN08281264	GCA_010134435.1	SRR6433313
PNUSAS031150	PRJNA230403	aac(3)-IV,aadA1,aph(4)-Ia,blaCTX-M-65,gyrA_D87Y=POINT,sul1,tet(A)	6	1	1	1	0	1	1	0	0	0	1	2017	arsR,asr,golS,golT,merA,merC,merD,merE,merP,merR,merT,qacEdelta1	USA	stool	clinical	SAMN08285079	GCA_009614895.1	SRR6440102
PNUSAS031198	PRJNA230403	aadA1,blaCTX-M-65,dfrA14,fosA3,gyrA_D87Y=POINT,sul1,tet(A)	6	1	1	1	0	0	0	1	0	1	1	2017	arsR,asr,golS,golT,merA,merC,merD,merE,merP,merR,merT,qacEdelta1	USA	stool	clinical	SAMN08285084	GCA_009615835.1	SRR6440111
FSIS11706291	PRJNA292666	aac(3)-IV,aadA1,aph(3')-Ia,aph(4)-Ia,dfrA14,floR,fosA3,gyrA_D87Y=POINT,sul1,tet(A)	9	1	1	1	1	1	1	1	1	1	0	2017	arsR,asr,golS,golT,merA,merC,merD,merE,merP,merR,merT,qacEdelta1	USA:DE	animal-chicken-young chicken	environmental/other	SAMN08289322	GCA_011547335.1	SRR6493460
FSIS11706621	PRJNA292666	aadA1,aph(3')-Ia,dfrA14,fosA3,gyrA_D87Y=POINT,sul1,tet(A)	6	1	1	1	1	0	0	1	0	1	0	2017	arsR,asr,golS,golT,merA,merC,merD,merE,merP,merR,merT,qacEdelta1	USA:DE	animal-chicken-young chicken	environmental/other	SAMN08291435	GCA_010142075.1	SRR6440554
FSIS11706623	PRJNA292666	aac(3)-IV,aadA1,aph(3')-Ia,aph(4)-Ia,gyrA_D87Y=POINT,sul1,tet(A)	6	1	1	1	1	1	1	0	0	0	0	2017	arsR,asr,golS,golT,merA,merC,merD,merE,merP,merR,merT,qacEdelta1	USA:VA	animal-chicken-young chicken	environmental/other	SAMN08291437	GCA_010141235.1	SRR6440233
FSIS11706674	PRJNA242847	aac(3)-IV,aadA1,aph(3')-Ia,aph(4)-Ia,floR,gyrA_D87Y=POINT,sul1,tet(A)	7	1	1	1	1	1	1	0	1	0	0	2017	arsR,asr,golS,golT,merA,merC,merD,merE,merP,merR,merT,qacEdelta1	USA:DE	comminuted chicken	environmental/other	SAMN08291446	GCA_010141065.1	SRR6440218
FSIS11706707	PRJNA242847	aac(3)-IV,aadA1,aph(3')-Ia,aph(4)-Ia,blaCTX-M-65,dfrA14,floR,fosA3,gyrA_D87Y=POINT,sul1,tet(A)	10	1	1	1	1	1	1	1	1	1	1	2017	arsR,asr,golS,golT,merA,merC,merD,merE,merP,merR,merT,qacEdelta1	USA:GA	comminuted chicken	environmental/other	SAMN08291453	GCA_010141755.1	SRR6440501
FSIS11706799	PRJNA242847	aac(3)-IV,aadA1,aph(3')-Ia,aph(4)-Ia,dfrA14,floR,gyrA_D87Y=POINT,sul1,tet(A)	8	1	1	1	1	1	1	1	1	0	0	2017	arsR,asr,golS,golT,merA,merC,merD,merE,merP,merR,merT,qacEdelta1	USA:AR	raw intact chicken	environmental/other	SAMN08291459	GCA_010978895.1	SRR7146382
FSIS11706801	PRJNA242847	aac(3)-IV,aadA1,aph(4)-Ia,dfrA14,floR,gyrA_D87Y=POINT,sul1,tet(A)	7	1	1	1	0	1	1	1	1	0	0	2017	arsR,asr,golS,golT,merA,merC,merD,merE,merP,merR,merT,qacEdelta1	USA:PA	comminuted chicken	environmental/other	SAMN08291461	GCA_010141125.1	SRR6440221
FSIS11706812	PRJNA242847	aadA1,gyrA_D87Y=POINT,sul1,tet(A)	3	1	1	1	0	0	0	0	0	0	0	2017	arsR,asr,golS,golT,merA,merC,merD,merE,merP,merR,merT,qacEdelta1	USA:PA	raw intact chicken	environmental/other	SAMN08291471	GCA_010141735.1	SRR6440514
	PRJNA230403	aac(3)-IV,aadA1,aph(4)-Ia,blaCTX-M-65,dfrA14,floR,gyrA_D87Y=POINT,sul1,tet(A)	8	1	1	1	0	1	1	1	1	0	1	2017	arsR,asr,golS,golT,merA,merC,merD,merE,merP,merR,merT,qacEdelta1	USA	Abscess	clinical	SAMN08298837	GCA_010146155.1	SRR6452137
FSIS21720894	PRJNA242847	aac(3)-IV,aadA1,aph(3')-Ia,aph(4)-Ia,blaCTX-M-65,dfrA14,floR,gyrA_D87Y=POINT,sul1,tet(A)	9	1	1	1	1	1	1	1	1	0	1	2017	arsR,asr,golS,golT,merA,merC,merD,merE,merP,merR,merT,qacEdelta1	USA:FL	comminuted chicken	environmental/other	SAMN08321125	GCA_010142295.1	SRR6447523
FSIS21720895	PRJNA242847	aac(3)-IV,aadA1,aph(4)-Ia,blaCTX-M-65,floR,gyrA_D87Y=POINT,sul1,tet(A)	7	1	1	1	0	1	1	0	1	0	1	2017	arsR,asr,golS,golT,merA,merC,merD,merE,merP,merR,merT,qacEdelta1	USA:NC	raw intact chicken	environmental/other	SAMN08321126	GCA_006261295.1	SRR6447524
PNUSAS031441	PRJNA230403	aac(3)-IV,aadA1,aph(3')-Ia,aph(4)-Ia,blaCTX-M-65,dfrA14,floR,gyrA_D87Y=POINT,sul1,tet(A)	9	1	1	1	1	1	1	1	1	0	1	2017	arsR,asr,golS,golT,merA,merC,merP,merR,merT,qacEdelta1	USA		clinical	SAMN08322087	GCA_006262735.1	SRR6457698
PNUSAS031232	PRJNA230403	aac(3)-IV,aadA1,aph(3')-Ia,aph(4)-Ia,blaCTX-M-65,dfrA14,floR,gyrA_D87Y=POINT,sul1,tet(A)	9	1	1	1	1	1	1	1	1	0	1	2017	arsR,asr,golS,golT,merA,merC,merD,merE,merP,merR,merT,qacEdelta1	USA	stool	clinical	SAMN08326076	GCA_010155595.1	SRR6457650
PNUSAS031541	PRJNA230403	aadA1,gyrA_D87Y=POINT,sul1,tet(A)	3	1	1	1	0	0	0	0	0	0	0	2017	arsR,asr,golS,golT,merA,merC,merD,merE,merP,merR,merT,qacEdelta1	USA		clinical	SAMN08326648	GCA_007113265.1	SRR6457574
PNUSAS031550	PRJNA230403	aac(3)-IV,aadA1,aph(3')-Ia,aph(4)-Ia,blaCTX-M-65,floR,gyrA_D87Y=POINT,sul1,tet(A)	8	1	1	1	1	1	1	0	1	0	1	2017	arsR,asr,golS,golT,merA,merC,merD,merE,merP,merR,merT,qacEdelta1	USA	stool	clinical	SAMN08326657	GCA_010155395.1	SRR6457599
PNUSAS031596	PRJNA230403	aac(3)-IV,aadA1,aph(4)-Ia,blaCTX-M-65,gyrA_D87Y=POINT,sul1,tet(A)	6	1	1	1	0	1	1	0	0	0	1	2017	arsR,asr,golS,golT,merA,merC,merD,merE,merP,merR,merT,qacEdelta1	USA	stool	clinical	SAMN08326933	GCA_010155535.1	SRR6457622
FSIS11706487	PRJNA292666	aadA1,gyrA_D87Y=POINT,sul1,tet(A)	3	1	1	1	0	0	0	0	0	0	0	2017	arsR,asr,golS,golT,merA,merC,merD,merE,merP,merR,merT,qacEdelta1	USA:DE	animal-chicken-young chicken	environmental/other	SAMN08327300	GCA_010142775.1	SRR6451529
FSIS11706489	PRJNA292666	aac(3)-IV,aadA1,aph(4)-Ia,blaCTX-M-65,floR,gyrA_D87Y=POINT,sul1,tet(A)	7	1	1	1	0	1	1	0	1	0	1	2017	arsR,asr,golS,golT,merA,merC,merD,merE,merP,merR,merT,qacEdelta1	USA:NC	animal-chicken-young chicken	environmental/other	SAMN08327302	GCA_010142695.1	SRR6451445
FSIS21720897	PRJNA242847	aac(3)-IV,aadA1,aph(3')-Ia,aph(4)-Ia,dfrA14,floR,gyrA_D87Y=POINT,sul1,tet(A)	8	1	1	1	1	1	1	1	1	0	0	2017	arsR,asr,golS,golT,merA,merC,merD,merE,merP,merR,merT,qacEdelta1	USA:NY	comminuted chicken	environmental/other	SAMN08329911	GCA_010142415.1	SRR6451381
FSIS21820905	PRJNA242847	aadA1,gyrA_D87Y=POINT,sul1,tet(A)	3	1	1	1	0	0	0	0	0	0	0	2017	arsR,asr,golS,golT,merA,merC,merD,merE,merP,merR,merT,qacEdelta1	USA:NC	raw intact chicken	environmental/other	SAMN08329916	GCA_010156775.1	SRR6461117
FSIS21820909	PRJNA242847	aadA1,gyrA_D87Y=POINT,sul1,tet(A)	3	1	1	1	0	0	0	0	0	0	0	2017	arsR,asr,golS,golT,merA,merC,merD,merE,merP,merR,merT,qacEdelta1	USA:NC	chicken carcass	environmental/other	SAMN08329920	GCA_010156895.1	SRR6461116
FSIS21820911	PRJNA242847	aac(3)-IV,aadA1,aph(3')-Ia,aph(4)-Ia,dfrA14,floR,gyrA_D87Y=POINT,sul1,tet(A)	8	1	1	1	1	1	1	1	1	0	0	2017	arsR,asr,golS,golT,merA,merC,merD,merE,merP,merR,merT,qacEdelta1	USA:NC	raw intact chicken	environmental/other	SAMN08329922	GCA_010156875.1	SRR6461118
FSIS31700005	PRJNA242847	aac(3)-IV,aadA1,aph(3')-Ia,aph(4)-Ia,blaCTX-M-65,dfrA14,floR,fosA3,gyrA_D87Y=POINT,sul1,tet(A)	10	1	1	1	1	1	1	1	1	1	1	2017	arsR,asr,golS,golT,merA,merC,merD,merE,merP,merR,merT,qacEdelta1	USA:DE	raw intact chicken	environmental/other	SAMN08329926	GCA_010142555.1	SRR6451391
PNUSAS031530	PRJNA230403	aac(3)-IV,aadA1,aph(3')-Ia,aph(4)-Ia,blaCTX-M-65,dfrA14,fosA3,gyrA_D87Y=POINT,sul1,tet(A)	9	1	1	1	1	1	1	1	0	1	1	2017	arsR,asr,golS,golT,merA,merC,merD,merE,merP,merR,merT,qacEdelta1	USA	urine	clinical	SAMN08330132	GCA_010157475.1	SRR6466186
PNUSAS030615	PRJNA230403	aac(3)-IV,aadA1,aph(3')-Ia,aph(4)-Ia,dfrA14,floR,gyrA_D87Y=POINT,sul1,tet(A)	8	1	1	1	1	1	1	1	1	0	0	2017	arsR,asr,golS,golT,merA,merC,merD,merE,merP,merR,merT,qacEdelta1	USA	urine	clinical	SAMN08337208	GCA_010163195.1	SRR6469884
PNUSAS030620	PRJNA230403	aac(3)-IV,aadA1,aph(4)-Ia,blaCTX-M-65,dfrA14,fosA3,gyrA_D87Y=POINT,sul1,tet(A)	8	1	1	1	0	1	1	1	0	1	1	2017	arsR,asr,golS,golT,merA,merC,merD,merE,merP,merR,merT,qacEdelta1	USA	stool	clinical	SAMN08337209	GCA_010163235.1	SRR6469891
FSIS11707001	PRJNA242847	aadA1,gyrA_D87Y=POINT,sul1,tet(A)	3	1	1	1	0	0	0	0	0	0	0	2017	arsR,asr,golS,golT,merA,merC,merD,merE,merP,merR,merT,qacEdelta1	USA:CO	raw intact chicken	environmental/other	SAMN08347863	GCA_010156575.1	SRR6459220
FSIS11706815	PRJNA242847	aadA1,gyrA_D87Y=POINT,sul1,tet(A)	3	1	1	1	0	0	0	0	0	0	0	2017	arsR,asr,golS,golT,merA,merC,merD,merE,merP,merR,merT,qacEdelta1	USA:NC	comminuted chicken	environmental/other	SAMN08362331	GCA_010003225.1	SRR6495208
FSIS11706967	PRJNA292666	aadA1,gyrA_D87Y=POINT,sul1,tet(A)	3	1	1	1	0	0	0	0	0	0	0	2017	arsR,asr,golS,golT,merA,merC,merD,merE,merP,merR,merT,qacEdelta1	USA:MO	animal-chicken-young chicken	environmental/other	SAMN08362357	GCA_011595885.1	SRR6495247
FSIS21820917	PRJNA242847	aac(3)-IV,aadA1,aph(3')-Ia,aph(4)-Ia,dfrA14,floR,gyrA_D87Y=POINT,sul1,tet(A)	8	1	1	1	1	1	1	1	1	0	0	2017	arsR,asr,golS,golT,merA,merC,merD,merE,merP,merR,merT,qacEdelta1	USA:VA	raw intact chicken	environmental/other	SAMN08367403	GCA_010003245.1	SRR6495731
FSIS21820918	PRJNA242847	aac(3)-IV,aadA1,aph(3')-Ia,aph(4)-Ia,blaCTX-M-65,dfrA14,floR,fosA3,gyrA_D87Y=POINT,sul1,tet(A)	10	1	1	1	1	1	1	1	1	1	1	2017	arsR,asr,golS,golT,merA,merC,merD,merE,merP,merR,merT,qacEdelta1	USA:DE	raw intact chicken	environmental/other	SAMN08367404	GCA_011554075.1	SRR6495733
PNUSAS031903	PRJNA230403	aac(3)-IV,aadA1,aph(4)-Ia,blaCTX-M-65,dfrA14,floR,fosA3,gyrA_D87Y=POINT,sul1,tet(A)	9	1	1	1	0	1	1	1	1	1	1	2017	arsR,asr,golS,golT,merA,merC,merD,merE,merP,merR,merT,qacEdelta1	USA	urine	clinical	SAMN08367540	GCA_010173915.1	SRR6481177
PNUSAS032244	PRJNA230403	aac(3)-IV,aadA1,aph(4)-Ia,dfrA14,gyrA_D87Y=POINT,sul1,tet(A)	6	1	1	1	0	1	1	1	0	0	0	2017	arsR,asr,golS,golT,merA,merC,merD,merE,merP,merR,merT,qacEdelta1	USA	stool	clinical	SAMN08368298	GCA_011564585.1	SRR6726211
PNUSAS032194	PRJNA230403	aac(3)-IV,aadA1,aph(3')-Ia,aph(4)-Ia,blaCTX-M-65,dfrA14,floR,fosA3,gyrA_D87Y=POINT,sul1,tet(A)	10	1	1	1	1	1	1	1	1	1	1	2017	arsR,asr,golS,golT,merA,merC,merD,merE,merP,merR,merT,qacEdelta1	USA	stool	clinical	SAMN08368322	GCA_010177395.1	SRR6490009
PNUSAS030970	PRJNA230403	aac(3)-IV,aadA1,aph(3')-Ia,aph(4)-Ia,blaCTX-M-65,dfrA14,floR,fosA3,gyrA_D87Y=POINT,sul1,tet(A)	10	1	1	1	1	1	1	1	1	1	1	2017	arsR,asr,golS,golT,merA,merC,merD,merE,merP,merR,merT,qacEdelta1	USA	human	clinical	SAMN08370164	GCA_006189725.1	SRR6485402
FSIS11706846	PRJNA242847	aac(3)-IV,aadA1,aph(4)-Ia,floR,gyrA_D87Y=POINT,sul1,tet(A)	6	1	1	1	0	1	1	0	1	0	0	2017	arsR,asr,golS,golT,merA,merC,merD,merE,merP,merR,merT,qacEdelta1	USA:VA	raw intact chicken	environmental/other	SAMN08377168	GCA_011554055.1	SRR6497641
PNUSAS031717	PRJNA230403	aac(3)-IV,aadA1,aph(4)-Ia,blaCTX-M-65,gyrA_D87Y=POINT,sul1,tet(A)	6	1	1	1	0	1	1	0	0	0	1	2017	arsR,asr,golS,golT,merA,merC,merD,merE,merP,merR,merT,qacEdelta1	USA	stool	clinical	SAMN08379631	GCA_010176355.1	SRR6489924
FSIS11704952	PRJNA242847	aac(3)-IV,aadA1,aph(3')-Ia,aph(4)-Ia,blaCTX-M-65,dfrA14,floR,gyrA_D87Y=POINT,sul1,tet(A)	9	1	1	1	1	1	1	1	1	0	1	2017	arsR,asr,golS,golT,merA,merC,merD,merE,merP,merR,merT,qacEdelta1	USA:MD	chicken carcass	environmental/other	SAMN08380123	GCA_010496395.1	SRR6497907
FSIS11706653	PRJNA242847	aac(3)-IV,aadA1,aph(4)-Ia,gyrA_D87Y=POINT,sul1,tet(A)	5	1	1	1	0	1	1	0	0	0	0	2017	arsR,asr,golS,golT,merA,merC,merD,merE,merP,merR,merT,qacEdelta1	USA:PA	comminuted chicken	environmental/other	SAMN08380124	GCA_011596005.1	SRR6497892
FSIS11807007	PRJNA242847	aac(3)-IV,aadA1,aph(3')-Ia,aph(4)-Ia,blaCTX-M-65,dfrA14,floR,fosA3,gyrA_D87Y=POINT,sul1,tet(A)	10	1	1	1	1	1	1	1	1	1	1	2017	arsR,asr,golS,golT,merA,merC,merD,merE,merP,merR,merT,qacEdelta1	USA:PR	comminuted chicken	environmental/other	SAMN08380132	GCA_011591605.1	SRR6497912
PNUSAS031497	PRJNA230403	aadA1,aph(3')-Ia,dfrA14,gyrA_D87Y=POINT,sul1,tet(A)	5	1	1	1	1	0	0	1	0	0	0	2017	arsR,asr,golS,golT,merA,merC,merD,merE,merP,merR,merT,qacEdelta1	USA	stool	clinical	SAMN08383730	GCA_010950375.1	SRR6491239
FSIS21820942	PRJNA242847	aadA1,aph(3')-Ia,dfrA14,gyrA_D87Y=POINT,sul1,tet(A)	5	1	1	1	1	0	0	1	0	0	0	2018	arsR,asr,golS,golT,merA,merC,merD,merE,merP,merR,merT,qacEdelta1	USA:MI	comminuted chicken	environmental/other	SAMN08383753	GCA_011128615.1	SRR6496747
PNUSAS032341	PRJNA230403	aac(3)-IV,aadA1,aph(4)-Ia,blaCTX-M-65,gyrA_D87Y=POINT,sul1,tet(A)	6	1	1	1	0	1	1	0	0	0	1	2018	arsR,asr,golS,golT,merA,merC,merD,merE,merP,merR,merT,qacEdelta1	USA	stool	clinical	SAMN08383833	GCA_011514365.1	SRR6514710
FSIS21820945	PRJNA242847	aac(3)-IV,aadA1,aph(3')-Ia,aph(4)-Ia,blaCTX-M-65,dfrA14,gyrA_D87Y=POINT,sul1,tet(A)	8	1	1	1	1	1	1	1	0	0	1	2018	arsR,asr,golS,golT,merA,merC,merD,merE,merP,merR,merT,qacEdelta1	USA:MN	raw intact chicken	environmental/other	SAMN08384043	GCA_011559745.1	SRR6498041
FSIS21820956	PRJNA242847	aadA1,blaCTX-M-65,gyrA_D87Y=POINT,sul1,tet(A)	4	1	1	1	0	0	0	0	0	0	1	2018	arsR,asr,golS,golT,merA,merC,merD,merE,merP,merR,merT,qacEdelta1	USA:PA	comminuted chicken	environmental/other	SAMN08384054	GCA_010902755.1	SRR6502224
FSIS21820957	PRJNA242847	aac(3)-IV,aadA1,aph(3')-Ia,aph(4)-Ia,dfrA14,floR,gyrA_D87Y=POINT,sul1,tet(A)	8	1	1	1	1	1	1	1	1	0	0	2018	arsR,asr,golS,golT,merA,merC,merD,merE,merP,merR,merT,qacEdelta1	USA:NJ	comminuted chicken	environmental/other	SAMN08384055	GCA_011606845.1	SRR6498050
FSIS21820978	PRJNA242847	aadA1,aph(3')-Ia,dfrA14,gyrA_D87Y=POINT,sul1,tet(A)	5	1	1	1	1	0	0	1	0	0	0	2018	arsR,asr,golS,golT,merA,merC,merD,merE,merP,merR,merT,qacEdelta1	USA:MD	raw intact chicken	environmental/other	SAMN08384061	GCA_007478405.1	SRR6498053
FSIS21820987	PRJNA242847	aac(3)-IV,aadA1,aph(3')-Ia,aph(4)-Ia,dfrA14,floR,gyrA_D87Y=POINT,sul1,tet(A)	8	1	1	1	1	1	1	1	1	0	0	2018	arsR,asr,golS,golT,merA,merC,merD,merE,merP,merR,merT,qacEdelta1	USA:NY	comminuted chicken	environmental/other	SAMN08384070	GCA_010956435.1	SRR6498404
FSIS21820988	PRJNA242847	aadA1,gyrA_D87Y=POINT,sul1,tet(A)	3	1	1	1	0	0	0	0	0	0	0	2018	arsR,asr,golS,golT,merA,merC,merD,merE,merP,merR,merT,qacEdelta1	USA:DE	comminuted chicken	environmental/other	SAMN08384071	GCA_011598785.1	SRR6498069
PNUSAS029588	PRJNA230403	aac(3)-IV,aadA1,aph(3')-Ia,aph(4)-Ia,blaCTX-M-65,dfrA14,floR,gyrA_D87Y=POINT,sul1,tet(A)	9	1	1	1	1	1	1	1	1	0	1	2017	arsR,asr,golS,golT,merA,merC,merD,merE,merP,merR,merT,qacEdelta1	USA	stool	clinical	SAMN08385390	GCA_011606345.1	SRR6514592
FSIS11807203	PRJNA292666	aac(3)-IV,aadA1,aph(3')-Ia,aph(4)-Ia,blaCTX-M-65,floR,gyrA_D87Y=POINT,sul1,tet(A)	8	1	1	1	1	1	1	0	1	0	1	2017	arsR,asr,golS,golT,merA,merC,merD,merE,merP,merR,merT,qacEdelta1	USA:VA	animal-chicken-young chicken	environmental/other	SAMN08386871	GCA_010892735.1	SRR6505002
FSIS11807204	PRJNA292666	aac(3)-IV,aadA1,aph(4)-Ia,blaCTX-M-65,floR,gyrA_D87Y=POINT,sul1,tet(A)	7	1	1	1	0	1	1	0	1	0	1	2017	arsR,asr,golS,golT,merA,merC,merD,merE,merP,merR,merT,qacEdelta1	USA:DE	animal-chicken-young chicken	environmental/other	SAMN08386872	GCA_011518205.1	SRR6504994
FSIS11807107	PRJNA292666	blaCTX-M-65,fosA3,gyrA_D87Y=POINT	2	0	0	0	0	0	0	0	0	1	1	2017	arsR,asr,golS,golT	USA:VA	animal-chicken-young chicken	environmental/other	SAMN08386934	GCA_011592475.1	SRR6504961
FSIS11807110	PRJNA292666	aadA1,gyrA_D87Y=POINT,sul1,tet(A)	3	1	1	1	0	0	0	0	0	0	0	2017	arsR,asr,golS,golT,merA,merC,merD,merE,merP,merR,merT,qacEdelta1	USA:MO	animal-chicken-young chicken	environmental/other	SAMN08386936	GCA_011168375.1	SRR6504955
PNUSAS031155	PRJNA230403	aac(3)-IV,aadA1,aph(3')-Ia,aph(4)-Ia,blaCTX-M-65,dfrA14,floR,gyrA_D87Y=POINT,sul1,tet(A)	9	1	1	1	1	1	1	1	1	0	1	2017	arsR,asr,golS,golT,merA,merC,merD,merE,merP,merR,merT,qacEdelta1	USA	Vaginal fluid	clinical	SAMN08391135	GCA_010929675.1	SRR6514550
PNUSAS032082	PRJNA230403	aac(3)-IV,aadA1,aph(4)-Ia,blaCTX-M-65,floR,fosA3,gyrA_D87Y=POINT,sul1,tet(A)	8	1	1	1	0	1	1	0	1	1	1	2018	arsR,asr,golS,golT,merA,merC,merD,merE,merP,merR,merT,qacEdelta1	USA	urine	clinical	SAMN08391142	GCA_010582105.1	SRR6514520
FSIS11807115	PRJNA292666	aac(3)-IV,aph(3')-Ia,aph(4)-Ia,dfrA14,gyrA_D87Y=POINT	4	0	0	0	1	1	1	1	0	0	0	2017	arsR,asr,golS,golT	USA:VA	animal-chicken-young chicken	environmental/other	SAMN08407933	GCA_011600345.1	SRR6515980
FSIS11807117	PRJNA292666	aac(3)-IV,aadA1,aph(3')-Ia,aph(4)-Ia,blaCTX-M-65,dfrA14,floR,gyrA_D87Y=POINT,sul1,tet(A)	9	1	1	1	1	1	1	1	1	0	1	2017	arsR,asr,golS,golT,merA,merC,merD,merE,merP,merR,merT,qacEdelta1	USA:NC	animal-chicken-young chicken	environmental/other	SAMN08407934	GCA_011551395.1	SRR6515983
FSIS11807133	PRJNA242847	aac(3)-IV,aadA1,aph(3')-Ia,aph(4)-Ia,dfrA14,gyrA_D87Y=POINT,sul1,tet(A)	7	1	1	1	1	1	1	1	0	0	0	2017	arsR,asr,golS,golT,merA,merC,merD,merE,merP,merR,merT,qacEdelta1	USA:NJ	comminuted chicken	environmental/other	SAMN08407944	GCA_010881965.1	SRR6515997
FSIS11807139	PRJNA242847	aadA1,gyrA_D87Y=POINT,sul1,tet(A)	3	1	1	1	0	0	0	0	0	0	0	2017	arsR,asr,golS,golT,merA,merC,merD,merE,merP,merR,merT,qacEdelta1	USA:AR	raw intact chicken	environmental/other	SAMN08407949	GCA_010954015.1	SRR6515991
FSIS11807127	PRJNA242847	aac(3)-IV,aadA1,aph(4)-Ia,blaCTX-M-65,floR,gyrA_D87Y=POINT,sul1,tet(A)	7	1	1	1	0	1	1	0	1	0	1	2017	arsR,asr,golS,golT,merA,merC,merD,merE,merP,merR,merT,qacEdelta1	USA:NC	chicken carcass	environmental/other	SAMN08407955	GCA_011647115.1	SRR6516008
FSIS21821006	PRJNA242847	aac(3)-IV,aph(3')-Ia,aph(4)-Ia,dfrA14,floR,gyrA_D87Y=POINT	5	0	0	0	1	1	1	1	1	0	0	2018	arsR,asr,golS,golT	USA:MD	comminuted chicken	environmental/other	SAMN08408083	GCA_011565325.1	SRR6516246
FSIS21821011	PRJNA242847	aac(3)-IV,aadA1,aph(3')-Ia,aph(4)-Ia,blaCTX-M-65,floR,gyrA_D87Y=POINT,sul1,tet(A)	8	1	1	1	1	1	1	0	1	0	1	2018	arsR,asr,golS,golT,merA,merC,merD,merE,merP,merR,merT,qacEdelta1	USA:NY	Comminuted Turkey	environmental/other	SAMN08408088	GCA_011168075.1	SRR6516252
PNUSAS032793	PRJNA230403	aac(3)-IV,aadA1,aph(3')-Ia,aph(4)-Ia,dfrA14,floR,fosA3,gyrA_D87Y=POINT,sul1,tet(A)	9	1	1	1	1	1	1	1	1	1	0	2018	arsR,asr,golS,golT,merA,merC,merD,merE,merP,merR,merT,qacEdelta1	USA	stool	clinical	SAMN08428448	GCA_011639815.1	SRR6663619
FSIS31800077	PRJNA242847	aadA1,blaCTX-M-65,fosA3,gyrA_D87Y=POINT,sul1,tet(A)	5	1	1	1	0	0	0	0	0	1	1	2018	arsR,asr,golS,golT,merA,merC,merD,merE,merP,merR,merT,qacEdelta1	USA:NC	comminuted chicken	environmental/other	SAMN08432337	GCA_011553535.1	SRR6639034
PNUSAS023935	PRJNA230403	aac(3)-IV,aadA1,aph(3')-Ia,aph(4)-Ia,blaCTX-M-65,dfrA14,floR,gyrA_D87Y=POINT,sul1,tet(A)	9	1	1	1	1	1	1	1	1	0	1	2017	arsR,asr,golS,golT,merA,merC,merD,merE,merP,merR,merT,qacEdelta1	USA		clinical	SAMN08436365	GCA_006194145.1	SRR6663740
FSIS21821017	PRJNA242847	aadA1,blaCTX-M-65,fosA3,gyrA_D87Y=POINT,sul1,tet(A)	5	1	1	1	0	0	0	0	0	1	1	2018	arsR,asr,golS,golT,merA,merC,merD,merE,merP,merR,merT,qacEdelta1	USA:NY	comminuted chicken	environmental/other	SAMN08436374	GCA_011129855.1	SRR6652751
FSIS21821022	PRJNA242847	aadA1,gyrA_D87Y=POINT,sul1,tet(A)	3	1	1	1	0	0	0	0	0	0	0	2018	arsR,asr,golS,golT,merA,merC,merD,merE,merP,merR,merT,qacEdelta1	USA:DE	comminuted chicken	environmental/other	SAMN08436379	GCA_011137975.1	SRR6652754
FSIS11807290	PRJNA242847	aac(3)-IV,aadA1,aph(3')-Ia,aph(4)-Ia,dfrA14,gyrA_D87Y=POINT,sul1,tet(A)	7	1	1	1	1	1	1	1	0	0	0	2018	arsR,asr,golS,golT,merA,merC,merD,merE,merP,merR,merT,qacEdelta1	USA:MD	raw intact chicken	environmental/other	SAMN08437312	GCA_010908645.1	SRR6652831
PNUSAS033134	PRJNA230403	aac(3)-IV,aadA1,aph(3')-Ia=PARTIAL_END_OF_CONTIG,aph(4)-Ia,blaCTX-M-65,dfrA14,floR,gyrA_D87Y=POINT,sul1,tet(A)	9	1	1	1	1	1	1	1	1	0	1	2018	arsR,asr,golS,golT,merA,merC,merD,merE,merP,merR,merT,qacEdelta1	USA	urine	clinical	SAMN08438892	GCA_011590105.1	SRR6663721
PNUSAS031559	PRJNA230403	aac(3)-IV,aadA1,aph(3')-Ia,aph(4)-Ia,blaCTX-M-65,dfrA14,floR,gyrA_D87Y=POINT,sul1,tet(A)	9	1	1	1	1	1	1	1	1	0	1	2017	arsR,asr,golS,golT,merA,merC,merD,merE,merP,merR,merT,qacEdelta1	USA		clinical	SAMN08440666	GCA_006193565.1	SRR6663406
FSIS11706995	PRJNA242847	aadA1,gyrA_D87Y=POINT,sul1,tet(A)	3	1	1	1	0	0	0	0	0	0	0	2017	arsR,asr,golS,golT,merA,merC,merD,merE,merP,merR,merT,qacEdelta1	USA:AR	raw intact chicken	environmental/other	SAMN08447596	GCA_011126735.1	SRR6659255
PNUSAS032780	PRJNA230403	aac(3)-IV,aadA1,aph(3')-Ia,aph(4)-Ia,blaCTX-M-65,dfrA14,floR,gyrA_D87Y=POINT,sul1,tet(A)	9	1	1	1	1	1	1	1	1	0	1	2018	arsR,asr,golS,golT,merA,merC,merD,merE,merP,merR,merT,qacEdelta1	USA		clinical	SAMN08457685	GCA_007481165.1	SRR6674730
FSIS11807271	PRJNA292666	aadA1,aph(3')-Ia,gyrA_D87Y=POINT,sul1,tet(A)	4	1	1	1	1	0	0	0	0	0	0	2018	arsR,asr,golS,golT,merA,merC,merD,merE,merP,merR,merT,qacEdelta1	USA:DE	animal-chicken-young chicken	environmental/other	SAMN08457877	GCA_011542515.1	SRR6667984
FSIS11807229	PRJNA242847	aadA1,gyrA_D87Y=POINT,sul1,tet(A)	3	1	1	1	0	0	0	0	0	0	0	2018	arsR,asr,golS,golT,merA,merC,merD,merE,merP,merP,merR,merT,qacEdelta1	USA:GA	comminuted chicken	environmental/other	SAMN08458100	GCA_010942415.1	SRR6671373
FSIS11706631	PRJNA292666	aac(3)-IV,aadA1,aph(4)-Ia,blaCTX-M-65,floR,gyrA_D87Y=POINT,sul1,tet(A)	7	1	1	1	0	1	1	0	1	0	1	2017	arsR,asr,golS,golT,merA,merC,merD,merE,merP,merR,merT,qacEdelta1	USA:NC	animal-chicken-young chicken	environmental/other	SAMN08458105	GCA_010870745.1	SRR6671160
FSIS11706684	PRJNA242847	aac(3)-IV,aadA1,aph(3')-Ia,aph(4)-Ia,blaCTX-M-65,dfrA14,floR,fosA3,gyrA_D87Y=POINT,sul1,tet(A)	10	1	1	1	1	1	1	1	1	1	1	2017	arsR,asr,golS,golT,merA,merC,merD,merE,merP,merR,merT,qacEdelta1	USA:VA	raw intact chicken	environmental/other	SAMN08458108	GCA_011647155.1	SRR6671157
FSIS11807259	PRJNA242847	aac(3)-IV,aadA1,aph(3')-Ia,aph(4)-Ia,blaCTX-M-65,dfrA14,floR,gyrA_D87Y=POINT,sul1,tet(A)	9	1	1	1	1	1	1	1	1	0	1	2018	arsR,asr,golS,golT,merA,merC,merD,merE,merP,merR,merT,qacEdelta1	USA:PA	comminuted chicken	environmental/other	SAMN08458136	GCA_011647195.1	SRR6668157
PNUSAS033339	PRJNA230403	aac(3)-IV,aadA1,aph(3')-Ia,aph(4)-Ia,blaCTX-M-65,dfrA14,floR,gyrA_D87Y=POINT,sul1,tet(A)	9	1	1	1	1	1	1	1	1	0	1	2018	arsR,asr,golS,golT,merA,merC,merD,merE,merP,merR,merT,qacEdelta1	USA	blood	clinical	SAMN08467135	GCA_011598185.1	SRR6682087
FSIS21821028	PRJNA242847	aadA1,gyrA_D87Y=POINT,sul1,tet(A)	3	1	1	1	0	0	0	0	0	0	0	2018	arsR,asr,golS,golT,merA,merC,merD,merE,merP,merR,merT,qacEdelta1	USA:PA	comminuted chicken	environmental/other	SAMN08467246	GCA_011133255.1	SRR6672434
FSIS21821031	PRJNA242847	aac(3)-IV,aadA1,aph(3')-Ia,aph(4)-Ia,blaCTX-M-65,dfrA14,floR,fosA3,gyrA_D87Y=POINT,sul1,tet(A)	10	1	1	1	1	1	1	1	1	1	1	2018	arsR,asr,golS,golT,merA,merC,merD,merE,merP,merR,merT,qacEdelta1	USA:NC	raw intact chicken	environmental/other	SAMN08467249	GCA_011560485.1	SRR6672431
FSIS31800093	PRJNA242847	aac(3)-IV,aadA1,aph(3')-Ia,aph(4)-Ia,blaCTX-M-65,dfrA14,fosA3,gyrA_D87Y=POINT,sul1,tet(A)	9	1	1	1	1	1	1	1	0	1	1	2018	arsR,asr,golS,golT,merA,merC,merD,merD,merE,merP,merR,merT,qacEdelta1	USA:GA	raw intact chicken	environmental/other	SAMN08467266	GCA_011132075.1	SRR6672409
PNUSAS033517	PRJNA230403	aac(3)-IV,aadA1,aph(3')-Ia,aph(4)-Ia,blaCTX-M-65,floR,gyrA_D87Y=POINT,sul1,tet(A)	8	1	1	1	1	1	1	0	1	0	1	2018	arsR,asr,golS,golT,merA,merC,merD,merE,merP,merR,merT,qacEdelta1	USA	urine	clinical	SAMN08480847	GCA_011131575.1	SRR6682045
PNUSAS031917	PRJNA230403	aadA1,gyrA_D87Y=POINT,sul1,tet(A)	3	1	1	1	0	0	0	0	0	0	0	2017	arsR,asr,golS,golT,merA,merC,merD,merE,merP,merR,merT,qacEdelta1	USA	stool	clinical	SAMN08481351	GCA_010779475.1	SRR6682069
FDA1031921-001-001	PRJNA186035	aac(3)-IV,aadA1,aph(4)-Ia,blaCTX-M-65,floR,fosA3,gyrA_D87Y=POINT,sul1,tet(A)	8	1	1	1	0	1	1	0	1	1	1	2018	arsR,asr,golS,golT,merA,merC,merD,merE,merP,merR,merT,qacEdelta1	USA:WA	duck meat for dog	environmental/other	SAMN08482365	GCA_007561385.1	SRR6729324
PNUSAS033132	PRJNA230403	aac(3)-IV,aadA1,aph(4)-Ia,gyrA_D87Y=POINT,sul1,tet(A)	5	1	1	1	0	1	1	0	0	0	0	2017	arsR,asr,golS,golT,merA,merC,merD,merE,merP,merR,merT,qacEdelta1	USA	stool	clinical	SAMN08498409	GCA_010929435.1	SRR6687367
PNUSAS033127	PRJNA230403	aac(3)-IV,aadA1,aph(3')-Ia,aph(4)-Ia,blaCTX-M-65,dfrA14,floR,gyrA_D87Y=POINT,sul1,tet(A)	9	1	1	1	1	1	1	1	1	0	1	2017	arsR,asr,golS,golT,merA,merC,merD,merE,merP,merR,merT,qacEdelta1	USA	stool	clinical	SAMN08498414	GCA_011613565.1	SRR6687365
PNUSAS033034	PRJNA230403	aac(3)-IV,aadA1,aph(3')-Ia,aph(4)-Ia,blaCTX-M-65,dfrA14,floR,fosA3,gyrA_D87Y=POINT,sul1,tet(A)	10	1	1	1	1	1	1	1	1	1	1	2018	arsR,asr,golS,golT,merA,merC,merD,merE,merP,merR,merT,qacEdelta1	USA	stool	clinical	SAMN08498429	GCA_011129155.1	SRR6687403
PNUSAS030097	PRJNA230403	aadA1,blaCTX-M-65,fosA3,gyrA_D87Y=POINT,sul1,tet(A)	5	1	1	1	0	0	0	0	0	1	1	2017	arsR,asr,golS,golT,merA,merC,merD,merE,merP,merR,merT,qacEdelta1	USA	urine	clinical	SAMN08513649	GCA_010944315.1	SRR6703784
FSIS11807561	PRJNA242847	aph(3')-Ia,dfrA14,gyrA_D87Y=POINT	2	0	0	0	1	0	0	1	0	0	0	2018	arsR,asr,golS,golT	USA:GA	comminuted chicken	environmental/other	SAMN08513700	GCA_010890495.1	SRR6703994
FSIS11807564	PRJNA242847	aac(3)-IV,aadA1,aph(4)-Ia,blaCTX-M-65,floR,gyrA_D87Y=POINT,sul1,tet(A)	7	1	1	1	0	1	1	0	1	0	1	2018	arsR,asr,golS,golT,merA,merC,merD,merE,merP,merR,merT,qacEdelta1	USA:MI	comminuted chicken	environmental/other	SAMN08513703	GCA_011554155.1	SRR6703993
PNUSAS030674	PRJNA230403	aadA1,aph(3')-Ia,dfrA14,gyrA_D87Y=POINT,sul1,tet(A)	5	1	1	1	1	0	0	1	0	0	0	2017	arsR,asr,golS,golT,merA,merA,merC,merD,merE,merP,merR,merT,qacEdelta1	USA	stool	clinical	SAMN08513717	GCA_011169625.1	SRR6703815
PNUSAS034200	PRJNA230403	aac(3)-IV,aadA1,aph(3')-Ia,aph(4)-Ia,dfrA14,gyrA_D87Y=POINT,sul1,tet(A)	7	1	1	1	1	1	1	1	0	0	0	2017	arsR,asr,golS,golT,merA,merC,merD,merE,merP,merR,merT,qacEdelta1	USA		clinical	SAMN08521573	GCA_006196365.1	SRR6710440
FSIS31800134	PRJNA242847	aac(3)-IV,aadA1,aph(4)-Ia,blaCTX-M-65,dfrA14,floR,fosA3,gyrA_D87Y=POINT,sul1,tet(A)	9	1	1	1	0	1	1	1	1	1	1	2018	arsR,asr,golS,golT,merA,merC,merD,merE,merP,merR,merT,qacEdelta1	USA:MD	raw intact chicken	environmental/other	SAMN08527843	GCA_011557395.1	SRR6721549
FSIS21821094	PRJNA242847	aac(3)-IV,aadA1,aph(3')-Ia,aph(4)-Ia,blaCTX-M-65,floR,gyrA_D87Y=POINT,sul1,tet(A)	8	1	1	1	1	1	1	0	1	0	1	2018	arsR,asr,golS,golT,merA,merC,merD,merE,merP,merR,merT,qacEdelta1	USA:CT	raw intact chicken	environmental/other	SAMN08536125	GCA_011599065.1	SRR6726359
PNUSAS031912	PRJNA230403	aac(3)-IV,aadA1,aph(3')-Ia,aph(4)-Ia,blaCTX-M-65,dfrA14,floR,gyrA_D87Y=POINT,sul1,tet(A)	9	1	1	1	1	1	1	1	1	0	1	2017	arsR,asr,golS,golT,merA,merC,merD,merE,merP,merR,merT,qacEdelta1	USA	stool	clinical	SAMN08536246	GCA_011564965.1	SRR6726260
FSIS11807609	PRJNA242847	aac(3)-IV,aadA1,aph(3')-Ia,aph(4)-Ia,blaCTX-M-65,floR,fosA3,gyrA_D87Y=POINT,sul1,tet(A)	9	1	1	1	1	1	1	0	1	1	1	2018	arsR,asr,golS,golT,merA,merC,merD,merE,merP,merR,merT,qacEdelta1	USA:KY	raw intact chicken	environmental/other	SAMN08554051	GCA_011551975.1	SRR6740098
FSIS11807615	PRJNA242847	aac(3)-IV,aadA1,aph(4)-Ia,dfrA14,floR,gyrA_D87Y=POINT,sul1,tet(A)	7	1	1	1	0	1	1	1	1	0	0	2018	arsR,asr,golS,golT,merA,merC,merD,merE,merP,merR,merT,qacEdelta1	USA:VA	comminuted chicken	environmental/other	SAMN08554057	GCA_011560565.1	SRR6740104
FSIS11807601	PRJNA242847	aac(3)-IV,aadA1,aph(4)-Ia,blaCTX-M-65,floR,gyrA_D87Y=POINT,sul1,tet(A)	7	1	1	1	0	1	1	0	1	0	1	2018	arsR,asr,golS,golT,merA,merC,merD,merE,merP,merR,merT,qacEdelta1	USA:VA	raw intact chicken	environmental/other	SAMN08554064	GCA_010965485.1	SRR6740095
FSIS11807604	PRJNA242847	aac(3)-IV,aadA1,aph(4)-Ia,blaCTX-M-65,floR,gyrA_D87Y=POINT,sul1,tet(A)	7	1	1	1	0	1	1	0	1	0	1	2018	arsR,asr,golS,golT,merA,merC,merD,merE,merP,merR,merT,qacEdelta1	USA:NC	comminuted chicken	environmental/other	SAMN08554067	GCA_010982315.1	SRR6740093
FSIS11807537	PRJNA292666	aadA1,gyrA_D87Y=POINT,sul1,tet(A)	3	1	1	1	0	0	0	0	0	0	0	2018	arsR,asr,golS,golT,merA,merC,merD,merE,merP,merR,merT,qacEdelta1	USA:SC	animal-chicken-young chicken	environmental/other	SAMN08554071	GCA_011169795.1	SRR6740053
FSIS11807545	PRJNA292666	aac(3)-IV,aadA1,aph(3')-Ia,aph(4)-Ia=PARTIAL_END_OF_CONTIG,dfrA14,gyrA_D87Y=POINT,sul1,tet(A)	7	1	1	1	1	1	1	1	0	0	0	2018	arsR,asr,golS,golT,merA,merC,merD,merE,merP,merR,merT,qacEdelta1	USA:DE	animal-chicken-young chicken	environmental/other	SAMN08554079	GCA_011519185.1	SRR6740088
FSIS11807535	PRJNA292666	aac(3)-IV,aadA1,aph(4)-Ia,floR,gyrA_D87Y=POINT,sul1,tet(A)	6	1	1	1	0	1	1	0	1	0	0	2018	arsR,asr,golS,golT,merA,merC,merD,merE,merP,merR,merT,qacEdelta1	USA:NC	animal-chicken-young chicken	environmental/other	SAMN08558096	GCA_011598345.1	SRR6743289
FSIS11807627	PRJNA242847	aadA1,gyrA_D87Y=POINT,sul1,tet(A)	3	1	1	1	0	0	0	0	0	0	0	2018	arsR,asr,golS,golT,merA,merC,merD,merE,merP,merR,merT,qacEdelta1	USA:NY	raw intact chicken	environmental/other	SAMN08558097	GCA_010892475.1	SRR6743223
FSIS11807722	PRJNA292666	aadA1,gyrA_D87Y=POINT,sul1,tet(A)	3	1	1	1	0	0	0	0	0	0	0	2018	arsR,asr,golS,golT,merA,merC,merD,merE,merP,merR,merT,qacEdelta1	USA:DE	animal-chicken-young chicken	environmental/other	SAMN08558125	GCA_011652045.1	SRR6743292
FSIS21821082	PRJNA242847	aac(3)-IV,aph(3')-Ia,aph(4)-Ia,blaCTX-M-65,dfrA14,floR,fosA3,gyrA_D87Y=POINT	7	0	0	0	1	1	1	1	1	1	1	2018	arsR,asr,golS,golT	USA:NY	raw intact chicken	environmental/other	SAMN08566100	GCA_011598245.1	SRR6750037
FSIS21821089	PRJNA242847	aadA1,dfrA14,gyrA_D87Y=POINT,sul1,tet(A)	4	1	1	1	0	0	0	1	0	0	0	2018	arsR,asr,golS,golT,merA,merC,merC,merD,merE,merP,merR,merT,qacEdelta1	USA:GA	comminuted chicken	environmental/other	SAMN08566106	GCA_011599085.1	SRR6750036
PNUSAS033216	PRJNA230403	aac(3)-IV,aadA1,aph(4)-Ia,blaCTX-M-65,floR,gyrA_D87Y=POINT,sul1,tet(A)	7	1	1	1	0	1	1	0	1	0	1	2017	arsR,asr,golS,golT,merA,merC,merD,merE,merP,merR,merT,qacEdelta1	USA	stool	clinical	SAMN08567633	GCA_011574645.1	SRR6750508
PNUSAS031846	PRJNA230403	aac(3)-IV,aadA1,aph(4)-Ia,blaCTX-M-65,floR,gyrA_D87Y=POINT,sul1,tet(A)	7	1	1	1	0	1	1	0	1	0	1	2017	arsR,asr,golS,golT,merA,merC,merD,merE,merP,merR,merT,qacEdelta1	USA	stool	clinical	SAMN08567803	GCA_010990375.1	SRR6750612
FSIS21821117	PRJNA242847	aac(3)-IV,aph(3')-Ia,aph(4)-Ia,blaCTX-M-65,dfrA14,floR,gyrA_D87Y=POINT	6	0	0	0	1	1	1	1	1	0	1	2018	arsR,asr,golS,golT	USA:GA	raw intact chicken	environmental/other	SAMN08568198	GCA_011562135.1	SRR6756835
PNUSAS033380	PRJNA230403	aac(3)-IV,aadA1,aph(4)-Ia,blaCTX-M-65,floR,gyrA_D87Y=POINT,sul1,tet(A)	7	1	1	1	0	1	1	0	1	0	1	2017	arsR,asr,golS,golT,merA,merC,merD,merE,merP,merR,merT,qacEdelta1	USA		clinical	SAMN08579764	GCA_006266055.1	SRR6760508
PNUSAS034597	PRJNA230403	aac(3)-IV,aadA1,aph(4)-Ia,blaCTX-M-65,gyrA_D87Y=POINT,sul1,tet(A)	6	1	1	1	0	1	1	0	0	0	1	2018	arsR,asr,golS,golT,merA,merC,merD,merE,merP,merR,merT,qacEdelta1	USA	stool	clinical	SAMN08579801	GCA_010871465.1	SRR6760521
FSIS31800156	PRJNA242847	aac(3)-IV,aadA1,aph(4)-Ia,floR,gyrA_D87Y=POINT,sul1,tet(A)	6	1	1	1	0	1	1	0	1	0	0	2018	arsR,asr,golS,golT,merA,merC,merD,merE,merP,merR,merT,qacEdelta1	USA:VA	comminuted chicken	environmental/other	SAMN08579999	GCA_010959295.1	SRR6760760
FSIS31800158	PRJNA242847	aac(3)-IV,aadA1,aph(3')-Ia,aph(4)-Ia,dfrA14,floR,gyrA_D87Y=POINT,sul1,tet(A)	8	1	1	1	1	1	1	1	1	0	0	2018	arsR,asr,golS,golT,merA,merC,merD,merE,merP,merR,merT,qacEdelta1	USA:NJ	comminuted chicken	environmental/other	SAMN08580001	GCA_010959335.1	SRR6760769
FSIS11807729	PRJNA242847	aac(3)-IV,aadA1,aph(3')-Ia,aph(4)-Ia,blaCTX-M-65,dfrA14,floR,fosA3,gyrA_D87Y=POINT,sul1,tet(A)	10	1	1	1	1	1	1	1	1	1	1	2018	arsR,asr,golS,golT,merA,merC,merD,merE,merP,merR,merT,qacEdelta1	USA:MI	comminuted chicken	environmental/other	SAMN08581659	GCA_010932035.1	SRR6763980
FSIS11807760	PRJNA242847	aac(3)-IV,aadA1=PARTIAL_END_OF_CONTIG,aph(3')-Ia,aph(4)-Ia,blaCTX-M-65,dfrA14,floR,fosA3,gyrA_D87Y=POINT,sul1,tet(A)	10	1	1	1	1	1	1	1	1	1	1	2018	arsR,asr,golS,golT,merA,merC,merD,merE,merP,merR,merT,qacEdelta1	USA:MD	chicken carcass	environmental/other	SAMN08581696	GCA_011574825.1	SRR6764195
FSIS11807763	PRJNA242847	aadA1,aph(3')-Ia,blaCTX-M-65,dfrA14,fosA3,gyrA_D87Y=POINT,sul1,tet(A)	7	1	1	1	1	0	0	1	0	1	1	2018	arsR,golS,golT,merC,merP,merR,merT,qacEdelta1	USA:GA	raw intact chicken	environmental/other	SAMN08581699		SRR6764203
FSIS11807767	PRJNA242847	aac(3)-IV,aph(4)-Ia,blaCTX-M-65,floR,gyrA_D87Y=POINT	4	0	0	0	0	1	1	0	1	0	1	2018	arsR,golS,golT	USA:NC	comminuted chicken	environmental/other	SAMN08581703		SRR6764202
FSIS11807701	PRJNA292666	aadA1,gyrA_D87Y=POINT,sul1,tet(A)	3	1	1	1	0	0	0	0	0	0	0	2018	arsR,asr,golS,golT,merA,merC,merD,merE,merP,merR,merT,qacEdelta1	USA:DE	animal-chicken-young chicken	environmental/other	SAMN08581919	GCA_011169825.1	SRR6765283
PNUSAS034878	PRJNA230403	aac(3)-IV,aadA1,aph(3')-Ia,aph(4)-Ia,blaCTX-M-65,dfrA14,floR,fosA3,gyrA_D87Y=POINT,sul1,tet(A)	10	1	1	1	1	1	1	1	1	1	1	2018	arsR,asr,golS,golT,merA,merC,merD,merE,merP,merR,merT,qacEdelta1	USA	stool	clinical	SAMN08583797	GCA_011660475.1	SRR6765824
PNUSAS034588	PRJNA230403	aac(3)-IV,aadA1,aph(3')-Ia,aph(4)-Ia,blaCTX-M-65,dfrA14,floR,fosA3,gyrA_D87Y=POINT,sul1,tet(A)	10	1	1	1	1	1	1	1	1	1	1	2018	arsR,asr,golS,golT,merA,merC,merD,merE,merP,merR,merT,qacEdelta1	USA		clinical	SAMN08584082	GCA_006200215.1	SRR6766075
PNUSAS034587	PRJNA230403	aac(3)-IV,aadA1,aph(3')-Ia,aph(4)-Ia,blaCTX-M-65,dfrA14,floR,fosA3,gyrA_D87Y=POINT,sul1,tet(A)	10	1	1	1	1	1	1	1	1	1	1	2018	arsR,asr,golS,golT,merA,merC,merD,merE,merP,merR,merT,qacEdelta1	USA		clinical	SAMN08584083	GCA_007561185.1	SRR6766074
CFSAN073552	PRJNA186035	aac(3)-IV=PARTIAL_END_OF_CONTIG,aadA1,aph(3')-Ia,aph(4)-Ia,blaCTX-M-65,dfrA14,gyrA_D87Y=POINT,sul1,tet(A)	8	1	1	1	1	1	1	1	0	0	1	2017	arsR,asr,golS,golT,merA,merC,merD,merE,merP,merR,merT,qacEdelta1	USA:VA	water	environmental/other	SAMN08595472	GCA_006266675.1	SRR6767328
CFSAN073550	PRJNA186035	aac(3)-IV=PARTIAL_END_OF_CONTIG,aadA1,aph(3')-Ia,aph(4)-Ia,blaCTX-M-65,dfrA14,gyrA_D87Y=POINT,sul1,tet(A)	8	1	1	1	1	1	1	1	0	0	1	2017	arsR,asr,golS,golT,merA,merC,merD,merE,merP,merR,merT,qacEdelta1	USA:VA	water	environmental/other	SAMN08595554	GCA_007484225.1	SRR6767500
800-227-01-LAVetLIRN	PRJNA325243	aac(3)-IV,aadA1,aph(3')-Ia,aph(4)-Ia,dfrA14,floR,gyrA_D87Y=POINT,sul1,tet(A)	8	1	1	1	1	1	1	1	1	0	0	2018	arsR,asr,golS,golT,merA,merC,merD,merE,merP,merR,merT,qacEdelta1	USA:CA	feces (Canis lupus familaris)	environmental/other	SAMN08596245	GCA_006201465.1	SRR6813810
PNUSAS033048	PRJNA230403	aadA1,gyrA_D87Y=POINT,sul1,tet(A)	3	1	1	1	0	0	0	0	0	0	0	2017	arsR,asr,golS,golT,merA,merC,merD,merE,merP,merR,merT,qacEdelta1	USA		clinical	SAMN08607281	GCA_007559955.1	SRR6782305
PNUSAS034197	PRJNA230403	aac(3)-IV,aadA1,aph(3')-Ia,aph(4)-Ia,blaCTX-M-65,dfrA14,floR,gyrA_D87Y=POINT,sul1,tet(A)	9	1	1	1	1	1	1	1	1	0	1	2017	arsR,asr,golS,golT,merA,merC,merD,merE,merP,merR,merT,qacEdelta1	USA	stool	clinical	SAMN08607371	GCA_010578985.1	SRR6782462
PNUSAS034264	PRJNA230403	aac(3)-IV,aadA1,aph(3')-Ia,aph(4)-Ia,blaCTX-M-65,floR,fosA3,gyrA_D87Y=POINT,sul1,tet(A)	9	1	1	1	1	1	1	0	1	1	1	2018	arsR,asr,golS,golT,merA,merC,merD,merE,merP,merR,merT,qacEdelta1	USA	urine	clinical	SAMN08607386	GCA_011535665.1	SRR6782558
PNUSAS033980	PRJNA230403	aac(3)-IV,aadA1,aph(4)-Ia,blaCTX-M-65,floR,gyrA_D87Y=POINT,sul1,tet(A)	7	1	1	1	0	1	1	0	1	0	1	2017	arsR,asr,golS,golT,merA,merC,merD,merE,merP,merR,merT,qacEdelta1	USA	stool	clinical	SAMN08607390	GCA_010584705.1	SRR6782559
PNUSAS034581	PRJNA230403	aac(3)-IV,aadA1,aph(3')-Ia,aph(4)-Ia,blaCTX-M-65,dfrA14,floR,gyrA_D87Y=POINT,sul1,tet(A)	9	1	1	1	1	1	1	1	1	0	1	2018	arsR,asr,golS,golT,merA,merC,merD,merE,merP,merR,merT,qacEdelta1	USA	stool	clinical	SAMN08607404	GCA_010943255.1	SRR6782564
PNUSAS034405	PRJNA230403	aac(3)-IV,aph(3')-Ia,aph(4)-Ia,blaCTX-M-65,dfrA14,floR,fosA3,gyrA_D87Y=POINT	7	0	0	0	1	1	1	1	1	1	1	2017	arsR,asr,golS,golT	USA	stool	clinical	SAMN08607495	GCA_010981715.1	SRR6782663
FSIS31800160	PRJNA242847	aadA1,aph(3')-Ia,dfrA14,fosA3,gyrA_D87Y=POINT,sul1,tet(A)	6	1	1	1	1	0	0	1	0	1	0	2018	arsR,asr,golS,golT,merA,merC,merD,merE,merP,merR,merT,qacEdelta1	USA:GA	raw intact chicken	environmental/other	SAMN08623505	GCA_011530085.1	SRR6792293
FSIS31800174	PRJNA242847	aadA1,gyrA_D87Y=POINT,sul1,tet(A)	3	1	1	1	0	0	0	0	0	0	0	2018	arsR,asr,golS,golT,merA,merC,merD,merE,merP,merR,merT,qacEdelta1	USA:KY	chicken carcass	environmental/other	SAMN08623517	GCA_010894635.1	SRR6792322
FSIS31800178	PRJNA242847	aac(3)-IV,aadA1,aph(3')-Ia,aph(4)-Ia,floR,fosA3,gyrA_D87Y=POINT,sul1,tet(A)	8	1	1	1	1	1	1	0	1	1	0	2018	arsR,asr,golS,golT,merA,merC,merD,merE,merP,merR,merT,qacEdelta1	USA:KY	raw intact chicken	environmental/other	SAMN08623521	GCA_011172835.1	SRR6792312
FSIS31800179	PRJNA242847	aadA1,gyrA_D87Y=POINT,sul1,tet(A)	3	1	1	1	0	0	0	0	0	0	0	2018	arsR,asr,golS,golT,merA,merC,merD,merE,merP,merR,merT,qacEdelta1	USA:NC	raw intact chicken	environmental/other	SAMN08623522	GCA_010982275.1	SRR6792316
NY85280413	PRJNA292661	aac(3)-IV,aadA1,aph(3')-Ia,aph(4)-Ia,dfrA14,floR,gyrA_D87Y=POINT,sul1,tet(A)	8	1	1	1	1	1	1	1	1	0	0	2018	arsR,asr,golS,golT,merA,merC,merD,merE,merP,merR,merT,qacEdelta1	USA:NY	ground turkey	environmental/other	SAMN08623772	GCA_007636175.1	SRR6832871
FSIS21821146	PRJNA242847	aac(3)-IV,aadA1,aph(4)-Ia,dfrA14,floR,fosA3,gyrA_D87Y=POINT,sul1,tet(A)	8	1	1	1	0	1	1	1	1	1	0	2018	arsR,asr,golS,golT,merA,merC,merD,merE,merP,merR,merT,qacEdelta1	USA:GA	comminuted chicken	environmental/other	SAMN08624157	GCA_010989715.1	SRR6793581
FSIS21821154	PRJNA242847	aac(3)-IV,aadA1,aph(3')-Ia,aph(4)-Ia,dfrA14,floR,gyrA_D87Y=POINT,sul1,tet(A)	8	1	1	1	1	1	1	1	1	0	0	2018	arsR,asr,golS,golT,merA,merC,merD,merE,merP,merR,merT,qacEdelta1	USA:NC	raw intact chicken	environmental/other	SAMN08624164	GCA_006199685.1	SRR6793536
FSIS21821159	PRJNA242847	aac(3)-IV,aadA1,aph(4)-Ia,dfrA14,floR,gyrA_D87Y=POINT,sul1,tet(A)	7	1	1	1	0	1	1	1	1	0	0	2018	arsR,asr,golS,golT,merA,merC,merD,merE,merP,merR,merT,qacEdelta1	USA:GA	raw intact chicken	environmental/other	SAMN08624169	GCA_011133215.1	SRR6793575
FSIS21821167	PRJNA242847	aac(3)-IV,aadA1,aph(4)-Ia,dfrA14,floR,gyrA_D87Y=POINT,sul1,tet(A)	7	1	1	1	0	1	1	1	1	0	0	2018	arsR,asr,golS,golT,merA,merC,merD,merE,merP,merR,merT,qacEdelta1	USA:NJ	comminuted chicken	environmental/other	SAMN08624177	GCA_011130675.1	SRR6793582
FSIS21821172	PRJNA242847	aac(3)-IV,aadA1,aph(4)-Ia,blaCTX-M-65,dfrA14,floR,gyrA_D87Y=POINT,sul1,tet(A)	8	1	1	1	0	1	1	1	1	0	1	2018	arsR,asr,golS,golT,merA,merC,merD,merE,merP,merR,merT,qacEdelta1	USA:NC	raw intact chicken	environmental/other	SAMN08624182	GCA_010983175.1	SRR6793599
FSIS21821175	PRJNA242847	aac(3)-IV,aadA1,aph(3')-Ia,aph(4)-Ia,floR,gyrA_D87Y=POINT,sul1,tet(A)	7	1	1	1	1	1	1	0	1	0	0	2018	arsR,asr,golS,golT,merA,merC,merD,merE,merP,merR,merT,qacEdelta1	USA:PA	comminuted chicken	environmental/other	SAMN08624184	GCA_010930635.1	SRR6793639
FSIS21821176	PRJNA242847	aac(3)-IV,aadA1,aph(4)-Ia,blaCTX-M-65,dfrA14,floR,gyrA_D87Y=POINT,sul1,tet(A)	8	1	1	1	0	1	1	1	1	0	1	2018	arsR,asr,golS,golT,merA,merC,merD,merE,merP,merR,merT,qacEdelta1	USA:GA	comminuted chicken	environmental/other	SAMN08624185	GCA_011535165.1	SRR6793600
FSIS21821138	PRJNA242847	aac(3)-IV,aadA1,aph(4)-Ia,blaCTX-M-65,dfrA14,floR,fosA3,gyrA_D87Y=POINT,sul1,tet(A)	9	1	1	1	0	1	1	1	1	1	1	2018	arsR,asr,golS,golT,merA,merC,merD,merE,merP,merR,merT,qacEdelta1	USA:DE	raw intact chicken	environmental/other	SAMN08629968	GCA_011537165.1	SRR6798516
FSIS11807388	PRJNA242847	aadA1,gyrA_D87Y=POINT,sul1,tet(A)	3	1	1	1	0	0	0	0	0	0	0	2018	arsR,asr,golS,golT,merA,merC,merD,merE,merP,merR,merT,qacEdelta1	USA:DE	comminuted chicken	environmental/other	SAMN08631232	GCA_011562625.1	SRR6811267
FSIS11807895	PRJNA292666	aadA1,gyrA_D87Y=POINT,sul1,tet(A)	3	1	1	1	0	0	0	0	0	0	0	2018	arsR,asr,golS,golT,merA,merC,merD,merE,merP,merR,merT,qacEdelta1	USA:VA	animal-chicken-young chicken	environmental/other	SAMN08631242	GCA_011536345.1	SRR6810023
FSIS31800181	PRJNA242847	aadA1,gyrA_D87Y=POINT,sul1,tet(A)	3	1	1	1	0	0	0	0	0	0	0	2018	arsR,asr,golS,golT,merA,merC,merD,merE,merP,merR,merT,qacEdelta1	USA:NC	comminuted chicken	environmental/other	SAMN08631263	GCA_011172755.1	SRR6810022
FSIS31800189	PRJNA242847	aac(3)-IV,aadA1,aph(4)-Ia,blaCTX-M-65,floR,gyrA_D87Y=POINT,sul1,tet(A)	7	1	1	1	0	1	1	0	1	0	1	2018	arsR,asr,golS,golT,merA,merC,merD,merE,merP,merR,merT,qacEdelta1	USA:NY	comminuted chicken	environmental/other	SAMN08631266	GCA_010952615.1	SRR6811290
FSIS31800190	PRJNA242847	aac(3)-IV,aadA1,aph(3')-Ia,aph(4)-Ia,blaCTX-M-65,dfrA14,floR,gyrA_D87Y=POINT,sul1,tet(A)	9	1	1	1	1	1	1	1	1	0	1	2018	arsR,asr,golS,golT,merA,merC,merD,merD,merE,merP,merR,merT,qacEdelta1	USA:MA	raw intact chicken	environmental/other	SAMN08631267	GCA_010967135.1	SRR6810048
FSIS31800197	PRJNA242847	aac(3)-IV,aadA1,aph(4)-Ia,blaCTX-M-65,floR,gyrA_D87Y=POINT,sul1,tet(A)	7	1	1	1	0	1	1	0	1	0	1	2018	arsR,asr,golS,golT,merA,merC,merD,merE,merP,merR,merT,qacEdelta1	USA:MI	comminuted chicken	environmental/other	SAMN08631273	GCA_010979535.1	SRR6811286
FSIS31800199	PRJNA242847	aac(3)-IV,aadA1,aph(3')-Ia,aph(4)-Ia,dfrA14,floR,gyrA_D87Y=POINT,sul1,tet(A)	8	1	1	1	1	1	1	1	1	0	0	2018	arsR,asr,golS,golT,merA,merC,merD,merE,merP,merR,merT,qacEdelta1	USA:NY	comminuted chicken	environmental/other	SAMN08631275	GCA_011137955.1	SRR6811266
FSIS31800200	PRJNA242847	aadA1,aph(3')-Ia,dfrA14,gyrA_D87Y=POINT,sul1,tet(A)	5	1	1	1	1	0	0	1	0	0	0	2018	arsR,asr,golS,golT,merA,merC,merD,merE,merP,merR,merT,qacEdelta1	USA:OH	comminuted chicken	environmental/other	SAMN08631276	GCA_010983915.1	SRR6811292
CNSV-T11-MD04-1-TT-C	PRJNA271470	aac(3)-IV,aadA1,aph(3')-Ia,aph(4)-Ia,dfrA14,floR,gyrA_D87Y=POINT,sul1,tet(A)	8	1	1	1	1	1	1	1	1	0	0	2017	arsR,asr,golS,golT,merA,merC,merD,merE,merP,merR,merT,qacEdelta1	USA:MD	non tidal fresh water river	environmental/other	SAMN08639876	GCA_006210425.1	SRR7085265
CNSV-T8-MD04-10-TT-B	PRJNA271470	aac(3)-IV,aadA1,aph(3')-Ia,aph(4)-Ia,dfrA14,floR,gyrA_D87Y=POINT,sul1,tet(A)	8	1	1	1	1	1	1	1	1	0	0	2017	arsR,asr,golS,golT,merA,merC,merD,merE,merP,merR,merT,qacEdelta1	USA:MD	non tidal fresh water river	environmental/other	SAMN08639877	GCA_007483985.1	SRR6830124
CNSV-T11-MD04-10-RV-A	PRJNA271470	aadA1,aph(3')-Ia,dfrA14,gyrA_D87Y=POINT,sul1,tet(A)	5	1	1	1	1	0	0	1	0	0	0	2017	arsR,asr,golS,golT,merA,merC,merD,merE,merP,merR,merT,qacEdelta1	USA:MD	non tidal fresh water river	environmental/other	SAMN08639878	GCA_007572805.1	SRR7084911
CNSV-T8-MD04-0.1-TT-B	PRJNA271470	aadA1,aph(3')-Ia,dfrA14,gyrA_D87Y=POINT,sul1,tet(A)	5	1	1	1	1	0	0	1	0	0	0	2017	arsR,asr,golS,golT,merA,merC,merD,merE,merP,merR,merT,qacEdelta1	USA:MD	non tidal fresh water river	environmental/other	SAMN08639884	GCA_006201885.1	SRR6854741
CNSV-T11-MD04-10-RV-C	PRJNA271470	aac(3)-IV,aadA1,aph(3')-Ia,aph(4)-Ia,dfrA14,floR,gyrA_D87Y=POINT,sul1,tet(A)	8	1	1	1	1	1	1	1	1	0	0	2017	arsR,asr,golS,golT,merA,merC,merD,merE,merP,merR,merT,qacEdelta1	USA:MD	non tidal fresh water river	environmental/other	SAMN08639885	GCA_006288135.1	SRR7128385
CNSV-T8-MD04-10-TT-A	PRJNA271470	aac(3)-IV,aadA1,aph(3')-Ia,aph(4)-Ia,dfrA14,floR,gyrA_D87Y=POINT,sul1,tet(A)	8	1	1	1	1	1	1	1	1	0	0	2017	arsR,asr,golS,golT,merA,merC,merD,merE,merP,merR,merT,qacEdelta1	USA:MD	non tidal fresh water river	environmental/other	SAMN08639890	GCA_006268655.1	SRR6830118
CNSV-T11-MD04-1-RV-C	PRJNA271470	aac(3)-IV,aadA1,aph(3')-Ia,aph(4)-Ia,dfrA14,floR,gyrA_D87Y=POINT,sul1,tet(A)	8	1	1	1	1	1	1	1	1	0	0	2017	arsR,asr,golS,golT,merA,merC,merD,merE,merP,merR,merT,qacEdelta1	USA:MD	non tidal fresh water river	environmental/other	SAMN08639895	GCA_006287795.1	SRR7126112
CNSV-T8-MD04-0.1-TT-C	PRJNA271470	aadA1,aph(3')-Ia,dfrA14,gyrA_D87Y=POINT,sul1,tet(A)	5	1	1	1	1	0	0	1	0	0	0	2017	arsR,asr,golS,golT,merA,merC,merD,merE,merP,merR,merT,qacEdelta1	USA:MD	non tidal fresh water river	environmental/other	SAMN08639903	GCA_006317185.1	SRR6860988
CNSV-T8-MD04-10-RV-A	PRJNA271470	aac(3)-IV,aadA1,aph(3')-Ia,aph(4)-Ia,dfrA14,floR,gyrA_D87Y=POINT,sul1,tet(A)	8	1	1	1	1	1	1	1	1	0	0	2017	arsR,asr,golS,golT,merA,merC,merD,merE,merP,merR,merT,qacEdelta1	USA:MD	non tidal fresh water river	environmental/other	SAMN08639905	GCA_006201845.1	SRR6854743
CNSV-T11-MD04-1-TT-B	PRJNA271470	aac(3)-IV,aadA1,aph(3')-Ia,aph(4)-Ia,dfrA14,floR,gyrA_D87Y=POINT,sul1,tet(A)	8	1	1	1	1	1	1	1	1	0	0	2017	arsR,asr,golS,golT,merA,merC,merD,merE,merP,merR,merT,qacEdelta1	USA:MD	non tidal fresh water river	environmental/other	SAMN08639908	GCA_006283775.1	SRR7085271
CNSV-T8-MD04-10-RV-B	PRJNA271470	aadA1,aph(3')-Ia,dfrA14,gyrA_D87Y=POINT,sul1,tet(A)	5	1	1	1	1	0	0	1	0	0	0	2017	arsR,asr,golS,golT,merA,merC,merD,merE,merP,merR,merT,qacEdelta1	USA:MD	non tidal fresh water river	environmental/other	SAMN08639911	GCA_007635075.1	SRR6860687
CNSV-T13-DE01-10-TT-A	PRJNA271470	aadA1,gyrA_D87Y=POINT,sul1,tet(A)	3	1	1	1	0	0	0	0	0	0	0	2017	arsR,asr,golS,golT,merA,merC,merD,merE,merP,merR,merT,qacEdelta1	USA:MD	preprocessing plant water	environmental/other	SAMN08639933	GCA_007841855.1	SRR7125263
CNSV-T9-MD04-1-RV-C	PRJNA271470	aac(3)-IV,aadA1,aph(3')-Ia,aph(4)-Ia,blaCTX-M-65,dfrA14,floR,gyrA_D87Y=POINT,sul1,tet(A)	9	1	1	1	1	1	1	1	1	0	1	2017	arsR,asr,golS,golT,merA,merC,merD,merE,merP,merP,merR,merT,qacEdelta1	USA:MD	non tidal fresh water river	environmental/other	SAMN08639934	GCA_007490205.1	SRR6986371
CNSV-T12-MD04-10-RV-C	PRJNA271470	aac(3)-IV,aadA1,aph(4)-Ia,floR,gyrA_D87Y=POINT,sul1,tet(A)	6	1	1	1	0	1	1	0	1	0	0	2017	arsR,asr,golS,golT,merA,merC,merD,merE,merP,merR,merT,qacEdelta1	USA:MD	non tidal fresh water river	environmental/other	SAMN08639952	GCA_005438595.1	SRR7178756
CNSV-T12-MD04-10-RV-B	PRJNA271470	aac(3)-IV,aadA1,aph(4)-Ia,floR,gyrA_D87Y=POINT,sul1,tet(A)	6	1	1	1	0	1	1	0	1	0	0	2017	arsR,asr,golS,golT,merA,merC,merD,merE,merP,merR,merR,merT,qacEdelta1	USA:MD	non tidal fresh water river	environmental/other	SAMN08639954	GCA_005409645.1	SRR7175688
CNSV-T8-MD04-0.1-RV-C	PRJNA271470	aadA1,aph(3')-Ia,dfrA14,gyrA_D87Y=POINT,sul1,tet(A)	5	1	1	1	1	0	0	1	0	0	0	2017	arsR,asr,golS,golT,merA,merC,merD,merE,merP,merR,merT,qacEdelta1	USA:MD	non tidal fresh water river	environmental/other	SAMN08639975	GCA_007564265.1	SRR6856571
CNSV-T9-MD04-1-RV-B	PRJNA271470	aac(3)-IV,aadA1,aph(3')-Ia,aph(4)-Ia,blaCTX-M-65,dfrA14,floR,gyrA_D87Y=POINT,sul1,tet(A)	9	1	1	1	1	1	1	1	1	0	1	2017	arsR,asr,golS,golT,merA,merC,merD,merE,merP,merR,merT,qacEdelta1	USA:MD	non tidal fresh water river	environmental/other	SAMN08639978	GCA_006276385.1	SRR6986374
CNSV-T9-MD04-1-RV-A	PRJNA271470	aac(3)-IV,aadA1,aph(3')-Ia,aph(4)-Ia,blaCTX-M-65,dfrA14,floR,gyrA_D87Y=POINT,sul1,tet(A)	9	1	1	1	1	1	1	1	1	0	1	2017	arsR,asr,golS,golT,merA,merC,merD,merE,merP,merR,merT,qacEdelta1	USA:MD	non tidal fresh water river	environmental/other	SAMN08639979	GCA_006276325.1	SRR6986360
CNSV-T9-MD04-10-RV-C	PRJNA271470	aac(3)-IV,aadA1,aph(3')-Ia,aph(4)-Ia,blaCTX-M-65,dfrA14,floR,gyrA_D87Y=POINT,sul1,tet(A)	9	1	1	1	1	1	1	1	1	0	1	2017	arsR,asr,golS,golT,merA,merC,merD,merE,merP,merR,merT,qacEdelta1	USA:MD	non tidal fresh water river	environmental/other	SAMN08639980	GCA_006208875.1	SRR6986333
CNSV-T9-MD04-1-TT-C	PRJNA271470	aac(3)-IV,aadA1,aph(3')-Ia,aph(4)-Ia,blaCTX-M-65,dfrA14,floR,gyrA_D87Y=POINT,sul1,tet(A)	9	1	1	1	1	1	1	1	1	0	1	2017	arsR,asr,golS,golT,merA,merC,merD,merE,merP,merR,merT,qacEdelta1	USA:MD	non tidal fresh water river	environmental/other	SAMN08639981	GCA_006276265.1	SRR6986339
CNSV-T9-MD04-10-RV-B	PRJNA271470	aadA1,aph(3')-Ia,dfrA14,gyrA_D87Y=POINT,sul1,tet(A)	5	1	1	1	1	0	0	1	0	0	0	2017	arsR,asr,golS,golT,merA,merC,merD,merE,merP,merR,merT,qacEdelta1	USA:MD	non tidal fresh water river	environmental/other	SAMN08639988	GCA_006209905.1	SRR6986387
CNSV-T9-MD04-10-TT-B	PRJNA271470	aadA1,aph(3')-Ia,dfrA14,gyrA_D87Y=POINT,sul1,tet(A)	5	1	1	1	1	0	0	1	0	0	0	2017	arsR,asr,golS,golT,merA,merC,merD,merE,merP,merR,merT,qacEdelta1	USA:MD	non tidal fresh water river	environmental/other	SAMN08640003	GCA_006209965.1	SRR6986376
CNSV-T9-MD04-10-TT-C	PRJNA271470	aac(3)-IV,aadA1,aph(3')-Ia,aph(4)-Ia,blaCTX-M-65,dfrA14,floR,gyrA_D87Y=POINT,sul1,tet(A)	9	1	1	1	1	1	1	1	1	0	1	2017	arsR,asr,golS,golT,merA,merC,merD,merE,merP,merR,merT,qacEdelta1	USA:MD	non tidal fresh water river	environmental/other	SAMN08640006	GCA_007490105.1	SRR6986375
CNSV-T9-MD04-1-TT-A	PRJNA271470	aac(3)-IV,aadA1,aph(3')-Ia,aph(4)-Ia,blaCTX-M-65,dfrA14,floR,gyrA_D87Y=POINT,sul1,tet(A)	9	1	1	1	1	1	1	1	1	0	1	2017	arsR,asr,golS,golT,merA,merC,merD,merE,merP,merP,merR,merT,qacEdelta1	USA:MD	non tidal fresh water river	environmental/other	SAMN08640012	GCA_007640195.1	SRR6986367
CNSV-T9-MD04-1-TT-B	PRJNA271470	aac(3)-IV,aadA1,aph(3')-Ia,aph(4)-Ia,blaCTX-M-65,dfrA14,floR,gyrA_D87Y=POINT,sul1,tet(A)	9	1	1	1	1	1	1	1	1	0	1	2017	arsR,asr,golS,golT,merA,merC,merD,merE,merP,merP,merR,merT,qacEdelta1	USA:MD	non tidal fresh water river	environmental/other	SAMN08640014	GCA_006208905.1	SRR6986364
CNSV-T11-MD04-1-RV-B	PRJNA271470	aac(3)-IV,aadA1,aph(3')-Ia,aph(4)-Ia,dfrA14,floR,gyrA_D87Y=POINT,sul1,tet(A)	8	1	1	1	1	1	1	1	1	0	0	2017	arsR,asr,golS,golT,merA,merC,merD,merE,merP,merR,merT,qacEdelta1	USA:MD	non tidal fresh water river	environmental/other	SAMN08640018	GCA_007842075.1	SRR7125789
CNSV-T13-DE01-1-RV-A	PRJNA271470	aac(3)-IV,aadA1,aph(4)-Ia,blaCTX-M-65,dfrA14,floR,gyrA_D87Y=POINT,sul1,tet(A)	8	1	1	1	0	1	1	1	1	0	1	2017	arsR,asr,golS,golT,merA,merC,merD,merE,merP,merR,merT,qacEdelta1	USA:MD	preprocessing plant water	environmental/other	SAMN08640021	GCA_006209265.1	SRR7125265
CNSV-T13-MD04-10-TT-A	PRJNA271470	aac(3)-IV,aadA1,aph(3')-Ia,aph(4)-Ia,dfrA14,floR,gyrA_D87Y=POINT,sul1,tet(A)	8	1	1	1	1	1	1	1	1	0	0	2017	arsR,asr,golS,golT,merA,merC,merD,merE,merP,merR,merT,qacEdelta1	USA:MD	non tidal fresh water river	environmental/other	SAMN08640036	GCA_004156355.1	SRR7174964
CNSV-T13-MD04-10-TT-B	PRJNA271470	aac(3)-IV,aadA1,aph(3')-Ia,aph(4)-Ia,dfrA14,floR,gyrA_D87Y=POINT,sul1,tet(A)	8	1	1	1	1	1	1	1	1	0	0	2017	arsR,asr,golS,golT,merA,merC,merD,merE,merP,merR,merT,qacEdelta1	USA:MD	non tidal fresh water river	environmental/other	SAMN08640037	GCA_003873875.1	SRR7175542
CNSV-T7-MD04-10-RV-A	PRJNA271470	aac(3)-IV,aadA1,aph(3')-Ia,aph(4)-Ia,dfrA14,floR,gyrA_D87Y=POINT,sul1,tet(A)	8	1	1	1	1	1	1	1	1	0	0	2017	arsR,asr,golS,golT,merA,merC,merD,merE,merP,merR,merT,qacEdelta1	USA:MD	non tidal fresh water river	environmental/other	SAMN08640041	GCA_006268975.1	SRR6871628
CNSV-T15-DE01-0.1-RV-C	PRJNA271470	aac(3)-IV,aadA1,aph(3')-Ia,aph(4)-Ia,blaCTX-M-65,floR,gyrA_D87Y=POINT,sul1,tet(A)	8	1	1	1	1	1	1	0	1	0	1	2017	arsR,asr,golS,golT,merA,merC,merD,merE,merP,merR,merT,qacEdelta1	USA:MD	preprocessing plant water	environmental/other	SAMN08640050	GCA_005442695.1	SRR7690634
CNSV-T7-MD04-10-TT-C	PRJNA271470	aac(3)-IV,aadA1,aph(3')-Ia,aph(4)-Ia,dfrA14,floR,gyrA_D87Y=POINT,sul1,tet(A)	8	1	1	1	1	1	1	1	1	0	0	2017	arsR,asr,golS,golT,merA,merC,merD,merE,merP,merR,merT,qacEdelta1	USA:MD	non tidal fresh water river	environmental/other	SAMN08640066	GCA_006202565.1	SRR6872199
CNSV-T15-DE01-10-RV-A	PRJNA271470	aac(3)-IV,aadA1,aph(3')-Ia,aph(4)-Ia,blaCTX-M-65,floR,fosA3,gyrA_D87Y=POINT,sul1,tet(A)	9	1	1	1	1	1	1	0	1	1	1	2017	arsR,asr,golS,golT,merA,merC,merD,merE,merP,merR,merT,qacEdelta1	USA:MD	preprocessing plant water	environmental/other	SAMN08640079	GCA_003876835.1	SRR7628926
CNSV-T15-DE01-10-RV-C	PRJNA271470	aac(3)-IV,aadA1,aph(3')-Ia,aph(4)-Ia,blaCTX-M-65,floR,fosA3,gyrA_D87Y=POINT,sul1,tet(A)	9	1	1	1	1	1	1	0	1	1	1	2017	arsR,asr,golS,golT,merA,merC,merD,merE,merP,merR,merT,qacEdelta1	USA:MD	preprocessing plant water	environmental/other	SAMN08640087	GCA_003876895.1	SRR7628913
CNSV-T15-DE01-1-RV-C	PRJNA271470	aac(3)-IV,aadA1,aph(3')-Ia,aph(4)-Ia,blaCTX-M-65,floR,fosA3,gyrA_D87Y=POINT,sul1,tet(A)	9	1	1	1	1	1	1	0	1	1	1	2017	arsR,asr,golS,golT,merA,merC,merD,merE,merP,merR,merT,qacEdelta1	USA:MD	preprocessing plant water	environmental/other	SAMN08640089	GCA_004225025.1	SRR7628914
CNSV-T15-DE01-1-RV-B	PRJNA271470	aac(3)-IV,aadA1,aph(3')-Ia,aph(4)-Ia,blaCTX-M-65,floR,fosA3,gyrA_D87Y=POINT,sul1,tet(A)	9	1	1	1	1	1	1	0	1	1	1	2017	arsR,asr,golS,golT,merA,merC,merD,merE,merP,merR,merT,qacEdelta1	USA:MD	preprocessing plant water	environmental/other	SAMN08640090	GCA_005761415.1	SRR7628956
CNSV-T13-MD04-10-RV-B	PRJNA271470	aac(3)-IV,aadA1,aph(3')-Ia,aph(4)-Ia,dfrA14,floR,gyrA_D87Y=POINT,sul1,tet(A)	8	1	1	1	1	1	1	1	1	0	0	2017	arsR,asr,golS,golT,merA,merC,merD,merE,merP,merR,merT,qacEdelta1	USA:MD	non tidal fresh water river	environmental/other	SAMN08640198	GCA_007841715.1	SRR7125228
CNSV-T13-MD04-10-RV-A	PRJNA271470	aac(3)-IV,aadA1,aph(3')-Ia,aph(4)-Ia,dfrA14,floR,gyrA_D87Y=POINT,sul1,tet(A)	8	1	1	1	1	1	1	1	1	0	0	2017	arsR,asr,golS,golT,merA,merC,merD,merE,merP,merR,merT,qacEdelta1	USA:MD	non tidal fresh water river	environmental/other	SAMN08640199	GCA_006209145.1	SRR7125271
PNUSAS034554	PRJNA230403	aac(3)-IV,aadA1,aph(3')-Ia,aph(4)-Ia,blaCTX-M-65,dfrA14,floR,fosA3,gyrA_D87Y=POINT,sul1,tet(A)	10	1	1	1	1	1	1	1	1	1	1	2018	arsR,asr,golS,golT,merA,merC,merD,merE,merP,merR,merT,qacEdelta1	USA	stool	clinical	SAMN08644527	GCA_011147735.1	SRR6813633
FSIS11807963	PRJNA242847	aac(3)-IV,aadA1,aph(4)-Ia,blaCTX-M-65,floR,fosA3,gyrA_D87Y=POINT,sul1,tet(A)	8	1	1	1	0	1	1	0	1	1	1	2018	arsR,asr,golS,golT,merA,merC,merD,merE,merP,merR,merT,qacEdelta1	USA:MD	chicken carcass	environmental/other	SAMN08662318	GCA_011536665.1	SRR6818843
FSIS31800205	PRJNA242847	aadA1,gyrA_D87Y=POINT,sul1,tet(A)	3	1	1	1	0	0	0	0	0	0	0	2018	arsR,asr,golS,golT,merA,merC,merD,merE,merP,merR,merT,qacEdelta1	USA:MA	raw intact chicken	environmental/other	SAMN08662371	GCA_010968615.1	SRR6818863
FSIS11808053	PRJNA292666	aac(3)-IV,aadA1,aph(4)-Ia,blaCTX-M-65,floR,gyrA_D87Y=POINT,sul1,tet(A)	7	1	1	1	0	1	1	0	1	0	1	2018	arsR,asr,golS,golT,merA,merC,merD,merE,merP,merR,merT,qacEdelta1	USA:VA	animal-chicken-young chicken	environmental/other	SAMN08663247	GCA_011131475.1	SRR6819390
FSIS11808151	PRJNA242847	aac(3)-IV,aadA1,aph(3')-Ia,aph(4)-Ia,dfrA14,gyrA_D87Y=POINT,sul1,tet(A)	7	1	1	1	1	1	1	1	0	0	0	2018	arsR,asr,golS,golT,merA,merC,merD,merE,merP,merR,merT,qacEdelta1	USA:VA	comminuted chicken	environmental/other	SAMN08663248	GCA_011567085.1	SRR6819557
VA-WGS-18011	PRJNA219491	aac(3)-IV,aadA1,aph(3')-Ia,aph(4)-Ia,gyrA_D87Y=POINT,sul1,tet(A)	6	1	1	1	1	1	1	0	0	0	0	2018	arsR,asr,golS,golT,merA,merC,merD,merE,merP,merR,merT,qacEdelta1	USA:VA	sediment	environmental/other	SAMN08663315	GCA_006268715.1	SRR6832913
FSIS21821219	PRJNA242847	aac(3)-IV,aadA1,aph(4)-Ia,blaCTX-M-65,dfrA14,floR,gyrA_D87Y=POINT,sul1,tet(A)	8	1	1	1	0	1	1	1	1	0	1	2018	arsR,asr,golS,golT,merA,merC,merD,merE,merP,merR,merT,qacEdelta1	USA:WI	raw intact chicken	environmental/other	SAMN08668363	GCA_010984275.1	SRR6821118
FSIS21821206	PRJNA242847	aac(3)-IV,aadA1,aph(3')-Ia,aph(4)-Ia,blaCTX-M-65,dfrA14,fosA3,gyrA_D87Y=POINT,sul1,tet(A)	9	1	1	1	1	1	1	1	0	1	1	2018	arsR,asr,golS,golT,merA,merC,merD,merE,merP,merR,merT,qacEdelta1	USA:NJ	comminuted chicken	environmental/other	SAMN08668415	GCA_011138845.1	SRR6821132
FSIS21821208	PRJNA242847	aac(3)-IV,aph(4)-Ia,floR,gyrA_D87Y=POINT	3	0	0	0	0	1	1	0	1	0	0	2018	arsR,asr,golS,golT	USA:NY	comminuted chicken	environmental/other	SAMN08668417	GCA_011574405.1	SRR6821133
FSIS21821209	PRJNA242847	aac(3)-IV,aadA1,aph(3')-Ia,aph(4)-Ia,gyrA_D87Y=POINT,sul1,tet(A)	6	1	1	1	1	1	1	0	0	0	0	2018	arsR,asr,golS,golT,merA,merC,merD,merE,merP,merR,merT,qacEdelta1	USA:NY	comminuted chicken	environmental/other	SAMN08668418	GCA_010933015.1	SRR6821134
PNUSAS035520	PRJNA230403	aadA1,aph(3')-Ia,dfrA14,gyrA_D87Y=POINT,sul1,tet(A)	5	1	1	1	1	0	0	1	0	0	0	2018	arsR,asr,golS,golT,merA,merC,merD,merE,merP,merR,merT,qacEdelta1	USA		clinical	SAMN08709348	GCA_006316145.1	SRR6832900
FSIS21821147	PRJNA242847	aac(3)-IV,aadA1,aph(4)-Ia,floR,gyrA_D87Y=POINT,sul1,tet(A)	6	1	1	1	0	1	1	0	1	0	0	2018	arsR,asr,golS,golT,merA,merC,merD,merE,merP,merR,merT,qacEdelta1	USA:DE	chicken carcass	environmental/other	SAMN08714119	GCA_010578345.1	SRR6837713
FSIS21821174	PRJNA242847	aac(3)-IV,aadA1,aph(3')-Ia,aph(4)-Ia,blaCTX-M-65,dfrA14,floR,gyrA_D87Y=POINT,sul1,tet(A)	9	1	1	1	1	1	1	1	1	0	1	2018	arsR,asr,golS,golT,merA,merC,merD,merE,merP,merR,merT,qacEdelta1	USA:AR	raw intact chicken	environmental/other	SAMN08714120	GCA_010976515.1	SRR6837717
FSIS21821235	PRJNA242847	aac(3)-IV,aadA1,aph(3')-Ia,aph(4)-Ia,blaCTX-M-65,dfrA14,floR,gyrA_D87Y=POINT,sul1,tet(A)	9	1	1	1	1	1	1	1	1	0	1	2018	arsR,asr,golS,golT,merA,merC,merD,merE,merP,merR,merT,qacEdelta1	USA:MA	raw intact chicken	environmental/other	SAMN08714123	GCA_010965055.1	SRR6837719
FSIS31800234	PRJNA242847	aadA1,gyrA_D87Y=POINT,sul1,tet(A)	3	1	1	1	0	0	0	0	0	0	0	2018	arsR,asr,golS,golT,merA,merC,merD,merE,merP,merR,merT,qacEdelta1	USA:NC	raw intact chicken	environmental/other	SAMN08719239	GCA_011138635.1	SRR6843296
FSIS31800237	PRJNA242847	aadA1,gyrA_D87Y=POINT,sul1,tet(A)	3	1	1	1	0	0	0	0	0	0	0	2018	arsR,asr,golS,golT,merA,merC,merD,merE,merP,merR,merT,qacEdelta1	USA:NC	Comminuted Turkey	environmental/other	SAMN08719242	GCA_011174475.1	SRR6844204
FSIS21821251	PRJNA242847	aac(3)-IV,aadA1,aph(4)-Ia,blaCTX-M-65,floR,fosA3,gyrA_D87Y=POINT,sul1,tet(A)	8	1	1	1	0	1	1	0	1	1	1	2018	arsR,asr,golS,golT,merA,merC,merD,merE,merP,merR,merT,qacEdelta1	USA:GA	comminuted chicken	environmental/other	SAMN08723999	GCA_010983335.1	SRR6848351
FDA0931001-S001-001	PRJNA186035	aac(3)-IV,aadA1,aph(4)-Ia,blaCTX-M-65,dfrA14,floR,fosA3,gyrA_D87Y=POINT,sul1,tet(A)	9	1	1	1	0	1	1	1	1	1	1	2018	arsR,asr,golS,golT,merA,merC,merD,merE,merP,merR,merT,qacEdelta1	USA:NJ	raw pet food	environmental/other	SAMN08724260	GCA_007637515.1	SRR6881706
114061	PRJNA248792	aac(3)-IVa,aadA1,aph(3')-Ia,aph(4)-Ia,blaCTX-M-65,dfrA14,floR,fosA3,gyrA_D87Y=POINT,sul1,tet(A)	10	1	1	1	1	1	1	1	1	1	1	2015	arsR,golS,golT,merC,merP,merR,merT,qacEdelta1	United Kingdom: United Kingdom	Homo sapiens	clinical	SAMN08732049	GCA_010004265.2	NULL
PNUSAS033177	PRJNA230403	aadA1,gyrA_D87Y=POINT,sul1,tet(A)	3	1	1	1	0	0	0	0	0	0	0	2018	arsR,asr,golS,golT,merA,merC,merD,merE,merP,merR,merT,qacEdelta1	USA	stool	clinical	SAMN08743631	GCA_010902935.1	SRR6870566
FDA1042723-001-001	PRJNA186035	aadA1,gyrA_D87Y=POINT,sul1,tet(A)	3	1	1	1	0	0	0	0	0	0	0	2018	arsR,asr,golS,golT,merA,merC,merD,merE,merP,merR,merT,qacEdelta1	USA:WA	raw chicken dog food	environmental/other	SAMN08744592	GCA_006206005.1	SRR6890535
FSIS11808304	PRJNA292666	aac(3)-IV,aadA1,aph(4)-Ia,blaCTX-M-65,dfrA14,floR,gyrA_D87Y=POINT,sul1,tet(A)	8	1	1	1	0	1	1	1	1	0	1	2018	arsR,asr,golS,golT,merA,merC,merD,merE,merP,merR,merT,qacEdelta1	USA:NC	animal-chicken-young chicken	environmental/other	SAMN08767320	GCA_011575765.1	SRR6876274
FSIS11808307	PRJNA292666	aac(3)-IV,aadA1,aph(4)-Ia,floR,gyrA_D87Y=POINT,sul1,tet(A)	6	1	1	1	0	1	1	0	1	0	0	2018	arsR,asr,golS,golT,merA,merC,merD,merE,merP,merR,merT,qacEdelta1	USA:MO	animal-chicken-young chicken	environmental/other	SAMN08767323	GCA_011533505.1	SRR6876310
FSIS21821290	PRJNA242847	aac(3)-IV,aadA1,aph(3')-Ia,aph(4)-Ia,blaCTX-M-65,floR,fosA3,gyrA_D87Y=POINT,sul1,tet(A)	9	1	1	1	1	1	1	0	1	1	1	2018	arsR,asr,golS,golT,merA,merC,merD,merE,merP,merR,merT,qacEdelta1	USA:VA	raw intact chicken	environmental/other	SAMN08767345	GCA_011133375.1	SRR6876201
FSIS21821294	PRJNA242847	aac(3)-IV,aph(4)-Ia,fosA3,gyrA_D87Y=POINT	3	0	0	0	0	1	1	0	0	1	0	2018	arsR,asr,golS,golT	USA:VT	comminuted chicken	environmental/other	SAMN08767349	GCA_010979475.1	SRR6876239
FSIS21821300	PRJNA242847	aac(3)-IV,aadA1,aph(4)-Ia,blaCTX-M-65,dfrA14,floR,gyrA_D87Y=POINT,sul1,tet(A)	8	1	1	1	0	1	1	1	1	0	1	2018	arsR,golS,golT,merC,merP,merR,merT,qacEdelta1	USA:SC	raw intact chicken	environmental/other	SAMN08767355		SRR6876255
FSIS21821302	PRJNA242847	aac(3)-IV,aadA1,aph(4)-Ia,floR,gyrA_D87Y=POINT,sul1,tet(A)	6	1	1	1	0	1	1	0	1	0	0	2018	arsR,asr,golS,golT,merA,merC,merD,merE,merP,merR,merT,qacEdelta1	USA:DE	raw intact chicken	environmental/other	SAMN08767371	GCA_011139055.1	SRR6876196
FSIS21821312	PRJNA242847	aadA1,gyrA_D87Y=POINT,sul1,tet(A)	3	1	1	1	0	0	0	0	0	0	0	2018	arsR,asr,golS,golT,merA,merC,merD,merE,merP,merR,merT,qacEdelta1	USA:AR	raw intact chicken	environmental/other	SAMN08767381	GCA_010935775.1	SRR6876180
PNUSAS035081	PRJNA230403	aadA1,gyrA_D87Y=POINT,sul1,tet(A)	3	1	1	1	0	0	0	0	0	0	0	2018	arsR,asr,golS,golT,merA,merC,merD,merE,merP,merR,merT,qacEdelta1	USA	stool	clinical	SAMN08773220	GCA_011139455.1	SRR6879615
PNUSAS034586	PRJNA230403	aac(3)-IV,aadA1,aph(3')-Ia,aph(4)-Ia,blaCTX-M-65,dfrA14,floR,fosA3,gyrA_D87Y=POINT,sul1,tet(A)	10	1	1	1	1	1	1	1	1	1	1	2018	arsR,asr,golS,golT,merA,merC,merD,merE,merP,merR,merT,qacEdelta1	USA		clinical	SAMN08773234	GCA_006202505.1	SRR6879630
PNUSAS031164	PRJNA230403	aac(3)-IV,aadA1,aph(3')-Ia,aph(4)-Ia,blaCTX-M-65,floR,gyrA_D87Y=POINT,sul1,tet(A)	8	1	1	1	1	1	1	0	1	0	1	2017	arsR,asr,golS,golT,merA,merC,merD,merE,merP,merR,merT,qacEdelta1	USA	urine	clinical	SAMN08773244	GCA_011619585.1	SRR6879643
PNUSAS030107	PRJNA230403	aadA1,dfrA14,gyrA_D87Y=POINT,sul1,tet(A)	4	1	1	1	0	0	0	1	0	0	0	2017	arsR,asr,golS,golT,merA,merC,merD,merE,merP,merR,merT,qacEdelta1	USA	stool	clinical	SAMN08773246	GCA_011569185.1	SRR6879638
PNUSAS031865	PRJNA230403	aac(3)-IV,aadA1,aph(3')-Ia,aph(4)-Ia,dfrA14,floR,gyrA_D87Y=POINT,sul1,tet(A)	8	1	1	1	1	1	1	1	1	0	0	2017	arsR,asr,golS,golT,merA,merC,merD,merE,merP,merR,merT,qacEdelta1	USA	stool	clinical	SAMN08773255	GCA_011133035.1	SRR6879642
PNUSAS035280	PRJNA230403	aac(3)-IV,aadA1,aph(3')-Ia,aph(4)-Ia,blaCTX-M-65,dfrA14,floR,gyrA_D87Y=POINT,sul1,tet(A)	9	1	1	1	1	1	1	1	1	0	1	2017	arsR,asr,golS,golT,merA,merC,merD,merE,merP,merR,merT,qacEdelta1	USA		clinical	SAMN08773282	GCA_007563745.1	SRR6879678
PNUSAS035807	PRJNA230403	aac(3)-IV,aadA1,aph(3')-Ia,aph(4)-Ia,dfrA14,gyrA_D87Y=POINT,sul1,tet(A)	7	1	1	1	1	1	1	1	0	0	0	2017	arsR,asr,golS,golT,merA,merC,merD,merE,merP,merR,merT,qacEdelta1	USA	stool	clinical	SAMN08773448	GCA_011615165.1	SRR6879929
PNUSAS035810	PRJNA230403	aac(3)-IV,aph(3')-Ia,aph(4)-Ia,floR=PARTIAL,gyrA_D87Y=POINT	4	0	0	0	1	1	1	0	1	0	0	2017	arsR,asr,golS,golT	USA	stool	clinical	SAMN08773465	GCA_011556255.1	SRR6879937
PNUSAS035820	PRJNA230403	aadA1,gyrA_D87Y=POINT,sul1,tet(A)	3	1	1	1	0	0	0	0	0	0	0	2017	arsR,asr,golS,golT,merA,merC,merD,merE,merP,merR,merT,qacEdelta1	USA:TN	turkey	environmental/other	SAMN08774251	GCA_011147255.1	SRR6880769
PNUSAS036664	PRJNA230403	aac(3)-IV,aph(4)-Ia,blaCTX-M-65,floR,gyrA_D87Y=POINT	4	0	0	0	0	1	1	0	1	0	1	2017	arsR,asr,golS,golT	USA	stool	clinical	SAMN08774791	GCA_011577245.1	SRR6881310
PNUSAS035755	PRJNA230403	aadA1,blaCTX-M-65,fosA3,gyrA_D87Y=POINT,sul1,tet(A)	5	1	1	1	0	0	0	0	0	1	1	2017	arsR,asr,golS,golT,merA,merC,merD,merE,merP,merR,merT,qacEdelta1	USA	stool	clinical	SAMN08774870	GCA_011530885.1	SRR6881478
PNUSAS036597	PRJNA230403	aac(3)-IV,aadA1,aph(3')-Ia,aph(4)-Ia,blaCTX-M-65,dfrA14,floR,fosA3,gyrA_D87Y=POINT,sul1,tet(A)	10	1	1	1	1	1	1	1	1	1	1	2018	arsR,asr,golS,golT,merA,merC,merD,merE,merP,merR,merT,qacE,qacEdelta1	USA	stool	clinical	SAMN08774912	GCA_010936015.1	SRR6881493
FSIS21821316	PRJNA242847	aac(3)-IV,aadA1,aph(3')-Ia,aph(4)-Ia,blaCTX-M-65,floR,gyrA_D87Y=POINT,sul1,tet(A)	8	1	1	1	1	1	1	0	1	0	1	2018	arsR,asr,golS,golT,merA,merC,merD,merE,merP,merR,merT,qacEdelta1	USA:GA	comminuted chicken	environmental/other	SAMN08792322	GCA_010893135.1	SRR6890661
FSIS31800279	PRJNA242847	aac(3)-IV,aadA1,aph(3')-Ia,aph(4)-Ia,blaCTX-M-65,dfrA14,floR,fosA3,gyrA_D87Y=POINT,sul1,tet(A)	10	1	1	1	1	1	1	1	1	1	1	2018	arsR,asr,golS,golT,merA,merC,merD,merE,merP,merR,merT,qacEdelta1	USA:NY	raw intact chicken	environmental/other	SAMN08799017	GCA_010973415.1	SRR6902591
FSIS31800287	PRJNA242847	aac(3)-IV,aadA1,aph(3')-Ia,aph(4)-Ia,floR,gyrA_D87Y=POINT,sul1,tet(A)	7	1	1	1	1	1	1	0	1	0	0	2018	arsR,asr,golS,golT,merA,merC,merD,merE,merP,merR,merT,qacEdelta1	USA:GA	comminuted chicken	environmental/other	SAMN08799025	GCA_011758405.1	SRR6902678
FSIS31800289	PRJNA242847	aac(3)-IV,aadA1,aph(4)-Ia,blaCTX-M-65,floR,gyrA_D87Y=POINT,sul1,tet(A)	7	1	1	1	0	1	1	0	1	0	1	2018	arsR,asr,golS,golT,merA,merC,merD,merE,merP,merR,merT,qacEdelta1	USA:NY	chicken carcass	environmental/other	SAMN08799027	GCA_010952855.1	SRR6902583
FSIS31800265	PRJNA242847	aac(3)-IV,aadA1,aph(3')-Ia,aph(4)-Ia,floR,gyrA_D87Y=POINT,sul1,tet(A)	7	1	1	1	1	1	1	0	1	0	0	2018	arsR,asr,golS,golT,merA,merC,merD,merE,merP,merR,merT,qacEdelta1	USA:CA	Product-Raw-Ground, Comminuted or Otherwise Nonintact-Pork	environmental/other	SAMN08799032	GCA_010872005.1	SRR6902580
FSIS31800267	PRJNA242847	aac(3)-IV,aph(3')-Ia,aph(4)-Ia,blaCTX-M-65,dfrA14,floR,fosA3,gyrA_D87Y=POINT	7	0	0	0	1	1	1	1	1	1	1	2018	arsR,asr,golS,golT	USA:CO	comminuted chicken	environmental/other	SAMN08799034	GCA_011554635.1	SRR6902575
FSIS11808666	PRJNA242847	aac(3)-IV,aph(3')-Ia,aph(4)-Ia,dfrA14,floR,gyrA_D87Y=POINT	5	0	0	0	1	1	1	1	1	0	0	2018	arsR,asr,golS,golT	USA:IN	Comminuted Turkey	environmental/other	SAMN08801060	GCA_010934795.1	SRR6904585
FSIS11808670	PRJNA242847	aac(3)-IV,aadA1,aph(3')-Ia,aph(4)-Ia,blaCTX-M-65,dfrA14,floR,gyrA_D87Y=POINT,sul1,tet(A)	9	1	1	1	1	1	1	1	1	0	1	2018	arsR,asr,golS,golT,merA,merC,merD,merE,merP,merR,merT,qacEdelta1	USA:MD	raw intact chicken	environmental/other	SAMN08801064	GCA_011579645.1	SRR6904556
FSIS11808671	PRJNA242847	aac(3)-IV,aadA1,aph(4)-Ia,blaCTX-M-65,floR,fosA3,gyrA_D87Y=POINT,sul1,tet(A)	8	1	1	1	0	1	1	0	1	1	1	2018	arsR,asr,golS,golT,merA,merC,merD,merE,merP,merR,merT,qacEdelta1	USA:GA	comminuted chicken	environmental/other	SAMN08801065	GCA_011561845.1	SRR6904578
FSIS21821342	PRJNA242847	aadA1,aph(3')-Ia,dfrA14,gyrA_D87Y=POINT,sul1,tet(A)	5	1	1	1	1	0	0	1	0	0	0	2018	arsR,asr,golS,golT,merA,merC,merD,merE,merP,merR,merT,qacEdelta1	USA:MD	raw intact chicken	environmental/other	SAMN08801302	GCA_010945255.1	SRR6904558
FSIS21821346	PRJNA242847	aac(3)-IV,aadA1,aph(3')-Ia,aph(4)-Ia,blaCTX-M-65,dfrA14,floR,gyrA_D87Y=POINT,sul1,tet(A)	9	1	1	1	1	1	1	1	1	0	1	2018	arsR,asr,golS,golT,merA,merC,merD,merE,merP,merR,merT,qacEdelta1	USA:GA	comminuted chicken	environmental/other	SAMN08801306	GCA_010935415.1	SRR6904574
FSIS11808100	PRJNA242847	aac(3)-IV,aadA1,aph(3')-Ia,aph(4)-Ia,blaCTX-M-65,dfrA14,floR,gyrA_D87Y=POINT,sul1,tet(A)	9	1	1	1	1	1	1	1	1	0	1	2018	arsR,asr,golS,golT,merA,merC,merD,merE,merP,merR,merT,qacEdelta1	USA:MI	comminuted chicken	environmental/other	SAMN08801750	GCA_011566705.1	SRR6904879
PNUSAS037221	PRJNA230403	aadA1,gyrA_D87Y=POINT,sul1,tet(A)	3	1	1	1	0	0	0	0	0	0	0	2018	arsR,asr,golS,golT,merA,merC,merD,merE,merP,merR,merT,qacEdelta1	USA	stool	clinical	SAMN08804679	GCA_010903135.1	SRR6908072
PNUSAS037552	PRJNA230403	aac(3)-IV,aadA1,aph(3')-Ia,aph(4)-Ia,blaCTX-M-65,dfrA14,floR,fosA3,gyrA_D87Y=POINT,sul1,tet(A)	10	1	1	1	1	1	1	1	1	1	1	2018	arsR,asr,golS,golT,merA,merC,merD,merE,merP,merR,merT,qacEdelta1	USA		clinical	SAMN08804969	GCA_007638535.1	SRR6908332
PNUSAS037348	PRJNA230403	aac(3)-IV,aadA1,aph(4)-Ia,blaCTX-M-65,dfrA14,floR,gyrA_D87Y=POINT,sul1,tet(A)	8	1	1	1	0	1	1	1	1	0	1	2018	arsR,asr,golS,golT,merA,merC,merD,merE,merP,merR,merT,qacEdelta1	USA	stool	clinical	SAMN08815151	GCA_010944915.1	SRR6916427
PNUSAS037016	PRJNA230403	aac(3)-IV,aadA1,aph(3')-Ia,aph(4)-Ia,blaCTX-M-65,dfrA14,floR,gyrA_D87Y=POINT,sul1,tet(A)	9	1	1	1	1	1	1	1	1	0	1	2018	arsR,asr,golS,golT,merA,merC,merD,merE,merP,merR,merT,qacEdelta1	USA		clinical	SAMN08823395	GCA_007567425.1	SRR6920476
PNUSAS037517	PRJNA230403	aac(3)-IV,aadA1,aph(3')-Ia,aph(4)-Ia,blaCTX-M-65,dfrA14,floR,fosA3,gyrA_D87Y=POINT,sul1,tet(A)	10	1	1	1	1	1	1	1	1	1	1	2018	arsR,asr,golS,golT,merA,merC,merD,merE,merP,merR,merT,qacEdelta1	USA		clinical	SAMN08832569	GCA_007639335.1	SRR6926883
PNUSAS037300	PRJNA230403	aadA1,gyrA_D87Y=POINT,sul1,tet(A)	3	1	1	1	0	0	0	0	0	0	0	2018	arsR,asr,golS,golT,merA,merC,merD,merE,merP,merR,merT,qacEdelta1	USA	stool	clinical	SAMN08832605	GCA_011546415.1	SRR6926981
PNUSAS037433	PRJNA230403	aac(3)-IV,aadA1,aph(3')-Ia,aph(4)-Ia,blaCTX-M-65,dfrA14,floR,fosA3,gyrA_D87Y=POINT,sul1,tet(A)	10	1	1	1	1	1	1	1	1	1	1	2017	arsR,asr,golS,golT,merA,merC,merD,merE,merP,merR,merT,qacEdelta1	USA	stool	clinical	SAMN08832638	GCA_011516365.1	SRR6926984
FSIS21821369	PRJNA242847	aac(3)-IV,aadA1,aph(3')-Ia,aph(4)-Ia,blaCTX-M-65,dfrA14,floR,gyrA_D87Y=POINT,sul1,tet(A)	9	1	1	1	1	1	1	1	1	0	1	2018	arsR,asr,golS,golT,merA,merC,merD,merE,merP,merR,merT,qacEdelta1	USA:NC	raw intact chicken	environmental/other	SAMN08848645	GCA_010888695.1	SRR6930058
FSIS21821382	PRJNA242847	aac(3)-IV,aph(4)-Ia,blaCTX-M-65,floR,fosA3,gyrA_D87Y=POINT	5	0	0	0	0	1	1	0	1	1	1	2018	arsR,asr,golS,golT	USA:CA	comminuted chicken	environmental/other	SAMN08848655	GCA_010966115.1	SRR6930102
FSIS21821383	PRJNA242847	aac(3)-IV,aadA1,aph(3')-Ia,aph(4)-Ia,blaCTX-M-65,floR,gyrA_D87Y=POINT,sul1,tet(A)	8	1	1	1	1	1	1	0	1	0	1	2018	arsR,asr,golS,golT,merA,merC,merD,merE,merP,merR,merT,qacEdelta1	USA:NC	raw intact chicken	environmental/other	SAMN08848656	GCA_011153315.1	SRR6930098
FSIS11808367	PRJNA242847	aac(3)-IV,aadA1,aph(4)-Ia,blaCTX-M-65,dfrA14,floR,gyrA_D87Y=POINT,sul1,tet(A)	8	1	1	1	0	1	1	1	1	0	1	2018	arsR,asr,golS,golT,merA,merC,merD,merE,merP,merR,merT,qacEdelta1	USA:NC	comminuted chicken	environmental/other	SAMN08851614	GCA_011622645.1	SRR6933287
FSIS11808375	PRJNA242847	aadA1,gyrA_D87Y=POINT,sul1,tet(A)	3	1	1	1	0	0	0	0	0	0	0	2018	arsR,asr,golS,golT,merA,merC,merD,merE,merP,merR,merT,qacEdelta1	USA:MD	chicken carcass	environmental/other	SAMN08851622	GCA_011528995.1	SRR6933176
FSIS11808462	PRJNA292666	aadA1,gyrA_D87Y=POINT,sul1,tet(A)	3	1	1	1	0	0	0	0	0	0	0	2018	arsR,asr,golS,golT,merA,merC,merD,merE,merP,merR,merT,qacEdelta1	USA:NC	animal-chicken-young chicken	environmental/other	SAMN08851635	GCA_011582185.1	SRR6933263
FSIS11808707	PRJNA242847	aac(3)-IV,aadA1,aph(4)-Ia,blaCTX-M-65,dfrA14,floR,gyrA_D87Y=POINT,sul1,tet(A)	8	1	1	1	0	1	1	1	1	0	1	2018	arsR,asr,golS,golT,merA,merC,merD,merE,merP,merR,merT,qacEdelta1	USA:DE	chicken carcass	environmental/other	SAMN08851666	GCA_011520405.1	SRR6933133
FSIS11808709	PRJNA242847	aac(3)-IV,aadA1,aph(3')-Ia,aph(4)-Ia,blaCTX-M-65,dfrA14,floR,gyrA_D87Y=POINT,sul1,tet(A)	9	1	1	1	1	1	1	1	1	0	1	2018	arsR,asr,golS,golT,merA,merC,merD,merE,merP,merR,merT,qacEdelta1	USA:MD	raw intact chicken	environmental/other	SAMN08851668	GCA_011143475.1	SRR6933151
FSIS11808711	PRJNA242847	aac(3)-IV,aadA1,aph(4)-Ia,blaCTX-M-65,floR,fosA3,gyrA_D87Y=POINT,sul1,tet(A)	8	1	1	1	0	1	1	0	1	1	1	2018	arsR,asr,golS,golT,merA,merC,merD,merE,merP,merR,merR,merT,qacEdelta1	USA:IL	comminuted chicken	environmental/other	SAMN08851670	GCA_011576265.1	SRR6933134
FSIS11808717	PRJNA242847	aac(3)-IV,aadA1,aph(4)-Ia,blaCTX-M-65,floR,fosA3,gyrA_D87Y=POINT,sul1,tet(A)	8	1	1	1	0	1	1	0	1	1	1	2018	arsR,asr,golS,golT,merA,merC,merD,merE,merP,merR,merT,qacEdelta1	USA:TX	chicken carcass	environmental/other	SAMN08851676	GCA_011566845.1	SRR6933152
FSIS11807599	PRJNA242847	aadA1,gyrA_D87Y=POINT,sul1,tet(A)	3	1	1	1	0	0	0	0	0	0	0	2018	arsR,asr,golS,golT,merA,merC,merD,merE,merP,merR,merT,qacEdelta1	USA:NY	raw intact chicken	environmental/other	SAMN08863878	GCA_010955255.1	SRR6940340
PNUSAS037415	PRJNA230403	aac(3)-IV,aadA1,aph(4)-Ia,blaCTX-M-65,floR,gyrA_D87Y=POINT,sul1,tet(A)	7	1	1	1	0	1	1	0	1	0	1	2017	arsR,asr,golS,golT,merA,merC,merD,merE,merP,merR,merT,qacEdelta1	USA	stool	clinical	SAMN08865456	GCA_011150835.1	SRR6940328
PNUSAS037091	PRJNA230403	aac(3)-IV,aadA1,aph(3')-Ia,aph(4)-Ia,blaCTX-M-65,dfrA14,floR,gyrA_D87Y=POINT,sul1,tet(A)	9	1	1	1	1	1	1	1	1	0	1	2018	arsR,asr,golS,golT,merA,merC,merD,merE,merP,merR,merT,qacEdelta1	USA	Decubitius Ulcer	clinical	SAMN08865557	GCA_011520025.1	SRR6940787
FSIS11808812	PRJNA242847	aadA1,gyrA_D87Y=POINT,sul1,tet(A)	3	1	1	1	0	0	0	0	0	0	0	2018	arsR,asr,golS,golT,merA,merC,merD,merE,merP,merR,merT,qacEdelta1	USA:OH	chicken carcass	environmental/other	SAMN08873589	GCA_010894975.1	SRR6950228
FSIS11808815	PRJNA242847	aac(3)-IV,aadA1,aph(3')-Ia,aph(4)-Ia,floR,gyrA_D87Y=POINT,sul1,tet(A)	7	1	1	1	1	1	1	0	1	0	0	2018	arsR,asr,golS,golT,merA,merC,merD,merE,merP,merR,merT,qacEdelta1	USA:DE	chicken carcass	environmental/other	SAMN08873592	GCA_010962575.1	SRR6950083
FSIS11808845	PRJNA242847	aac(3)-IV,aph(3')-Ia,aph(4)-Ia,dfrA14,floR,gyrA_D87Y=POINT	5	0	0	0	1	1	1	1	1	0	0	2018	arsR,asr,golS,golT	USA:DE	raw intact chicken	environmental/other	SAMN08873595	GCA_011540255.1	SRR6950234
FSIS11808847	PRJNA242847	aac(3)-IV,aadA1,aph(3')-Ia,aph(4)-Ia,blaCTX-M-65,dfrA14,floR,gyrA_D87Y=POINT,sul1,tet(A)	9	1	1	1	1	1	1	1	1	0	1	2018	arsR,asr,golS,golT,merA,merC,merE,merP,merR,merT,qacEdelta1	USA:DE	chicken carcass	environmental/other	SAMN08873597	GCA_011162675.1	SRR6950079
PNUSAS038054	PRJNA230403	blaCTX-M-65,fosA3,gyrA_D87Y=POINT	2	0	0	0	0	0	0	0	0	1	1	2018	arsR,asr,golS,golT	USA		clinical	SAMN08885902	GCA_006274115.1	SRR6956000
PNUSAS038047	PRJNA230403	aac(3)-IV,aadA1,aph(3')-Ia,aph(4)-Ia,blaCTX-M-65,dfrA14,floR,fosA3,gyrA_D87Y=POINT,sul1,tet(A)	10	1	1	1	1	1	1	1	1	1	1	2018	arsR,asr,golS,golT,merA,merC,merD,merE,merP,merR,merT,qacEdelta1	USA		clinical	SAMN08885903	GCA_007567925.1	SRR6956001
PNUSAS038049	PRJNA230403	aac(3)-IV,aadA1,aph(3')-Ia,aph(4)-Ia,blaCTX-M-65,dfrA14,floR,gyrA_D87Y=POINT,sul1,tet(A)	9	1	1	1	1	1	1	1	1	0	1	2018	arsR,asr,golS,golT,merA,merC,merD,merE,merP,merR,merT,qacEdelta1	USA		clinical	SAMN08885913	GCA_006318745.1	SRR6956024
FSIS11808919	PRJNA292666	aadA1,blaCTX-M-65,fosA3,gyrA_D87Y=POINT,sul1,tet(A)	5	1	1	1	0	0	0	0	0	1	1	2018	arsR,asr,golS,golT,merA,merC,merD,merE,merP,merR,merT,qacEdelta1	USA:VA	animal-chicken-young chicken	environmental/other	SAMN08886762	GCA_011528025.1	SRR6956278
FSIS11808853	PRJNA242847	aac(3)-IV,aadA1,aph(4)-Ia,floR,gyrA_D87Y=POINT,sul1,tet(A)	6	1	1	1	0	1	1	0	1	0	0	2018	arsR,asr,golS,golT,merA,merC,merD,merE,merP,merR,merT,qacEdelta1	USA:MS	comminuted chicken	environmental/other	SAMN08886764	GCA_011515705.1	SRR6977479
FSIS11808856	PRJNA242847	aac(3)-IV,aadA1,aph(3')-Ia,aph(4)-Ia,blaCTX-M-65,dfrA14,floR,gyrA_D87Y=POINT,sul1,tet(A)	9	1	1	1	1	1	1	1	1	0	1	2018	arsR,asr,golS,golT,merA,merC,merD,merE,merP,merR,merT,qacEdelta1	USA:GA	raw intact chicken	environmental/other	SAMN08886767	GCA_011567885.1	SRR6977483
PNUSAS035670	PRJNA230403	aac(3)-IV,aph(3')-Ia,aph(4)-Ia,dfrA14,floR,gyrA_D87Y=POINT	5	0	0	0	1	1	1	1	1	0	0	2018	arsR,asr,golS,golT	USA	blood	clinical	SAMN08899575	GCA_011153265.1	SRR6968013
FSIS21821391	PRJNA242847	aac(3)-IV,aadA1,aph(3')-Ia,aph(4)-Ia,blaCTX-M-65,dfrA14,floR,fosA3,gyrA_D87Y=POINT,sul1,tet(A)	10	1	1	1	1	1	1	1	1	1	1	2018	arsR,asr,golS,golT,merA,merC,merD,merE,merP,merR,merT,qacEdelta1	USA:PA	raw intact chicken	environmental/other	SAMN08904769	GCA_010875825.1	SRR6976846
FSIS21821401	PRJNA242847	aac(3)-IV,aadA1,aph(3')-Ia,aph(4)-Ia,blaCTX-M-65,floR,gyrA_D87Y=POINT,sul1,tet(A)	8	1	1	1	1	1	1	0	1	0	1	2018	arsR,asr,golS,golT,merA,merC,merD,merE,merP,merR,merT,qacEdelta1	USA:VA	raw intact chicken	environmental/other	SAMN08904774	GCA_010933455.1	SRR6976862
FSIS21821402	PRJNA242847	aac(3)-IV,aadA1,aph(4)-Ia,blaCTX-M-65,dfrA14,floR,gyrA_D87Y=POINT,sul1,tet(A)	8	1	1	1	0	1	1	1	1	0	1	2018	arsR,asr,golS,golT,merA,merC,merD,merE,merP,merR,merT,qacEdelta1	USA:NC	comminuted chicken	environmental/other	SAMN08904775	GCA_010962275.1	SRR6976761
FSIS21821403	PRJNA242847	aac(3)-IV,aadA1,aph(4)-Ia,dfrA14,floR,gyrA_D87Y=POINT,sul1,tet(A)	7	1	1	1	0	1	1	1	1	0	0	2018	arsR,asr,golS,golT,merA,merC,merD,merE,merP,merR,merT,qacEdelta1	USA:NJ	comminuted chicken	environmental/other	SAMN08904776	GCA_011155635.1	SRR6976762
FSIS21821406	PRJNA242847	aadA1,gyrA_D87Y=POINT,sul1,tet(A)	3	1	1	1	0	0	0	0	0	0	0	2018	arsR,asr,golS,golT,merA,merC,merD,merE,merP,merR,merT,qacEdelta1	USA:AR	raw intact chicken	environmental/other	SAMN08904779	GCA_011546355.1	SRR6976748
FSIS21821407	PRJNA242847	aac(3)-IV,aadA1,aph(3')-Ia,aph(4)-Ia,blaCTX-M-65,dfrA14,floR,gyrA_D87Y=POINT,sul1,tet(A)	9	1	1	1	1	1	1	1	1	0	1	2018	arsR,asr,golS,golT,merA,merC,merD,merE,merP,merR,merT,qacEdelta1	USA:CT	raw intact chicken	environmental/other	SAMN08904780	GCA_006275175.1	SRR6976836
FSIS21821408	PRJNA242847	aac(3)-IV,aadA1,aph(4)-Ia,floR,gyrA_D87Y=POINT,sul1,tet(A)	6	1	1	1	0	1	1	0	1	0	0	2018	arsR,asr,golS,golT,merA,merC,merD,merE,merP,merR,merT,qacEdelta1	USA:VT	comminuted chicken	environmental/other	SAMN08904781	GCA_011154435.1	SRR6976749
FSIS21821411	PRJNA242847	aadA1,gyrA_D87Y=POINT,sul1,tet(A)	3	1	1	1	0	0	0	0	0	0	0	2018	arsR,asr,golS,golT,merA,merC,merD,merE,merP,merR,merT,qacEdelta1	USA:AR	chicken carcass	environmental/other	SAMN08904784	GCA_011584045.1	SRR6976763
FSIS11808936	PRJNA242847	aac(3)-IV,aadA1,aph(3')-Ia,aph(4)-Ia,dfrA14,floR,gyrA_D87Y=POINT,sul1,tet(A)	8	1	1	1	1	1	1	1	1	0	0	2018	arsR,asr,golS,golT,merA,merC,merD,merE,merP,merR,merT,qacEdelta1	USA:NC	chicken carcass	environmental/other	SAMN08909980	GCA_011547025.1	SRR6984739
FDA1045992-C001-004	PRJNA186035	aac(3)-IV,aadA1,aph(3')-Ia,aph(4)-Ia,blaCTX-M-65,dfrA14,floR,gyrA_D87Y=POINT,sul1,tet(A)	9	1	1	1	1	1	1	1	1	0	1	2018	arsR,asr,golS,golT,merA,merC,merD,merE,merP,merR,merT,qacEdelta1	Viet Nam	frozen yellow eel	environmental/other	SAMN08915818	GCA_006279865.1	SRR7041861
PNUSAS037864	PRJNA230403	aac(3)-IV,aadA1,aph(3')-Ia,aph(4)-Ia,blaCTX-M-65,dfrA14,floR,fosA3,gyrA_D87Y=POINT,sul1,tet(A)	10	1	1	1	1	1	1	1	1	1	1	2018	arsR,asr,golS,golT,merA,merC,merD,merE,merP,merR,merT,qacEdelta1	USA		clinical	SAMN08916396	GCA_006321965.1	SRR6984299
PNUSAS037425	PRJNA230403	aadA1,gyrA_D87Y=POINT,sul1,tet(A)	3	1	1	1	0	0	0	0	0	0	0	2018	arsR,asr,golS,golT,merA,merC,merD,merE,merP,merR,merT,qacEdelta1	USA		clinical	SAMN08922683	GCA_007661685.1	SRR6994799
PNUSAS037087	PRJNA230403	aac(3)-IV,aadA1,aph(3')-Ia,aph(4)-Ia,blaCTX-M-65,dfrA14,floR,fosA3,gyrA_D87Y=POINT,sul1,tet(A)	10	1	1	1	1	1	1	1	1	1	1	2018	arsR,asr,golS,golT,merA,merC,merD,merE,merP,merR,merT,qacEdelta1	USA		clinical	SAMN08922733	GCA_011547875.1	SRR6994851
OSF078643	PRJNA186035	aac(3)-IV,aadA1,aph(4)-Ia,blaCTX-M-65,floR,gyrA_D87Y=POINT,sul1,tet(A)	7	1	1	1	0	1	1	0	1	0	1	2016	arsR,asr,golS,golT,merA,merC,merD,merE,merP,merR,merT,qacEdelta1	USA:NE	chicken meat	environmental/other	SAMN08923787	GCA_007661945.1	SRR7041302
FSIS21821413	PRJNA242847	aadA1,aph(4)-Ia=PARTIAL,floR,gyrA_D87Y=POINT,sul1,tet(A)	5	1	1	1	0	0	1	0	1	0	0	2018	arsR,asr,golS,golT,merA,merC,merD,merE,merP,merR,merT,qacEdelta1	USA:TX	raw intact chicken	environmental/other	SAMN08929367	GCA_011157035.1	SRR6998631
FSIS21821414	PRJNA242847	aac(3)-IV,aadA1,aph(3')-Ia,aph(4)-Ia,blaCTX-M-65,dfrA14,fosA3,gyrA_D87Y=POINT,sul1,tet(A)	9	1	1	1	1	1	1	1	0	1	1	2018	arsR,asr,golS,golT,merA,merC,merD,merE,merP,merR,merT,qacEdelta1	USA:NY	raw intact chicken	environmental/other	SAMN08929368	GCA_011578565.1	SRR6998681
FSIS21821423	PRJNA242847	aac(3)-IV,aadA1,aph(4)-Ia,blaCTX-M-65,floR,gyrA_D87Y=POINT,sul1,tet(A)	7	1	1	1	0	1	1	0	1	0	1	2018	arsR,asr,golS,golT,merA,merC,merD,merE,merP,merR,merT,qacEdelta1	USA:VA	raw intact chicken	environmental/other	SAMN08929377	GCA_007568905.1	SRR6998688
FSIS11809068	PRJNA292666	aac(3)-IV,aadA1,aph(4)-Ia,dfrA14,gyrA_D87Y=POINT,sul1,tet(A)	6	1	1	1	0	1	1	1	0	0	0	2018	arsR,asr,golS,golT,merA,merC,merD,merE,merP,merR,merT,qacEdelta1	USA:NC	animal-chicken-young chicken	environmental/other	SAMN08930157	GCA_011547855.1	SRR7001384
FSIS11808991	PRJNA242847	aadA1,aph(3')-Ia,dfrA14,gyrA_D87Y=POINT,sul1,tet(A)	5	1	1	1	1	0	0	1	0	0	0	2018	arsR,asr,golS,golT,merA,merC,merD,merE,merP,merR,merT,qacEdelta1	USA:CA	raw intact chicken	environmental/other	SAMN08930672	GCA_010876465.1	SRR7002065
FSIS11809074	PRJNA292666	aac(3)-IV,aadA1,aph(4)-Ia,blaCTX-M-65,dfrA14,floR,fosA3,gyrA_D87Y=POINT,sul1,tet(A)	9	1	1	1	0	1	1	1	1	1	1	2018	arsR,asr,golS,golT,merA,merC,merD,merE,merP,merR,merT,qacEdelta1	USA:NC	animal-chicken-young chicken	environmental/other	SAMN08930689	GCA_010957815.1	SRR7002037
FSIS11808969	PRJNA242847	aac(3)-IV,aadA1,aph(4)-Ia,blaCTX-M-65,dfrA14,gyrA_D87Y=POINT,sul1,tet(A)	7	1	1	1	0	1	1	1	0	0	1	2018	arsR,asr,golS,golT,merA,merC,merD,merE,merP,merR,merT,qacEdelta1	USA:NJ	comminuted chicken	environmental/other	SAMN08930745	GCA_011144775.1	SRR7001983
FSIS11809084	PRJNA242847	aac(3)-IV,aadA1,aph(4)-Ia,blaCTX-M-65,floR,gyrA_D87Y=POINT,sul1,tet(A)	7	1	1	1	0	1	1	0	1	0	1	2018	arsR,asr,golS,golT,merA,merC,merD,merE,merP,merR,merT,qacEdelta1	USA:MI	comminuted chicken	environmental/other	SAMN08930748	GCA_011155755.1	SRR7001986
FSIS11809090	PRJNA242847	aac(3)-IV=PARTIAL_END_OF_CONTIG,aadA1,aph(3')-Ia,aph(4)-Ia,blaCTX-M-65,dfrA14,floR,gyrA_D87Y=POINT,sul1,tet(A)	9	1	1	1	1	1	1	1	1	0	1	2018	arsR,golS,golT,merC,merP,merR,merT,qacEdelta1	USA:MD	chicken carcass	environmental/other	SAMN08930754		SRR7001985
FSIS31800329	PRJNA242847	aac(3)-IV,aadA1,aph(3')-Ia,aph(4)-Ia,dfrA14,floR,gyrA_D87Y=POINT,sul1,tet(A)	8	1	1	1	1	1	1	1	1	0	0	2018	arsR,asr,golS,golT,merA,merC,merD,merE,merP,merR,merT,qacEdelta1	USA:MD	chicken carcass	environmental/other	SAMN08934994	GCA_011155915.1	SRR7007612
PNUSAS038201	PRJNA230403	aac(3)-IV,aadA1,aph(3')-Ia,aph(4)-Ia,blaCTX-M-65,dfrA14,floR,gyrA_D87Y=POINT,sul1,tet(A)	9	1	1	1	1	1	1	1	1	0	1	2018	arsR,asr,golS,golT,merA,merC,merD,merE,merP,merR,merT,qacEdelta1	USA		clinical	SAMN08939098	GCA_007640155.1	SRR7010884
PNUSAS038566	PRJNA230403	aac(3)-IV,aadA1,aph(3')-Ia,aph(4)-Ia,blaCTX-M-65,dfrA14,floR,gyrA_D87Y=POINT,sul1,tet(A)	9	1	1	1	1	1	1	1	1	0	1	2018	arsR,asr,golS,golT,merA,merC,merD,merE,merP,merR,merT,qacEdelta1	USA		clinical	SAMN08939269	GCA_007767365.1	SRR7010952
FSIS11808964	PRJNA242847	aadA1,gyrA_D87Y=POINT,sul1,tet(A)	3	1	1	1	0	0	0	0	0	0	0	2018	arsR,asr,golS,golT,merA,merC,merD,merE,merP,merR,merT,qacEdelta1	USA:NC	raw intact chicken	environmental/other	SAMN08950951	GCA_011587125.1	SRR7030845
PNUSAS036934	PRJNA230403	aac(3)-IV,aadA1,aph(4)-Ia,blaCTX-M-65,fosA3,gyrA_D87Y=POINT,sul1,tet(A)	7	1	1	1	0	1	1	0	0	1	1	2018	arsR,asr,golS,golT,merA,merC,merD,merE,merP,merR,merT,qacEdelta1	USA	blood	clinical	SAMN08956024	GCA_011157575.1	SRR7039797
FSIS21821447	PRJNA242847	aac(3)-IV,aadA1,aph(3')-Ia,aph(4)-Ia,blaCTX-M-65,floR,gyrA_D87Y=POINT,sul1,tet(A)	8	1	1	1	1	1	1	0	1	0	1	2018	arsR,asr,golS,golT,merA,merC,merD,merE,merP,merR,merT,qacEdelta1	USA:KY	chicken carcass	environmental/other	SAMN08959336	GCA_010932815.1	SRR7046183
FSIS21821449	PRJNA242847	aac(3)-IV,aadA1,aph(4)-Ia,floR,gyrA_D87Y=POINT,sul1,tet(A)	6	1	1	1	0	1	1	0	1	0	0	2018	arsR,asr,golS,golT,merA,merC,merD,merE,merP,merR,merT,qacEdelta1	USA:NC	raw intact chicken	environmental/other	SAMN08959338	GCA_011162535.1	SRR7046171
FSIS11807897	PRJNA292666	aac(3)-IV,aadA1,aph(3')-Ia,aph(4)-Ia,blaCTX-M-65,floR,fosA3,gyrA_D87Y=POINT,sul1,tet(A)	9	1	1	1	1	1	1	0	1	1	1	2018	arsR,asr,golS,golT,merA,merC,merD,merE,merP,merR,merT,qacEdelta1	USA:MO	animal-chicken-young chicken	environmental/other	SAMN08963797	GCA_011588445.1	SRR7049902
FSIS11808484	PRJNA292666	aac(3)-IV,aadA1,aph(3')-Ia,aph(4)-Ia,dfrA14,floR,gyrA_D87Y=POINT,sul1,tet(A)	8	1	1	1	1	1	1	1	1	0	0	2018	arsR,asr,golS,golT,merA,merC,merD,merE,merP,merR,merT,qacEdelta1	USA:AR	animal-chicken-young chicken	environmental/other	SAMN08963807	GCA_011621185.1	SRR7049963
FSIS11808486	PRJNA292666	aac(3)-IV=PARTIAL_END_OF_CONTIG,aadA1,aph(3')-Ia,aph(4)-Ia,blaCTX-M-65,floR,gyrA_D87Y=POINT,sul1,tet(A)	8	1	1	1	1	1	1	0	1	0	1	2018	arsR,asr,golS,golT,merA,merC,merD,merE,merP,merR,merT,qacEdelta1	USA:VA	animal-chicken-young chicken	environmental/other	SAMN08963809	GCA_010895095.1	SRR7049907
FSIS11808498	PRJNA292666	aac(3)-IV,aadA1,aph(3')-Ia,aph(4)-Ia,dfrA14,floR,gyrA_D87Y=POINT,sul1,tet(A)	8	1	1	1	1	1	1	1	1	0	0	2018	arsR,asr,golS,golT,merA,merC,merD,merE,merP,merR,merT,qacEdelta1	USA:NC	animal-chicken-young chicken	environmental/other	SAMN08963821	GCA_011538435.1	SRR7049901
FSIS11808499	PRJNA292666	aac(3)-IV,aph(4)-Ia,blaCTX-M-65,dfrA14,floR,fosA3,gyrA_D87Y=POINT	6	0	0	0	0	1	1	1	1	1	1	2018	arsR,golS,golT	USA:SC	animal-chicken-young chicken	environmental/other	SAMN08963822		SRR7049973
PNUSAS038994	PRJNA230403	aac(3)-IV,aph(3')-Ia,aph(4)-Ia,blaCTX-M-65,dfrA14,floR,gyrA_D87Y=POINT	6	0	0	0	1	1	1	1	1	0	1	2018	arsR,asr,golS,golT	USA		clinical	SAMN08964010	GCA_006279555.1	SRR7049768
PNUSAS038993	PRJNA230403	aac(3)-IV,aph(3')-Ia,aph(4)-Ia,blaCTX-M-65,dfrA14,floR,gyrA_D87Y=POINT	6	0	0	0	1	1	1	1	1	0	1	2018	arsR,asr,golS,golT	USA		clinical	SAMN08964011	GCA_007492585.1	SRR7049761
PNUSAS038992	PRJNA230403	aac(3)-IV,aadA1,aph(3')-Ia,aph(4)-Ia,blaCTX-M-65,dfrA14,floR,fosA3,gyrA_D87Y=POINT,sul1=PARTIAL_END_OF_CONTIG,tet(A)	10	1	1	1	1	1	1	1	1	1	1	2018	arsR,asr,golS,golT,merA,merC,merD,merE,merP,merR,merT,qacEdelta1	USA		clinical	SAMN08964012	GCA_007493015.1	SRR7049775
PNUSAS038991	PRJNA230403	aadA1,aph(3')-Ia,dfrA14,gyrA_D87Y=POINT,sul1,tet(A)	5	1	1	1	1	0	0	1	0	0	0	2018	arsR,asr,golS,golT,merA,merC,merD,merE,merP,merR,merT,qacEdelta1	USA	stool	clinical	SAMN08964013	GCA_010885455.1	SRR7049763
PNUSAS038990	PRJNA230403	aac(3)-IV,aadA1,aph(3')-Ia,aph(4)-Ia,blaCTX-M-65,dfrA14,floR,fosA3,gyrA_D87Y=POINT,sul1,tet(A)	10	1	1	1	1	1	1	1	1	1	1	2018	arsR,asr,golS,golT,merA,merC,merD,merE,merP,merR,merT,qacEdelta1	USA	urine	clinical	SAMN08964014	GCA_010898215.1	SRR7049773
PNUSAS038988	PRJNA230403	aac(3)-IV,aadA1,aph(3')-Ia,aph(4)-Ia,blaCTX-M-65,dfrA14,floR,gyrA_D87Y=POINT,sul1,tet(A)	9	1	1	1	1	1	1	1	1	0	1	2018	arsR,asr,golS,golT,merA,merC,merD,merE,merP,merR,merT,qacEdelta1	USA	urine	clinical	SAMN08964016	GCA_011163375.1	SRR7049754
PNUSAS038987	PRJNA230403	aac(3)-IV,aadA1,aph(3')-Ia,aph(4)-Ia,blaCTX-M-65,dfrA14,floR,fosA3,gyrA_D87Y=POINT,sul1,tet(A)	10	1	1	1	1	1	1	1	1	1	1	2018	arsR,asr,golS,golT,merA,merC,merD,merE,merP,merR,merT,qacEdelta1	USA	stool	clinical	SAMN08964017	GCA_010895155.1	SRR7049769
PNUSAS034334	PRJNA230403	aac(3)-IV,aadA1,aph(4)-Ia,blaCTX-M-65,gyrA_D87Y=POINT,sul1,tet(A)	6	1	1	1	0	1	1	0	0	0	1	2018	arsR,golS,golT,merA,merC,merD,merE,merP,merR,merT,qacEdelta1	USA	urine	clinical	SAMN08964079	GCA_011158155.1	SRR7049812
PNUSAS034332	PRJNA230403	aac(3)-IV,aph(3')-Ia,aph(4)-Ia,dfrA14,floR,fosA3,gyrA_D87Y=POINT	6	0	0	0	1	1	1	1	1	1	0	2018	arsR,asr,golS,golT	USA	stool	clinical	SAMN08964081	GCA_011559505.1	SRR7049804
PNUSAS034967	PRJNA230403	aadA1,gyrA_D87Y=POINT,sul1,tet(A)	3	1	1	1	0	0	0	0	0	0	0	2018	arsR,asr,golS,golT,merA,merC,merD,merE,merP,merR,merT,qacEdelta1	USA	urine	clinical	SAMN08964123	GCA_010937075.1	SRR7049831
PNUSAS035383	PRJNA230403	aac(3)-IV,aadA1,aph(3')-Ia,aph(4)-Ia,blaCTX-M-65,dfrA14,floR,fosA3,gyrA_D87Y=POINT,sul1,tet(A)	10	1	1	1	1	1	1	1	1	1	1	2018	arsR,asr,golS,golT,merA,merC,merD,merE,merP,merR,merT,qacEdelta1	USA	stool	clinical	SAMN08964132	GCA_010904585.1	SRR7049842
PNUSAS036484	PRJNA230403	aac(3)-IV,aadA1,aph(3')-Ia,aph(4)-Ia,blaCTX-M-65,dfrA14,floR,gyrA_D87Y=POINT,sul1,tet(A)	9	1	1	1	1	1	1	1	1	0	1	2018	arsR,asr,golS,golT,merA,merC,merD,merE,merP,merR,merT,qacEdelta1	USA	urine	clinical	SAMN08964177	GCA_010925735.1	SRR7049879
FSIS11808459	PRJNA292666	aadA1,gyrA_D87Y=POINT,sul1,tet(A)	3	1	1	1	0	0	0	0	0	0	0	2018	arsR,asr,golS,golT,merA,merC,merD,merE,merP,merR,merT,qacEdelta1	USA:SC	animal-chicken-young chicken	environmental/other	SAMN08965088	GCA_010889055.1	SRR7050928
FSIS11809081	PRJNA292666	aac(3)-IV,aadA1,aph(3')-Ia,aph(4)-Ia,gyrA_D87Y=POINT,sul1,tet(A)	6	1	1	1	1	1	1	0	0	0	0	2018	arsR,asr,golS,golT,merA,merC,merD,merE,merP,merR,merT,qacEdelta1	USA:NY	animal-cattle-heifer	environmental/other	SAMN08965095	GCA_011538535.1	SRR7050922
FSIS11809208	PRJNA292666	aac(3)-IV,aadA1,aph(3')-Ia,aph(4)-Ia,blaCTX-M-65,floR,gyrA_D87Y=POINT,sul1,tet(A)	8	1	1	1	1	1	1	0	1	0	1	2018	arsR,asr,golS,golT,merA,merC,merD,merE,merP,merR,merT,qacEdelta1	USA:MD	animal-chicken-young chicken	environmental/other	SAMN08965096	GCA_011570215.1	SRR7050927
FSIS11807619	PRJNA242847	aac(3)-IV,aph(4)-Ia,dfrA14,gyrA_D87Y=POINT	3	0	0	0	0	1	1	1	0	0	0	2018	arsR,asr,golS,golT	USA:MA	comminuted chicken	environmental/other	SAMN08967066	GCA_011157755.1	SRR7051522
FSIS11809216	PRJNA292666	aac(3)-IV,aadA1,aph(3')-Ia,aph(4)-Ia,blaCTX-M-65,floR,gyrA_D87Y=POINT,sul1,tet(A)	8	1	1	1	1	1	1	0	1	0	1	2018	arsR,asr,golS,golT,merA,merC,merD,merE,merP,merR,merT,qacEdelta1	USA:MO	animal-chicken-young chicken	environmental/other	SAMN08967081	GCA_011156935.1	SRR7051537
FSIS11809276	PRJNA242847	aac(3)-IV,aadA1,aph(3')-Ia,aph(4)-Ia,blaCTX-M-65,dfrA14,gyrA_D87Y=POINT,sul1,tet(A)	8	1	1	1	1	1	1	1	0	0	1	2018	arsR,asr,golS,golT,merA,merC,merD,merE,merP,merR,merT,qacEdelta1	USA:DE	raw intact chicken	environmental/other	SAMN08967093	GCA_011579305.1	SRR7051546
FSIS11809278	PRJNA242847	aadA1,aph(3')-Ia,gyrA_D87Y=POINT,sul1,tet(A)	4	1	1	1	1	0	0	0	0	0	0	2018	arsR,asr,golS,golT,merA,merC,merD,merE,merP,merR,merT,qacEdelta1	USA:MA	comminuted chicken	environmental/other	SAMN08967095	GCA_011538295.1	SRR7051551
FSIS21821485	PRJNA242847	aac(3)-IV,aadA1,aph(4)-Ia,blaCTX-M-65,floR,gyrA_D87Y=POINT,sul1,tet(A)	7	1	1	1	0	1	1	0	1	0	1	2018	arsR,asr,golS,golT,merA,merC,merD,merE,merP,merR,merT,qacEdelta1	USA:NC	comminuted chicken	environmental/other	SAMN08969976	GCA_011534165.1	SRR7056273
PNUSAS038772	PRJNA230403	aac(3)-IV,aadA1,aph(3')-Ia,aph(4)-Ia,blaCTX-M-65,dfrA14,floR,fosA3,gyrA_D87Y=POINT,sul1,tet(A)	10	1	1	1	1	1	1	1	1	1	1	2018	arsR,asr,golS,golT,merA,merC,merD,merE,merP,merR,merT,qacEdelta1	USA		clinical	SAMN08970489	GCA_007640615.1	SRR7056144
FSIS31800333	PRJNA242847	aac(3)-IV,aadA1,aph(3')-Ia,aph(4)-Ia,blaCTX-M-65,dfrA14,floR,fosA3,gyrA_D87Y=POINT,sul1,tet(A)	10	1	1	1	1	1	1	1	1	1	1	2018	arsR,asr,golS,golT,merA,merC,merD,merE,merP,merR,merT,qacEdelta1	USA:MI	comminuted chicken	environmental/other	SAMN08974773	GCA_011547275.1	SRR7058973
PNUSAS038933	PRJNA230403	aadA1,blaCTX-M-65,dfrA14,fosA3,gyrA_D87Y=POINT,sul1,tet(A)	6	1	1	1	0	0	0	1	0	1	1	2018	arsR,asr,golS,golT,merA,merC,merD,merE,merP,merR,merT,qacEdelta1	USA		clinical	SAMN08981727	GCA_007640695.1	SRR7063336
PNUSAS038900	PRJNA230403	aadA1,gyrA_D87Y=POINT,sul1,tet(A)	3	1	1	1	0	0	0	0	0	0	0	2018	arsR,asr,golS,golT,merA,merC,merD,merE,merP,merR,merT,qacEdelta1	USA		clinical	SAMN08981758	GCA_006281675.1	SRR7063390
PNUSAS038896	PRJNA230403	aadA1,dfrA14,floR,gyrA_D87Y=POINT,sul1,tet(A)	5	1	1	1	0	0	0	1	1	0	0	2018	arsR,asr,golS,golT,merA,merC,merD,merE,merP,merR,merT,qacEdelta1	USA		clinical	SAMN08981763	GCA_006325605.1	SRR7063389
PNUSAS037389	PRJNA230403	aac(3)-IV,aadA1,aph(3')-Ia,aph(4)-Ia,blaCTX-M-65,dfrA14,floR,fosA3,gyrA_D87Y=POINT,sul1,tet(A)	10	1	1	1	1	1	1	1	1	1	1	2018	arsR,asr,golS,golT,merA,merC,merD,merE,merP,merR,merT,qacEdelta1	USA		clinical	SAMN08981851	GCA_006325045.1	SRR7063453
PNUSAS037386	PRJNA230403	aac(3)-IV,aadA1,aph(3')-Ia,aph(4)-Ia,blaCTX-M-65,floR,gyrA_D87Y=POINT,sul1,tet(A)	8	1	1	1	1	1	1	0	1	0	1	2018	arsR,asr,golS,golT,merA,merC,merD,merE,merP,merR,merT,qacEdelta1	USA		clinical	SAMN08981852	GCA_007572005.1	SRR7063449
FSIS21821468	PRJNA242847	aac(3)-IV,aadA1,aph(4)-Ia,blaCTX-M-65,floR,gyrA_D87Y=POINT,sul1,tet(A)	7	1	1	1	0	1	1	0	1	0	1	2018	arsR,asr,golS,golT,merA,merC,merD,merE,merP,merR,merT,qacEdelta1	USA:NC	raw intact chicken	environmental/other	SAMN08988046	GCA_011570525.1	SRR7072116
FSIS21821470	PRJNA242847	aac(3)-IV,aadA1,aph(3')-Ia,aph(4)-Ia,blaCTX-M-65,dfrA14,floR,gyrA_D87Y=POINT,sul1,tet(A)	9	1	1	1	1	1	1	1	1	0	1	2018	arsR,asr,golS,golT,merA,merC,merD,merE,merP,merR,merT,qacEdelta1	USA:DE	comminuted chicken	environmental/other	SAMN08988048	GCA_010978775.1	SRR7071555
FSIS21821473	PRJNA242847	aac(3)-IV,aadA1,aph(3')-Ia,aph(4)-Ia,blaCTX-M-65,dfrA14,floR,fosA3,gyrA_D87Y=POINT,sul1,tet(A)	10	1	1	1	1	1	1	1	1	1	1	2018	arsR,asr,golS,golT,merA,merC,merD,merE,merP,merR,merT,qacEdelta1	USA:CT	comminuted chicken	environmental/other	SAMN08988051	GCA_011159015.1	SRR7071540
FSIS31800350	PRJNA242847	aadA1,gyrA_D87Y=POINT,sul1,tet(A)	3	1	1	1	0	0	0	0	0	0	0	2018	arsR,asr,golS,golT,merA,merC,merD,merE,merP,merR,merT,qacEdelta1	USA:OH	comminuted chicken	environmental/other	SAMN08995901	GCA_011580905.1	SRR7074920
FSIS11809224	PRJNA292666	aac(3)-IV,aadA1,aph(3')-Ia,aph(4)-Ia,blaCTX-M-65,dfrA14,floR,gyrA_D87Y=POINT,sul1,tet(A)	9	1	1	1	1	1	1	1	1	0	1	2018	arsR,asr,golS,golT,merA,merC,merD,merE,merP,merR,merT,qacEdelta1	USA:DE	animal-chicken-young chicken	environmental/other	SAMN08995934	GCA_011163695.1	SRR7075016
FSIS11808939	PRJNA242847	aac(3)-IV,aadA1,aph(3')-Ia,aph(4)-Ia,dfrA14,floR,fosA3,gyrA_D87Y=POINT,sul1,tet(A)	9	1	1	1	1	1	1	1	1	1	0	2018	arsR,asr,golS,golT,merA,merC,merD,merE,merP,merR,merT,qacEdelta1	USA:NC	comminuted chicken	environmental/other	SAMN08995940	GCA_011619705.1	SRR7075045
FSIS11809096	PRJNA242847	aac(3)-IV,aadA1,aph(3')-Ia,aph(4)-Ia,blaCTX-M-65,dfrA14,floR,fosA3,gyrA_D87Y=POINT,sul1,tet(A)	10	1	1	1	1	1	1	1	1	1	1	2018	arsR,asr,golS,golT,merA,merC,merD,merE,merP,merR,merT,qacEdelta1	USA:AR	comminuted chicken	environmental/other	SAMN08995945	GCA_011546205.1	SRR7075051
FSIS11809117	PRJNA242847	aac(3)-IV,aadA1,aph(4)-Ia,blaCTX-M-65,floR,fosA3,gyrA_D87Y=POINT,sul1,tet(A)	8	1	1	1	0	1	1	0	1	1	1	2018	arsR,asr,golS,golT,merA,merC,merD,merE,merP,merR,merT,qacEdelta1	USA:MD	raw intact chicken	environmental/other	SAMN08995953	GCA_011532165.1	SRR7075037
FSIS11809123	PRJNA242847	aac(3)-IV,aadA1,aph(4)-Ia,blaCTX-M-65,floR,gyrA_D87Y=POINT,sul1,tet(A)	7	1	1	1	0	1	1	0	1	0	1	2018	arsR,golS,golT,merC,merP,merR,merT,qacEdelta1	USA:NC	chicken carcass	environmental/other	SAMN08995957		SRR7075036
FSIS11809450	PRJNA242847	aac(3)-IV,aadA1,aph(4)-Ia,blaCTX-M-65,dfrA14,floR,gyrA_D87Y=POINT,sul1,tet(A)	8	1	1	1	0	1	1	1	1	0	1	2018	arsR,asr,golS,golT,merA,merC,merD,merE,merP,merR,merT,qacEdelta1	USA:NY	raw intact chicken	environmental/other	SAMN08996026	GCA_010961155.1	SRR7075221
PNUSAS038940	PRJNA230403	aac(3)-IV,aadA1,aph(3')-Ia,aph(4)-Ia,blaCTX-M-65,floR,gyrA_D87Y=POINT,sul1,tet(A)	8	1	1	1	1	1	1	0	1	0	1	2018	arsR,asr,golS,golT,merA,merC,merD,merD,merE,merP,merR,merT,qacEdelta1	USA		clinical	SAMN09000926	GCA_007493565.1	SRR7081875
PNUSAS039423	PRJNA230403	aac(3)-IV,aadA1,aph(3')-Ia,aph(4)-Ia,blaCTX-M-65,dfrA14,floR,gyrA_D87Y=POINT,sul1,tet(A)	9	1	1	1	1	1	1	1	1	0	1	2017	arsR,asr,golS,golT,merA,merC,merD,merE,merP,merR,merT,qacEdelta1	USA	urine	clinical	SAMN09000983	GCA_010961545.1	SRR7081911
PNUSAS039339	PRJNA230403	aadA1,gyrA_D87Y=POINT,sul1,tet(A)	3	1	1	1	0	0	0	0	0	0	0	2018	arsR,asr,golS,golT,merA,merC,merD,merE,merP,merR,merT,qacEdelta1	USA		clinical	SAMN09000998	GCA_007573425.1	SRR7081921
FSIS11809414	PRJNA242847	aac(3)-IV,aadA1,aph(4)-Ia,gyrA_D87Y=POINT,sul1,tet(A)	5	1	1	1	0	1	1	0	0	0	0	2018	arsR,asr,golS,golT,merA,merC,merD,merE,merP,merR,merT,qacEdelta1	USA:PA	comminuted chicken	environmental/other	SAMN09002920	GCA_010925275.1	SRR7084496
FSIS11809466	PRJNA242847	aadA1,aph(3')-Ia,dfrA14,floR,gyrA_D87Y=POINT,sul1,tet(A)	6	1	1	1	1	0	0	1	1	0	0	2018	arsR,asr,golS,golT,merA,merC,merD,merE,merP,merR,merT,qacEdelta1	USA:NJ	Comminuted Turkey	environmental/other	SAMN09002927	GCA_010988535.1	SRR7084516
FSIS11809467	PRJNA242847	aadA1,blaCTX-M-65,fosA3,gyrA_D87Y=POINT,sul1,tet(A)	5	1	1	1	0	0	0	0	0	1	1	2018	arsR,asr,golS,golT,merA,merC,merD,merE,merP,merR,merT,qacEdelta1	USA:NY	comminuted chicken	environmental/other	SAMN09002928	GCA_010875505.1	SRR7084517
FSIS21821502	PRJNA242847	aadA1,gyrA_D87Y=POINT,sul1,tet(A)	3	1	1	1	0	0	0	0	0	0	0	2018	arsR,asr,golS,golT,merA,merC,merD,merE,merP,merR,merT,qacEdelta1	USA:DE	comminuted chicken	environmental/other	SAMN09002969	GCA_010955715.1	SRR7084798
FSIS21821517	PRJNA242847	aadA1,gyrA_D87Y=POINT,sul1,tet(A)	3	1	1	1	0	0	0	0	0	0	0	2018	arsR,asr,golS,golT,merA,merC,merD,merE,merP,merR,merT,qacEdelta1	USA:MA	raw intact chicken	environmental/other	SAMN09002983	GCA_011576595.1	SRR7084647
FSIS21821528	PRJNA242847	aac(3)-IV,aadA1,aph(3')-Ia,aph(4)-Ia,dfrA14,floR,gyrA_D87Y=POINT,sul1,tet(A)	8	1	1	1	1	1	1	1	1	0	0	2018	arsR,asr,golS,golT,merA,merC,merD,merE,merP,merR,merR,merT,qacEdelta1	USA:NC	raw intact chicken	environmental/other	SAMN09002992	GCA_010902005.1	SRR7084643
FSIS31800351	PRJNA242847	aadA1,aph(3')-Ia,dfrA14,gyrA_D87Y=POINT,sul1,tet(A)	5	1	1	1	1	0	0	1	0	0	0	2018	arsR,asr,golS,golT,merA,merC,merD,merE,merP,merR,merT,qacEdelta1	USA:NC	comminuted chicken	environmental/other	SAMN09007204	GCA_010985675.1	SRR7089429
FSIS31800368	PRJNA242847	aadA1,aph(3')-Ia,gyrA_D87Y=POINT,sul1,tet(A)	4	1	1	1	1	0	0	0	0	0	0	2018	arsR,asr,golS,golT,merA,merC,merD,merE,merP,merR,merT,qacEdelta1	USA:NJ	comminuted chicken	environmental/other	SAMN09007208	GCA_010939115.1	SRR7089434
FSIS31800370	PRJNA242847	aadA1,aph(3')-Ia,dfrA14,floR,gyrA_D87Y=POINT,sul1,tet(A)	6	1	1	1	1	0	0	1	1	0	0	2018	arsR,asr,golS,golT,merA,merC,merD,merE,merP,merR,merT,qacEdelta1	USA:VT	Comminuted Turkey	environmental/other	SAMN09007210	GCA_011572465.1	SRR7089426
PNUSAS039394	PRJNA230403	aac(3)-IV,aadA1,aph(3')-Ia,aph(4)-Ia,blaCTX-M-65,dfrA14,floR,fosA3,gyrA_D87Y=POINT,sul1,tet(A)	10	1	1	1	1	1	1	1	1	1	1	2018	arsR,asr,golS,golT,merA,merC,merD,merE,merP,merR,merT,qacEdelta1	USA		clinical	SAMN09008011	GCA_006282875.1	SRR7089267
FSIS21821467	PRJNA242847	aac(3)-IV,aadA1,aph(3')-Ia,aph(4)-Ia,blaCTX-M-65,dfrA14,floR,gyrA_D87Y=POINT,sul1,tet(A)	9	1	1	1	1	1	1	1	1	0	1	2018	arsR,golS,golT,merC,merP,merR,merT,qacEdelta1	USA:MD	Comminuted Turkey	environmental/other	SAMN09010952		SRR7092916
FSIS21821530	PRJNA242847	aac(3)-IV,aadA1,aph(4)-Ia,blaCTX-M-65,floR,gyrA_D87Y=POINT,sul1,tet(A)	7	1	1	1	0	1	1	0	1	0	1	2018	arsR,asr,golS,golT,merA,merC,merD,merE,merP,merR,merT,qacEdelta1	USA:NC	comminuted chicken	environmental/other	SAMN09010954	GCA_010935395.1	SRR7092912
FSIS21821535	PRJNA242847	aadA1,gyrA_D87Y=POINT,sul1,tet(A)	3	1	1	1	0	0	0	0	0	0	0	2018	arsR,asr,golS,golT,merA,merC,merD,merE,merP,merR,merT,qacEdelta1	USA:NY	comminuted chicken	environmental/other	SAMN09010959	GCA_011663115.1	SRR7092914
[truncated: 9,926 more rows]

## Sheet: pESI presence
Isolate	ardA	ipfA	pESI_repA	pilL	sogS	trbA	irp2	Total	pESI
[truncated: 8,290 more rows]

## Sheet: pESI markers
pESI-like markers
[truncated: 14 more rows]

[truncated: 1 more sheets: snplist Fig7]
